# Supplementary material for: Failure to repair damaged NAD(P)H blocks de novo serine synthesis in human cells
Source: Cell Mol Biol Lett. 2025 Jan 9;30:3. doi: 10.1186/s11658-024-00681-8 (PMC11715087; doi:10.1186/s11658-024-00681-8)
Supplement: Supplementary file 1 — Additional file 1. [file 11658_2024_681_MOESM1_ESM.xlsx]

## Sheet: Info
Excell sheet	Figure	Set name	Platform ID	Cell lines and condition	Time point	Types of Analysis
1B and S1A	Fig 1B and S1A	E	JBFRM	HAP1 control, NAXDko (IMDM)	72h	LC-MS targeted
1B and S1A	Fig 1B and S1A	F	JBFRM	HAP1 control, NAXDko (IMDM)	96h	LC-MS targeted
1C, S1B (GC)	Fig 1C, S1B	E,F,G,H	8V7X0_G, IA84H_G	HAP1 control, NAXDko (IMDM)	72h,96h	GC-MS analysis
1D, S1C, S2 (LC)	Fig 1D, S1C, S2	E,F,G,H	8V7X0_L, IA84H_L	HAP1 control, NAXDko (IMDM)	72h,96h	LC-MS analysis
3, 6C, S13 and S7C	Fig 3, 6C, S13 and S7C	DD	AKJUT	HAP1 control, NAXDko; galactose versus galactose+inosine	72h	IC-MS and HILIC
5C, S11C (IC)	Fig 5C, S11C	EI	TB8ZT	HAP1 control_eGFP, NAXDko_eGFP, CytoNAXD, MitoNAXD; DMEM+Gal	72h post-shift	IC-MS
5C, S11C (HILIC)	Fig 5C, S11C	EI	KT9OJ	HAP1 control_eGFP, NAXDko_eGFP, CytoNAXD, MitoNAXD; DMEM+Gal	72h post-shift	HILIC-MS
7C (IC)	Fig 7C	EH	OQY10 (ICMS)	HAP1 CTRL, NAXDKo (Gal ± NR ± Inosine)	72h post-shift	IC-MS
7C (HILIC)	Fig 7C	EH	CPZEU (HILIC)	HAP1 CTRL, NAXDKo (Gal ± NR ± Inosine)	72h post-shift	HILIC-MS
8B-C (IC)	Fig 8B-C	EQ	GO1WA (IC)	Fibro lines 1,2,3,4,5,6 (DMEM without serine+dFBS+Gal)	72h post-shift	IC-MS
8C (HILIC)	Fig 8C	EQ	5BZGN (HILIC)	Fibro lines 1,2,3,4,5,6 (DMEM without serine+dFBS+Gal)	72h post-shift	HILIC-MS
S7B-C	Fig S7B-C	EF, DE	QEYJ0 (EF), 20GJY (DE)	HAP1 CTRL, NAXDKo (glucose versus galactose)	72h post-shift	IC-MS
8E-F (IC)	Fig 8E-F	CD, CG	VT8YZ, VGLLP, KCTTH_8Z1M6	Organoids control, NAXDko (galactose-enriched medium)	72h post-shift	IC-MS
8E-F (HILIC)	Fig 8E-F	CD, CG	LQDG6, EDG9V, S3H73_XS8M	Organoids control, NAXDko (galactose-enriched medium)	72h post-shift	IC-MS

## Sheet: Confidence level ICMS targets
Metabolite name	Confidence levels
1-Pyrroline-2-carboxylic acid	5
2,3-Diphosphoglyceric acid	1
2-Aminomuconic acid	5		Confidence levels as determined by: https://pubmed.ncbi.nlm.nih.gov/24476540/
2-Aminomuconic acid semialdehyde	5		level 1	confirmed by reference standard
2'-Deoxyguanosine 5'-monophosphate	1		level 5	exact mass of intrest
2-Hydroxyadipic acid	5
2-Hydroxybutyric acid	1
2-Hydroxyglutarate	1
2-Ketobutyric acid	1
2-Methylglutaric acid	1
2-Phospho-D-glyceric acid	1
2-Propylglutaric acid	5
3-Dehydro-L-gulonate	5
3-Hydroxybutyric acid	1
3-Hydroxymethylglutaric acid	1
3-Sulfinoalanine	5
5-L-Glutamyl-L-alanine	5
5-L-Glutamyl-taurine	5
5'-Phosphoribosyl-N-formylglycinamide	5
5-Thymidylic acid	1
6-Phosphogluconic acid	1
Acetyl-CoA	1
Acetylcysteine	1
Adenosine diphosphate ribose	1
Adenosine monophosphate	1
Adenosine triphosphate	1
Adenylsuccinic acid	5
ADP	1
ADP-glucose	5
ADP-ribose 2'-phosphate	5
AICAR	1
Alpha-D-Glucose 1,6-bisphosphate	5
Arabinonic acid	5
Beta-Citryl-L-glutamic acid	5
Beta-D-Glucose 6-phosphate	1
Butyric acid	1
CDP	1
CDP-Ethanolamine	5
cis-Aconitic acid	1
Citric acid	1
Cyclic AMP	1
Cysteic acid	5
Cytidine monophosphate	1
Cytidine monophosphate N-acetylneuraminic acid	1
Cytidine triphosphate	1
dADP	1
dCDP	5
dCMP	5
dCTP	1
Deoxyadenosine monophosphate	1
Deoxyadenosine triphosphate	5
Deoxyribose 5-phosphate	1
Deoxyuridine triphosphate	5
D-Erythrose 4-phosphate	1
Desaminotyrosine	5
D-Fructose 2,6-bisphosphate	5
D-Glucose	1
D-Glucuronic acid	1
D-Glucuronic acid 1-phosphate	5
D-Glycerate 3-phosphate	1
dGTP	1
Diadenosine triphosphate	5
D-Mannose 1-phosphate	1
D-Ribose 5-phosphate	1
D-Sedoheptulose 7-phosphate	1
dTDP	1
dUDP	5
dUMP	1
FAD	1
Flavin Mononucleotide	5
Fructose 1,6-bisphosphate	1
Fructose 1-phosphate	5
Fructose 6-phosphate	1
Fumaric acid	1
Galactaric acid	5
Galactose 1-phosphate	1
Galacturonic acid	1
Gamma Glutamylglutamic acid	5
GDP-glucose	5
Glucaric acid	1
Gluconic acid	1
Glucose 1-phosphate	1
Glutaric acid	1
Glutathione	1
Glyceraldehyde-3-phosphate	1
Glyceric acid	5
Glycerol 3-phosphate	1
Glycerophosphocholine	1
Glycerylphosphorylethanolamine	1
Guanosine diphosphate	1
Guanosine diphosphate mannose	1
Guanosine monophosphate	1
Guanosine triphosphate	1
Homocysteinesulfinic acid	5
Hydroxypropanedioic acid	5
Inosine	1
Inosinic acid	1
IS_AMP	1
IS_ATP_15N5	1
IS_Citrate_d4	1
Isocitric acid	1
Itaconic acid	1
Ketoleucine	1
L-4-Hydroxyglutamate semialdehyde	5
L-Acetylcarnitine	5
L-Aspartic acid	1
L-beta-aspartyl-L-glutamic acid	5
L-Glutamic acid	1
L-Lactic acid	1
L-Malic acid	1
Maleic acid	1
Malonic acid	1
Mannose 6-phosphate	1
Mesaconic acid	1
Methylmalonic acid	1
N5-Carboxyaminoimidazole ribonucleotide	5
N-acetyl-alpha-D-galactosamine 1-phosphate	5
N-Acetyl-D-Glucosamine 6-Phosphate	1
N-Acetyl-glucosamine 1-phosphate	1
N-Acetylglutamic acid	1
N-Acetyl-L-aspartic acid	1
N-Acetylleucine	5
N-Acetyl-L-methionine	5
N-Acetylneuraminic acid	1
N-Acetylserine	1
NADH	1
NADHX	1
NADPH	1
N-Formyl-L-methionine	1
NMNHX	5
O-Phosphoethanolamine	1
Orotic acid	1
Orotidine	5
Oxalic acid	1
Oxoglutaric acid	1
Pantothenic acid	1
Phenylpyruvic acid	1
Phosphoadenosine phosphosulfate	5
Phosphocreatine	1
Phosphoenolpyruvic acid	1
Phosphoribosyl pyrophosphate	1
Phosphoric acid	1
Phosphoserine	1
Picolinic acid	5
Pyridoxal 5'-phosphate	1
Pyroglutamic acid	1
Pyrophosphate	1
Pyruvic acid	1
Riboflavin cyclic-4',5'-phosphate	5
Ribonic acid	5
Ribose 1,5-bisphosphate	5
Ribose 1-phosphate	1
Sedoheptulose 1,7-bisphosphate	5
Succinic acid	1
Succinic acid semialdehyde	5
Sulfate	1
Taurine	1
Thiamine pyrophosphate	1
Thiosulfate	1
Threonic acid	5
Thymidine 5'-triphosphate	1
Ureidosuccinic acid	1
Uric acid	1
Uridine	1
Uridine 5'-diphosphate	1
Uridine 5'-monophosphate	1
Uridine diphosphate glucose	1
Uridine diphosphategalactose	1
Uridine diphosphate-N-acetylgalactosamine	1
Uridine diphosphate-N-acetylglucosamine	1
Uridine triphosphate	1
Xanthosine 5-triphosphate	1
Xanthylic acid	5

## Sheet: 1B and S1A
Number of cells	3680000	3680000	3680000	3060000	3060000	3060000	4290000	4290000	4290000	3090000	3090000	3090000
Metabolite	Control_24hrs_1	Control_24hrs_2	Control_24hrs_3	NAXDko_24hrs_1	NAXDko_24hrs_2	NAXDko_24hrs_3	Control_48hrs_1	Control_48hrs_2	Control_48hrs_3	NAXDko_48hrs_1	NAXDko_48hrs_2	NAXDko_48hrs_3
IS_N-Trifluoroacetyl-Lysine	30517635	31851623	30706270	29574644	29810484	31563787	31983394	31281894	30352549	29545421	27797588	30078723
Nicotinamide adenine dinucleotide (NAD)	2659549	3735792	2442967	1564860	2046775	2689522	3051266	2284045	1852353	1908728	1057752	2105183
cNADHX_3	0	0	0	62166	78709	101252	0	0	0	158035	92694	159778
cNADHX_1	0	0	0	327822	390161	514763	5745	0	0	877348	571761	924472
NADH	1622983	2226306	1480322	736134	1033286	1285476	2322693	1782869	1400672	1362633	785710	1461837
cNADHX_2	0	0	0	0	13487	0	0	0	0	0	0	0
S-NADHX	0	18326	0	625831	768438	957213	0	0	0	670848	381309	759826
R-NADHX	0	0	0	315971	381798	463591	0	0	0	341582	185594	335649
Nicotinamide Adenine Dinucleotide Phosphate (NADP+)	0	0	0	0	0	0	0	0	0	0	0	0
NADPH	265489	505983	353237	76768	25923	23363	275988	172458	0	76502	0	65568

## Sheet: 1C, S1B(GC)
Metabolite	E_Ctrl_1	E_Ctrl_2	E_Ctrl_3	E_NAXDko_1	E_NAXDko_2	E_NAXDko_3	F_Ctrl_1	F_Ctrl_2	F_Ctrl_3	F_NAXDko_1	F_NAXDko_2	F_NAXDko_3	G_Ctrl_1	G_Ctrl_2	G_Ctrl_3	G_NAXDko_1	G_NAXDko_2	G_NAXDko_3	H_Ctrl_1	H_Ctrl_2	H_Ctrl_3	H_NAXDko_1	H_NAXDko_2	H_NAXDko_3
2-Oxoglutaric_acid_1MEOX_2TMS_MP	262412	211639	214196	78530.9	79213.6	63186.3	75406.7	89214.3	0	0	0	0	103332	132977	115999	0	0	0	254226	286795	222981	139205	139538	174182
3-Hydroxyanthranilic_acid_2TMS	0	27399.8	0	0	0	0	0	0	0	0	0	0	0	0	0	0	0	0	0	0	0	0	0	0
6-Phosphogluconic_acid_7TMS	823290	874481	906743	1.25314e+06	1.45785e+06	1.5359e+06	693990	981419	1.04439e+06	1.00511e+06	1.10037e+06	1.07962e+06	707115	974820	1.17653e+06	1.03749e+06	1.08485e+06	1.12577e+06	880638	1.04419e+06	1.13711e+06	1.51713e+06	1.26912e+06	1.2747e+06
Adenine_2TMS	870783	1.00784e+06	1.04508e+06	1.26114e+06	1.28306e+06	1.47207e+06	855811	1.03732e+06	1.03661e+06	1.15894e+06	1.24916e+06	1.21941e+06	849079	1.01628e+06	1.16734e+06	1.24949e+06	1.2628e+06	1.37594e+06	1.09634e+06	1.3125e+06	1.3438e+06	1.75342e+06	1.51297e+06	1.58957e+06
Adenosine_4TMS	0	0	0	0	0	0	308014	0	0	0	0	0	537480	575154	606341	580927	601326	565878	479846	445556	466276	490897	481935	478895
Adenosine_monophosphate_5TMS	2.79215e+06	2.77697e+06	2.91307e+06	5.40933e+06	6.15995e+06	8.79369e+06	2.03472e+06	5.87349e+06	4.83881e+06	6.13002e+06	7.81411e+06	7.61487e+06	4.80258e+06	5.30257e+06	7.18885e+06	6.05205e+06	7.59747e+06	1.02961e+07	3.61878e+06	5.74058e+06	5.58872e+06	9.55719e+06	6.18119e+06	7.26232e+06
Alanine_2TMS	1.21852e+07	1.17626e+07	1.15632e+07	1.28069e+07	1.21044e+07	1.28265e+07	1.22248e+07	1.08229e+07	1.24381e+07	1.10242e+07	1.05284e+07	1.35583e+07	1.22761e+07	1.02388e+07	1.20906e+07	1.14198e+07	1.07231e+07	1.2401e+07	1.23571e+07	1.27906e+07	1.29096e+07	1.30665e+07	1.22846e+07	1.31056e+07
Aspartic_acid_3TMS	912065	765581	686040	811705	687157	719556	536235	504235	537819	553191	568293	593048	575772	535302	514708	529142	606598	557022	634388	603099	632039	846973	742385	776333
Carbonic_acid_1MeOX_2TMS	1.8164e+07	1.70323e+07	1.92742e+07	1.84669e+07	1.56482e+07	1.65704e+07	1.52067e+07	1.52158e+07	1.46887e+07	1.69736e+07	1.50524e+07	1.54304e+07	1.22069e+07	1.26572e+07	1.18057e+07	9.40779e+06	1.16321e+07	1.04084e+07	9.79297e+06	1.06346e+07	9.57018e+06	1.03118e+07	9.16153e+06	9.29869e+06
Citric_acid_4TMS	2.99443e+06	3.10007e+06	2.84606e+06	2.0314e+06	2.03136e+06	1.93037e+06	2.3796e+06	2.51577e+06	2.6819e+06	1.49809e+06	1.61568e+06	1.70135e+06	2.8408e+06	2.93571e+06	2.9894e+06	1.43868e+06	1.68557e+06	1.75973e+06	2.97448e+06	3.13518e+06	3.17602e+06	1.96901e+06	2.06824e+06	2.08273e+06
Creatinine_3TMS	1.38047e+07	1.23145e+07	1.35974e+07	1.73253e+07	1.54665e+07	1.62492e+07	2.0393e+06	1.56349e+07	1.93025e+07	1.48091e+07	1.32113e+07	1.58058e+07	7.58119e+06	1.43458e+07	1.8255e+07	1.40096e+07	1.26462e+07	1.45906e+07	1.48353e+07	1.42801e+07	1.47548e+07	1.55545e+07	1.39138e+07	1.52391e+07
Erythronic_acid_4TMS	15350.1	445516	10331.3	352075	344263	361874	271422	25979.5	19902.5	20941	21596.3	18332.4	18748.8	29419	17925.5	204908	24557.1	25303.6	392283	416546	409313	23208	35938.9	332891
Fructose_1,6-bisphosphate_1MeOX_7TMS_BP	0	209058	0	0	0	191559	249491	955712	751250	559299	713150	815423	1.31493e+06	991452	1.1656e+06	498219	791259	1.17919e+06	236965	313884	313601	0	0	0
Fructose_1,6-bisphosphate_1MeOX_7TMS_MP	0	283163	0	0	14817	0	552497	1.48669e+06	1.10593e+06	844121	1.03872e+06	1.17568e+06	1.38146e+06	1.53376e+06	1.72556e+06	794762	1.15787e+06	1.70383e+06	389226	528466	468529	0	0	0
Fructose_1MEOX_5TMS_BP	5.52686e+06	5.26193e+06	5.18542e+06	6.11725e+06	6.51761e+06	6.83023e+06	6.13135e+06	5.93139e+06	6.56005e+06	5.7237e+06	6.09109e+06	6.27938e+06	5.46038e+06	5.92596e+06	6.49219e+06	6.22512e+06	6.096e+06	6.39905e+06	6.57356e+06	6.42113e+06	6.7559e+06	6.70081e+06	6.59547e+06	6.72558e+06
Fructose_1MEOX_5TMS_MP	7.83397e+06	7.3862e+06	7.32221e+06	8.82634e+06	9.32866e+06	9.97891e+06	9.13479e+06	8.91326e+06	9.77878e+06	8.65413e+06	9.16204e+06	9.50718e+06	6.77338e+06	8.94893e+06	9.96814e+06	9.3447e+06	9.2322e+06	9.55231e+06	9.12466e+06	9.16089e+06	9.37589e+06	9.55707e+06	9.43224e+06	9.65778e+06
Fumaric_acid_2TMS	0	504121	0	0	0	0	0	0	0	0	0	0	0	0	0	0	0	0	0	398812	0	0	0	275428
Galactose_1MEOX_5TMS_MP	231940	212528	184712	301035	349736	412556	571306	542194	624480	533340	563648	568180	486378	529123	602540	510364	527030	562683	182260	268574	259096	0	267186	285165
Gamma-Aminobutyric_acid_3TMS	695468	734312	704630	835765	830290	886735	630469	607110	66406.4	682131	672176	876643	812863	714426	693217	767270	692117	890659	804510	806221	657928	1.06135e+06	921165	947586
Gluconic_acid_6-phosphate_7TMS	220613	262320	240067	315748	376342	494746	233928	329747	302039	339321	349473	307069	247958	475053	329232	387500	327430	378867	243114	326263	381395	390341	488879	404435
Gluconic_acid_6TMS	151923	178259	158958	222860	274135	284932	288657	323610	333068	267346	262998	284234	283567	318077	312566	223874	184123	239846	162413	161543	182200	175589	188197	186716
Gluconic_acid_6TMS	179862	132122	125991	140299	183150	173365	234851	254023	233521	113277	125902	149345	274572	240874	260693	110770	137503	137382	131646	137477	146448	145750	138084	112288
Glucose_[-H2O]_3TMS_BP2	933926	1.06278e+06	948748	1.62204e+06	1.80585e+06	2.03847e+06	2.08461e+06	2.34645e+06	2.0288e+06	2.51121e+06	2.67292e+06	2.74866e+06	0	2.43552e+06	0	2.76497e+06	2.77355e+06	3.19723e+06	1.33549e+06	29413.3	33472.9	2.13904e+06	1.77453e+06	1.75924e+06
Glucose_5TMS_MP	212147	170552	473406	137939	669837	585630	1.54134e+06	561256	632803	1.34862e+06	1.4697e+06	1.3344e+06	3.9391e+06	99522	141964	172831	0	123170	151886	46292.4	127171	142902	0	114181
Glucose_6-phosphate_6TMS	319105	288158	316086	139067	364463	172832	274322	316783	343807	306972	295376	345114	271123	341032	368585	323961	323768	347784	298419	331073	348959	383885	336710	341828
Glutamic_acid_3TMS	8.41319e+06	9.99843e+06	8.1735e+06	6.23153e+06	6.59422e+06	6.46562e+06	7.20313e+06	7.0218e+06	7.14639e+06	5.7284e+06	5.3343e+06	7.15446e+06	8.97009e+06	7.495e+06	7.47615e+06	6.03868e+06	6.20895e+06	6.70666e+06	8.85674e+06	1.07657e+07	1.02241e+07	7.21087e+06	7.64176e+06	7.83615e+06
Glutamine_3TMS	5.97744e+06	5.16007e+06	5.16748e+06	5.42735e+06	5.21156e+06	5.82536e+06	3.99796e+06	4.12854e+06	4.3906e+06	4.09163e+06	3.93465e+06	4.8585e+06	4.49214e+06	4.9189e+06	6.05749e+06	5.11865e+06	5.02464e+06	6.08191e+06	6.89371e+06	6.72106e+06	7.40078e+06	8.11306e+06	6.76384e+06	7.67799e+06
Glycerol_3TMS	1.60133e+06	3.57284e+06	3.33497e+06	3.40747e+06	1.87641e+06	1.82989e+06	5.99236e+06	6.64112e+06	6.52307e+06	5.0945e+06	5.86061e+06	6.45209e+06	6.98271e+06	7.37801e+06	7.9139e+06	5.83652e+06	6.43735e+06	6.10823e+06	3.23859e+06	3.01847e+06	5.14506e+06	2.72564e+06	2.79478e+06	3.06363e+06
Glycerol-3-phosphate_4TMS	4.59494e+06	4.85143e+06	4.46492e+06	4.64781e+06	4.74317e+06	5.17577e+06	1.15441e+07	1.28302e+07	1.24327e+07	1.1535e+07	1.1755e+07	1.25004e+07	1.30363e+07	1.33833e+07	1.41213e+07	1.11321e+07	1.13758e+07	1.30949e+07	5.25363e+06	6.03448e+06	5.93572e+06	4.30185e+06	3.86439e+06	3.90541e+06
Glycine_2TMS	9.85716e+06	7.87408e+06	8.01454e+06	9.35696e+06	8.76234e+06	9.47354e+06	7.03374e+06	6.34239e+06	8.44039e+06	5.50514e+06	6.00236e+06	4.20001e+06	5.4981e+06	6.69825e+06	9.45654e+06	5.36693e+06	5.99893e+06	7.79655e+06	8.99847e+06	6.18454e+06	7.17343e+06	9.97117e+06	7.8675e+06	8.42341e+06
Glycine_3TMS	2.30082e+07	2.17928e+07	2.10045e+07	2.34131e+07	2.08211e+07	2.06833e+07	2.42667e+07	2.08713e+07	2.5434e+07	1.75938e+07	1.44151e+07	2.30452e+07	2.87942e+07	2.09506e+07	2.53516e+07	1.81325e+07	1.62578e+07	1.79723e+07	2.34895e+07	2.52681e+07	2.59961e+07	2.48361e+07	2.44807e+07	2.61067e+07
Hexadecanoic_acid_1TMS_NEW	9.91237e+06	9.27328e+06	9.20958e+06	8.9752e+06	9.49903e+06	9.70528e+06	8.97411e+06	9.1765e+06	9.08782e+06	9.16172e+06	8.77562e+06	9.05898e+06	9.21232e+06	8.98425e+06	8.92172e+06	9.1735e+06	9.09972e+06	8.58631e+06	8.78354e+06	8.77161e+06	8.75428e+06	8.82135e+06	8.56956e+06	8.42007e+06
IS_[U-13C]ribitol_5TMS	1.49697e+07	1.22232e+07	1.20163e+07	1.26915e+07	1.42018e+07	1.44937e+07	1.36544e+07	1.32469e+07	1.31688e+07	1.27504e+07	1.26967e+07	1.35406e+07	1.53278e+07	1.50437e+07	1.58116e+07	1.57757e+07	1.57931e+07	1.57442e+07	1.24547e+07	1.26221e+07	1.28187e+07	1.28374e+07	1.27553e+07	1.27613e+07
IS_Glutaric_acid_D6_2TMS	3.65844e+06	3.43665e+06	3.45275e+06	3.51686e+06	3.44793e+06	3.48667e+06	3.49257e+06	3.34684e+06	3.35664e+06	3.28333e+06	3.23302e+06	3.41031e+06	3.44766e+06	3.5432e+06	3.74869e+06	3.70718e+06	3.7776e+06	3.57331e+06	3.42262e+06	3.50641e+06	3.4083e+06	3.34555e+06	3.4653e+06	3.39442e+06
Isoleucine_2TMS	5.92135e+06	5.7523e+06	5.8943e+06	6.73166e+06	6.41064e+06	6.62677e+06	7.55305e+06	7.43049e+06	8.21968e+06	7.6341e+06	7.65779e+06	8.05006e+06	7.32737e+06	6.78919e+06	7.81988e+06	7.92111e+06	7.6955e+06	8.01981e+06	6.17584e+06	6.29935e+06	6.51862e+06	7.10306e+06	6.66421e+06	6.80538e+06
Lactic_acid_2TMS	1.5308e+08	1.36817e+08	1.51549e+08	1.4273e+08	1.38617e+08	1.43907e+08	1.52856e+08	2.08815e+07	1.93435e+07	2.00728e+07	1.51693e+08	1.36989e+08	1.31091e+08	1.43008e+08	1.55566e+08	1.47071e+07	1.47701e+08	1.48995e+08	1.43068e+08	1.4132e+08	1.72006e+07	1.41589e+08	1.50689e+07	1.35237e+08
Leucine_2TMS	5.32486e+06	5.09441e+06	5.24371e+06	6.13542e+06	5.82199e+06	5.96405e+06	6.8851e+06	6.66487e+06	7.47113e+06	7.03138e+06	6.99886e+06	7.59447e+06	6.5951e+06	5.97457e+06	6.88327e+06	7.26537e+06	6.91076e+06	7.11731e+06	5.455e+06	5.58467e+06	5.81345e+06	6.57808e+06	6.16811e+06	6.21163e+06
Lysine_4TMS	7.02081e+06	6.23401e+06	6.77642e+06	9.50752e+06	8.75178e+06	9.6606e+06	6.71821e+06	6.01955e+06	6.52431e+06	8.44799e+06	8.03093e+06	9.79973e+06	6.79164e+06	5.13021e+06	6.68824e+06	8.74209e+06	8.69008e+06	1.07155e+07	7.82649e+06	7.26528e+06	7.62235e+06	1.23823e+07	9.66957e+06	1.04176e+07
Lyxose_1MEOX_4TMS_BP	0	0	0	0	0	0	337977	236994	0	302905	328969	323979	226623	249848	255022	272073	263336	280654	0	81097.7	0	0	0	0
Lyxose_TMS_unknown_derivative_BP	699645	734597	691530	640256	637598	733250	631219	734309	628085	614694	698963	625132	670196	768263	880387	656572	769239	846134	788872	832748	792700	912401	650755	711127
Malic_acid_3TMS	986807	913094	922937	475697	469131	479180	322787	317832	326710	248601	251210	259991	359124	310754	376583	279968	277226	270602	714717	691104	725145	481404	472789	456357
Mannitol_6TMS	6.19684e+06	4.80895e+06	4.45065e+06	1.28706e+07	1.73606e+07	1.85709e+07	3.10739e+07	3.43978e+07	3.44648e+07	3.33708e+07	3.60548e+07	3.79186e+07	2.86635e+07	3.34634e+07	3.47233e+07	2.89003e+07	2.96663e+07	3.19015e+07	5.38738e+06	5.87231e+06	6.09397e+06	1.26687e+07	1.1887e+07	1.2198e+07
Mannose_1MEOX_5TMS_BP	6.87011e+06	5.57596e+06	5.94169e+06	9.48651e+06	1.03267e+07	1.07856e+07	8.91005e+06	7.94352e+06	9.44165e+06	1.00235e+07	1.06015e+07	1.08125e+07	5.84891e+06	6.76997e+06	8.30644e+06	1.16232e+07	1.03358e+07	1.08613e+07	7.68822e+06	7.65085e+06	8.72316e+06	1.09022e+07	1.00513e+07	1.02605e+07
Mannose_1MEOX_5TMS_MP	3.22061e+07	2.6556e+07	2.77459e+07	4.35869e+07	4.67586e+07	4.82218e+07	4.09434e+07	3.66452e+07	4.29316e+07	4.56368e+07	4.75417e+07	4.84862e+07	3.03695e+07	3.13222e+07	3.81173e+07	5.17047e+07	4.72285e+07	4.90119e+07	3.60806e+07	3.57456e+07	4.06405e+07	4.98893e+07	4.64007e+07	4.72734e+07
meso-Erythritol_4TMS	863276	826918	813547	833106	878927	923363	1.14729e+06	1.20839e+06	1.20757e+06	1.05424e+06	1.10483e+06	1.16947e+06	1.12906e+06	1.10831e+06	1.19615e+06	1.02396e+06	1.04107e+06	1.05121e+06	873779	888077	863785	793770	819551	802851
Methionine_2TMS	715061	715837	711427	812993	773001	791820	970784	896864	1.02412e+06	944443	934529	1.01119e+06	911313	831535	967156	1.01345e+06	983953	988320	819883	844512	897532	967877	885912	942639
Myo-inositol_6TMS	1.39713e+07	1.0356e+07	1.12849e+07	1.47116e+07	1.12559e+07	1.30465e+07	1.47858e+07	1.12303e+07	1.47104e+07	1.18874e+07	9.91525e+06	1.3268e+07	1.10575e+07	9.96553e+06	1.54171e+07	1.08694e+07	8.83576e+06	1.22441e+07	1.2736e+07	9.78657e+06	1.11958e+07	1.37966e+07	1.006e+07	1.16138e+07
N-Acetylaspartylglutamic_acid_2TMS_[-H2O]_BP	0	151108	127165	0	117599	123719	0	0	0	0	0	0	0	0	0	0	0	0	117928	190312	187802	0	140481	134703
N-Acetylaspartylglutamic_acid_4TMS_[-H2O]	0	127307	167165	0	0	136211	0	0	0	0	0	0	0	0	0	0	0	0	143561	130761	160755	0	0	0
N-Acetyl-L-aspartic_acid_2TMS	334554	399631	376080	298730	277589	291432	200023	237131	231077	137663	128358	141622	190309	213788	232542	118965	121173	338210	294638	334746	336741	228372	219702	240244
N-Acetyl-L-aspartic_acid_3TMS	592162	498367	500073	455116	493480	478337	290790	0	301116	0	220104	13200.6	331907	264289	288339	0	234176	219707	626272	537290	589344	484740	498780	536741
Octadecanoic_acid_1TMS	1.32979e+07	1.30171e+07	1.27506e+07	1.27271e+07	1.25447e+07	1.27576e+07	1.27107e+07	1.275e+07	1.29743e+07	1.2702e+07	1.22234e+07	1.28178e+07	1.28282e+07	1.2675e+07	1.2735e+07	1.28273e+07	1.26861e+07	1.21155e+07	1.25308e+07	1.24056e+07	1.24306e+07	1.21027e+07	1.2243e+07	1.18946e+07
Octadecenoic_acid_1TMS_NEW	853656	853882	843117	845641	866986	945281	869582	925650	911728	884223	832919	850668	896880	841529	876364	934509	856434	866040	818813	882802	932138	841050	926750	833704
Pantothenic_acid,_D-_3TMS	1.22714e+06	1.27422e+06	1.25914e+06	1.23208e+06	1.32704e+06	1.35294e+06	1.25964e+06	1.41048e+06	1.49868e+06	1.15123e+06	1.19553e+06	1.26593e+06	1.29981e+06	1.41756e+06	1.47245e+06	1.09197e+06	1.16543e+06	1.21741e+06	1.29894e+06	1.39686e+06	1.39357e+06	1.22218e+06	1.25484e+06	1.26518e+06
Phenylalanine_2TMS	2.67796e+06	2.5826e+06	2.59844e+06	3.13245e+06	2.88608e+06	2.98537e+06	3.41638e+06	3.26034e+06	3.68517e+06	3.43795e+06	3.411e+06	3.67069e+06	3.30099e+06	3.11885e+06	3.63097e+06	3.70352e+06	3.50548e+06	3.65651e+06	2.89447e+06	2.87701e+06	3.07277e+06	3.38622e+06	3.18377e+06	3.25068e+06
Phosphoric_acid_3TMS	8.76736e+07	8.61785e+07	8.17418e+07	8.56374e+07	8.39887e+07	8.96187e+07	7.94741e+07	8.16635e+07	7.92829e+07	7.66789e+07	7.99644e+07	7.9351e+07	7.99292e+07	8.03909e+07	8.52465e+07	7.87095e+07	8.15252e+07	8.80297e+07	8.40344e+07	8.84277e+07	8.78934e+07	9.44276e+07	8.89688e+07	9.02896e+07
Proline_2TMS	8.08778e+06	7.35994e+06	7.59726e+06	8.16233e+06	7.78094e+06	8.3059e+06	9.72311e+06	9.2707e+06	1.07062e+07	8.50447e+06	8.33918e+06	9.41296e+06	8.67435e+06	8.86901e+06	1.06407e+07	8.50801e+06	8.20554e+06	9.14018e+06	8.3751e+06	7.846e+06	8.19103e+06	8.13148e+06	7.65553e+06	8.12313e+06
Putrescine_4TMS	0	172864	0	0	0	0	0	0	0	0	0	0	0	0	0	0	0	0	0	221336	0	0	0	0
Pyroglutamic_acid_2TMS	5.41721e+07	5.11406e+07	5.0577e+07	4.59626e+07	4.36017e+07	4.69657e+07	4.35423e+07	4.36845e+07	4.69168e+07	3.90222e+07	4.05309e+07	4.26608e+07	5.00807e+07	4.20601e+07	4.47881e+07	3.75223e+07	4.29424e+07	4.14687e+07	4.79515e+07	4.64905e+07	4.7454e+07	4.73877e+07	4.27214e+07	4.45094e+07
Pyrophosphate_4TMS	2.51909e+06	4.03723e+06	3.11244e+06	5.00825e+06	4.88595e+06	5.40337e+06	1.68598e+06	6.33117e+06	5.26955e+06	5.48832e+06	5.83387e+06	6.99424e+06	5.85671e+06	4.42485e+06	6.10815e+06	4.61172e+06	5.52172e+06	6.98718e+06	2.8812e+06	5.19707e+06	4.57021e+06	5.97233e+06	4.38385e+06	5.19033e+06
Pyruvic_acid_1MEOX_1TMS	0	309559	0	0	0	238913	0	0	0	0	0	0	0	0	0	0	0	0	0	432948	388170	0	428171	402866
Ribose-5-phosphate_5TMS_1MeOX_MP	256694	297446	306515	402403	392628	424166	195627	352417	325523	394736	425860	460891	0	239285	352054	399557	452366	535575	239397	227758	217031	484221	357107	397580
Scyllo-inositol_6TMS	544771	405163	423084	501610	353385	424003	497892	139580	506455	174155	198344	415679	494242	359541	553365	356645	53697.6	413409	494186	387895	433299	485585	27736.3	407801
Serine_3TMS	5.48708e+06	4.95651e+06	5.05209e+06	4.27552e+06	3.92939e+06	4.25488e+06	2.90803e+06	2.71732e+06	3.04601e+06	2.74473e+06	2.66748e+06	0	2.55877e+06	2.35242e+06	2.50327e+06	2.70233e+06	2.76523e+06	3.06965e+06	5.10161e+06	4.71386e+06	4.96904e+06	4.5925e+06	4.10867e+06	4.42505e+06
Sucrose_8TMS_BP3	0	206621	185047	208068	92735.2	0	343247	316734	0	480333	296887	198775	0	164470	0	105785	92816	125280	896122	497597	0	67423.5	29865	24607
Taurine_2TMS	515539	665719	594998	705845	700894	711546	602144	857163	839202	785197	721077	809470	480263	641736	732466	637025	577817	662121	454923	574183	607176	646110	556268	573368
Taurine_3TMS	8.1615e+06	1.03815e+07	1.0107e+07	1.12822e+07	9.62798e+06	1.07705e+07	1.11276e+07	1.52417e+07	1.50525e+07	1.08753e+07	8.94472e+06	1.25009e+07	7.2984e+06	1.22859e+07	1.64365e+07	1.11414e+07	8.62331e+06	1.3228e+07	8.51094e+06	1.17101e+07	1.18857e+07	1.1906e+07	8.6203e+06	9.80052e+06
Threonine_3TMS	1.10183e+07	9.89392e+06	1.00551e+07	1.02143e+07	9.42517e+06	1.00165e+07	9.17202e+06	8.44274e+06	9.76985e+06	8.18074e+06	8.11769e+06	9.23406e+06	9.18076e+06	8.21587e+06	9.48974e+06	8.0894e+06	8.33519e+06	8.8939e+06	1.02064e+07	9.50154e+06	1.00615e+07	1.02928e+07	9.52399e+06	1.00799e+07
Tyrosine_3TMS	3.58465e+06	3.46249e+06	3.5372e+06	4.20764e+06	3.99151e+06	4.1919e+06	4.67397e+06	4.46151e+06	5.08436e+06	4.69252e+06	4.72196e+06	4.95589e+06	4.69158e+06	4.50472e+06	5.11755e+06	5.26662e+06	5.02238e+06	5.19685e+06	4.20485e+06	4.07704e+06	4.43918e+06	4.98201e+06	4.55746e+06	4.58704e+06
Urea_2TMS	890964	1.12205e+06	963682	984788	1.07295e+06	1.02431e+06	1.15734e+06	1.22891e+06	1.2404e+06	1.14465e+06	1.06218e+06	1.30087e+06	1.2557e+06	1.23595e+06	1.09329e+06	1.02137e+06	1.04834e+06	1.09172e+06	950623	1.17427e+06	1.15599e+06	1.03928e+06	1.10631e+06	1.08336e+06
Valine_2TMS	6.66671e+06	6.75906e+06	6.52336e+06	7.39627e+06	6.89317e+06	7.09333e+06	8.21206e+06	7.93822e+06	8.45404e+06	7.84497e+06	7.50204e+06	8.57848e+06	7.61105e+06	7.13209e+06	8.02924e+06	7.9689e+06	7.38053e+06	8.00545e+06	6.81937e+06	7.14595e+06	6.88172e+06	7.35058e+06	7.04729e+06	7.54086e+06

## Sheet: 1D, S1C, S2 (LC)
Metabolite name	Alignment ID	Average Rt(min)	Average Mz	Metabolite name	Adduct type	Post curation result	Fill %	MS/MS assigned	Reference RT	Reference m/z	Formula	Ontology	INCHIKEY	SMILES	RT matched	m/z matched	MS/MS matched	m/z similarity	Simple dot product	Weighted dot product	Reverse dot product	Matched peaks count	Matched peaks percentage	Total score	S/N average	Spectrum reference file name	MS1 isotopic spectrum	MS/MS spectrum	E_Ctrl_1	E_Ctrl_2	E_Ctrl_3	E_NAXDko_1	E_NAXDko_2	E_NAXDko_3	F_Ctrl_1	F_Ctrl_2	F_Ctrl_3	F_NAXDko_1	F_NAXDko_2	F_NAXDko_3	G_Ctrl_1	G_Ctrl_2	G_Ctrl_3	G_NAXDko_1	G_NAXDko_2	G_NAXDko_3	H_Ctrl_1	H_Ctrl_2	H_Ctrl_3
Dimethenamide ESA	7445	2.281	322.075	w/o MS2: Dimethenamide ESA	[M+H]+	null	1	TRUE	6.7	322.078	C12H19NO5S2	Heteroaromatic compounds	YMYKMSAZEZQEER-UHFFFAOYSA-N	S(C=C1C)C(C)=C1N(C(=O)CS(=O)(=O)O)C(COC)C	FALSE	TRUE	FALSE	0.97	0	0.01	0.5	2	1	0.49	192.14	AW_PolarC18_MSMS_POS_HAP1_E_NAXDko_1	null	51.62684:1 55.50019:5 56.05017:508 56.08382:6 56.19003:4 56.35342:2 57.03286:49 57.07204:1 58.10313:2 59.30044:3 61.99002:7 62.37717:2 62.59581:1 63.76099:1 65.86518:8 68.86156:3 68.99647:83 71.45620:0 73.10222:6 75.40511:2 77.46959:1 78.23528:1 81.55413:2 81.96366:2 83.00929:15 83.85881:2 84.04571:2081 84.11863:9 84.15985:28 84.21695:19 84.24869:7 84.30264:14 84.34392:4 84.44873:5 84.52500:5 84.…	2657001	3393091	2829558	812702	1262703	1422573	1243404	1272636	1015613	503164	341377	536930	1243653	662442	1216920	350924	419926	580181	1739570	2054876	2049800
NADH	10487	5.185	664.113	w/o MS2: NADH	[M-H]-	null	0.79	FALSE	-1	664.117	C21H29N7O14P2	(5'->5')-dinucleotides	BOPGDPNILDQYTO-NNYOXOHSSA-N	NC(=O)C(C5)=CN(C=C5)[C@H](O1)[C@H](O)[C@H](O)[C@@H](COP(O)(=O)OP(O)(=O)OC[C@@H](O2)[C@@H](O)[C@@H](O)[C@@H]2n(c4)c(n3)c(n4)c(N)nc3)1	FALSE	TRUE	FALSE	0.96	-1	-1	-1	-1	-1	0.48	112.9	AW_PolarC18_MSMS_NEG_HAP1_H_NAXDko_3	null	null	14934	9198	8985	2042818	2305167	3092985	5284	2412	99423	3979878	2665562	4043947	518974	329777	282812	4535326	4423534	7026950	1558128	1755884	239004
NCGC00169882-02_C14H20O4_(8aR,12S,12aR)-12-Hydroxy-4-methyl-4,5,6,7,8,8a,12,12a-octahydro-2H-3-benzoxecine-2,9(1H)-dione	5684	1.955	275.124	w/o MS2: NCGC00169882-02_C14H20O4_(8aR,12S,12aR)-12-Hydroxy-4-methyl-4,5,6,7,8,8a,12,12a-octahydro-2H-3-benzoxecine-2,9(1H)-dione	[M+H]+	null	0.54	FALSE	-1	275.125	C14H20O4	Oxocins	WTQWDNIIFGEBSZ-ROAVRGLVSA-N	CC1CCCC[C@@H]2[C@@H](CC(=O)O1)[C@@H](O)\C=C/C2=O	FALSE	TRUE	FALSE	0.99	-1	-1	-1	-1	-1	0.5	6.29	AW_PolarC18_MSMS_POS_HAP1_E_NAXDko_2	null	null	1086	2409	4072	45291	74823	88438	2028	922	2401	105712	72631	123679	1769	954	24466	89065	84596	121077	2111	1018	1176
Cystine	5034	2.281	258.06	w/o MS2: Cystine	[M+H]+	null	1	TRUE	-1	258.058	C6H12N2O4S2	L-cysteine-S-conjugates	LEVWYRKDKASIDU-UHFFFAOYSA-N	O=C(O)C(N)CSSCC(N)C(=O)O	FALSE	TRUE	FALSE	0.97	0	0.11	0.01	29	0.03	0.35	101.82	AW_PolarC18_MSMS_POS_HAP1_E_NAXDko_3	null	51.03704:23 54.53824:9 56.04990:79 56.21568:4 56.44663:11 56.86300:6 58.66291:1 60.62000:1 62.55996:3 66.19921:12 68.85265:8 71.27481:5 71.92720:2 76.54693:1 80.09603:12 82.00402:2 84.04220:55 84.09292:1 85.02763:5 93.94370:4 101.02232:7 103.27262:2 111.04490:89 111.08863:4 118.83518:2 123.91999:13 131.39199:12 133.67664:10 134.15275:30 134.69390:0 138.01648:103 138.06929:4 146.11740:3 150.05536:…	1340626	1799809	1464282	455693	673145	775649	647531	693743	566742	274490	182471	329591	695520	366939	657192	204246	233911	330481	968303	1095862	1104211
Methionine	573	7.662	148.043	w/o MS2: Methionine	[M-H]-	null	0.88	FALSE	7.4	148.043	C5H11NO2S	Methionine and derivatives	FFEARJCKVFRZRR-BYPYZUCNSA-N	O=C(O)C(N)CCSC	FALSE	TRUE	FALSE	1	-1	-1	-1	-1	-1	0.5	8.58	AW_PolarC18_MSMS_NEG_HAP1_H_NAXDko_2	null	null	51122	74328	54448	19051	23059	22524	23933	21583	18654	13308	8740	12213	51678	25517	46109	17391	12877	29411	42840	46084	39877
NADH	17551	4.96	666.133	w/o MS2: NADH	[M+H]+	null	0.58	FALSE	9.536	666.13	C21H29N7O14P2	(5'->5')-dinucleotides	BOPGDPNILDQYTO-NNYOXOHSSA-N	NC(=O)C(C5)=CN(C=C5)[C@H](O1)[C@H](O)[C@H](O)[C@@H](COP(O)(=O)OP(O)(=O)OC[C@@H](O2)[C@@H](O)[C@@H](O)[C@@H]2n(c4)c(n3)c(n4)c(N)nc3)1	FALSE	TRUE	FALSE	0.98	-1	-1	-1	-1	-1	0.49	97.97	AW_PolarC18_MSMS_POS_HAP1_H_NAXDko_2	null	null	2154	18728	5781	165638	258071	76847	3823	252	366	302438	180654	324160	23768	5527	48012	357409	327925	561495	115453	63978	3015
Mesotrione	9460	2.235	377.996	w/o MS2: Mesotrione	[M+H]+	null	0.75	FALSE	-1	378.004	C14H13NO7S	Benzoylcyclohexane-1,3-diones	KPUREKXXPHOJQT-UHFFFAOYSA-N	O=C(C1=CC=C(C=C1N(=O)=O)S(=O)(=O)C)C2C(=O)CCCC2=O	FALSE	TRUE	FALSE	0.73	-1	-1	-1	-1	-1	0.36	8.95	AW_PolarC18_MSMS_POS_HAP1_E_NAXDko_2	null	null	46051	54563	35816	12532	16134	22678	20546	21051	17278	10182	9287	13797	18268	13220	19880	7606	10180	13059	33181	33084	32171
Dimethenamide ESA	4083	2.241	320.06	w/o MS2: Dimethenamide ESA	[M-H]-	null	1	TRUE	6.6	320.063	C12H19NO5S2	Heteroaromatic compounds	YMYKMSAZEZQEER-UHFFFAOYSA-N	S(C=C1C)C(C)=C1N(C(=O)CS(=O)(=O)O)C(COC)C	FALSE	TRUE	FALSE	0.98	0	null	0.69	4	0.5	0.48	383.25	AW_PolarC18_MSMS_NEG_HAP1_E_Ctrl_2	null	52.97694:4 54.03655:143 54.07468:2 54.52561:3 54.74026:3 57.03264:383 57.97908:1 58.97047:19 59.01030:47 59.07406:26 59.68947:2 61.50062:4 62.70758:2 64.28334:2 67.02004:276 67.05684:6 71.01483:50 71.64553:2 73.58401:1 75.27815:2 82.55196:6 84.04444:854 84.12052:2 84.22202:17 84.48875:3 85.02985:806 85.22762:6 85.25634:11 85.28188:20 85.87356:8 86.02420:4051 86.12364:13 86.15572:28 86.19424:13 86…	1980071	3132131	2561203	661113	1040420	1309285	948115	1066961	773102	297869	225068	419095	1988803	1820476	1898081	379359	460448	870335	1884962	2213642	1637584
CYTOSINE	77	2.239	110.022	w/o MS2: CYTOSINE	[M-H]-	null	1	TRUE	1.445	110.035	C4H5N3O	Pyrimidones	OPTASPLRGRRNAP-UHFFFAOYSA-N	C1=C(NC(=O)N=C1)N	FALSE	TRUE	FALSE	0.66	0.45	0.83	0.55	4	0.5	0.67	287.29	AW_PolarC18_MSMS_NEG_HAP1_H_NAXDko_1	null	61.43583:1 62.75166:1 75.40748:1 75.50358:3 79.47176:1 80.01512:1 83.95919:1 91.78054:1 103.91519:2 104.80521:1 107.99686:1 108.81398:5 110.02548:1074 110.08351:31 110.14518:12 110.17421:15 110.19961:9 110.25043:10 110.35936:8 110.46834:5 110.73377:6 111.03229:49 111.06872:2 111.26191:2 112.22674:3 113.35763:3 114.70885:3	1578273	2694507	1818509	571563	937116	858720	817109	863977	577325	268700	189774	279661	1566631	1019628	1113987	287808	257699	683848	2163518	1823539	1204708
NADH	10511	4.997	665.12	w/o MS2: NADH	[M-H]-	null	0.83	FALSE	9.569	665.12	C21H29N7O14P2	(5'->5')-dinucleotides	BOPGDPNILDQYTO-NNYOXOHSSA-N	NC(=O)C(C5)=CN(C=C5)[C@H](O1)[C@H](O)[C@H](O)[C@@H](COP(O)(=O)OP(O)(=O)OC[C@@H](O2)[C@@H](O)[C@@H](O)[C@@H]2n(c4)c(n3)c(n4)c(N)nc3)1	FALSE	TRUE	FALSE	1	-1	-1	-1	-1	-1	0.5	175.84	AW_PolarC18_MSMS_NEG_HAP1_H_NAXDko_3	null	null	23288	14498	14685	501672	669837	685944	24157	37378	11332	1007274	722175	777150	73984	25693	73362	1234004	1193764	1640450	368211	461381	31853
CYTIDINE MONOPHOSPHATE	8304	2.276	346.033	w/o MS2: CYTIDINE MONOPHOSPHATE	[M+H]+	null	0.96	FALSE	-1	346.041	C9H14N3O8P	Pyrimidine ribonucleoside monophosphates	IERHLVCPSMICTF-XVFCMESISA-N	NC1=NC(=O)N(C=C1)[C@@H]1O[C@H](COP(O)(O)=O)[C@@H](O)[C@H]1O	FALSE	TRUE	FALSE	0.78	-1	-1	-1	-1	-1	0.39	27.28	AW_PolarC18_MSMS_POS_HAP1_E_NAXDko_2	null	null	248904	245276	227536	98559	129740	121988	115391	129282	100637	63263	41143	65393	79646	70389	97104	42707	39689	46207	124087	124126	153200
cyanidin	6145	2.219	287.058	w/o MS2: cyanidin	[M+H]+	null	0.88	FALSE	-1	287.06	C17H16O5	Phenanthrols	JHNVCKNCEVZGGC-UHFFFAOYSA-N	COC1=C(C=CC2=C1C=CC3=CC(=C(C(=C32)OC)OC)O)O	FALSE	TRUE	FALSE	0.94	-1	-1	-1	-1	-1	0.47	8.36	AW_PolarC18_MSMS_POS_HAP1_G_NAXDko_1	null	null	143372	180723	149330	1506	66468	86875	76528	80039	55092	30764	19755	35898	72015	41447	63604	27132	23949	37065	97192	119950	106129
(2R)-5,8-dihydroxy-2-(2-hydroxyphenyl)-7-methoxy-2,3-dihydrochromen-4-one	8138	2.276	341.048	w/o MS2: (2R)-5,8-dihydroxy-2-(2-hydroxyphenyl)-7-methoxy-2,3-dihydrochromen-4-one	[M+H]+	null	0.96	FALSE	-1	341.042	C16H14O6	7-O-methylated flavonoids	NJUWLUPGDQOJCR-GFCCVEGCSA-N	O=C1C2=C(O)C=C(OC)C(O)=C2OC(C=3C=CC=CC3O)C1	FALSE	TRUE	FALSE	0.87	-1	-1	-1	-1	-1	0.43	14.36	AW_PolarC18_MSMS_POS_HAP1_H_NAXDko_2	null	null	136219	201367	152885	38272	56613	77057	62942	73129	46701	18834	12159	17266	52965	38469	75753	11711	15980	17865	107470	151334	148659
6-Phospho-D-gluconate	5197	2.254	372.97	w/o MS2: 6-Phospho-D-gluconate	[M-H]-	null	1	FALSE	7.003	372.98	C6H13O10P	Monosaccharide phosphates	BIRSGZKFKXLSJQ-SQOUGZDYSA-N	OC(=O)[C@H](O)[C@@H](O)[C@H](O)[C@H](O)COP(O)(O)=O	FALSE	TRUE	FALSE	0.62	-1	-1	-1	-1	-1	0.31	43.42	AW_PolarC18_MSMS_NEG_HAP1_E_Ctrl_1	null	null	343642	370641	313477	188476	238972	272216	198830	224295	208147	77210	72173	83358	189969	203619	207086	78582	79609	96923	349142	311877	302568
Cholate	5990	1.916	407.002	w/o MS2: Cholate	[M-H]-	null	1	FALSE	-1	407	C24H40O5	Trihydroxy bile acids, alcohols and derivatives	BHQCQFFYRZLCQQ-OELDTZBJSA-N	OC(=O)CC[C@@H](C)[C@@H](C4)[C@](C)([C@@H](O)3)[C@@H](C4)[C@H]([C@H](O)1)[C@H](C3)[C@](C)(C2)[C@@H](C[C@H](O)C2)C1	FALSE	TRUE	FALSE	0.99	-1	-1	-1	-1	-1	0.5	22.71	AW_PolarC18_MSMS_NEG_HAP1_H_Ctrl_1	null	null	103067	147588	105845	44030	51106	51995	81659	62492	61509	36928	24553	38911	137356	62203	97108	28586	28230	54931	78189	94651	81762
Mefenamic acid	2184	2.239	240.107	w/o MS2: Mefenamic acid	[M-H]-	null	1	FALSE	12.922	240.103	C15H15NO2	Aminobenzoic acids	HYYBABOKPJLUIN-UHFFFAOYSA-N	Cc1cccc(Nc2ccccc2C(O)=O)c1C	FALSE	TRUE	FALSE	0.93	-1	-1	-1	-1	-1	0.46	110.59	AW_PolarC18_MSMS_NEG_HAP1_H_Ctrl_3	null	null	599987	925735	619127	112302	199202	298674	186794	205535	122173	44521	29251	57934	503471	291639	414745	52542	54520	182764	524225	651355	449290
MMV688557	5417	2.285	268.041	w/o MS2: MMV688557	[M+H]+	null	0.92	FALSE	-1	268.046	C12H13NO2S2	Benzenesulfonyl compounds	WMHJBFDXPSMQBH-LBPRGKRZSA-N	O=S(=O)(C=1C=CC=CC1)C(C=2SC=CC2)CN	FALSE	TRUE	FALSE	1	-1	-1	-1	-1	-1	0.5	9.49	AW_PolarC18_MSMS_POS_HAP1_F_Ctrl_1	null	null	93642	95654	84020	25052	38985	46656	47701	48760	31305	19427	13372	18516	38180	22948	34023	13870	16517	17508	56957	62748	64451
NCGC00347642-02!	5017	10.965	363.16	w/o MS2: NCGC00347642-02!	[M-H]-	null	0.46	FALSE	-1	363.16	C23H24O4	Benzophenones	BQIVXBUAUNSLAJ-UHFFFAOYSA-N	CC1(C)C2CCC3(C)OC4=CC(O)=C(C(=O)C5=CC=CC=C5)C(O)=C4C1C23	FALSE	TRUE	FALSE	1	-1	-1	-1	-1	-1	0.5	4.17	AW_PolarC18_MSMS_NEG_HAP1_F_NAXDko_3	null	null	2960	4984	1814	4670	5111	6218	3003	1768	1352	5372	3889	5247	3369	2065	1610	5520	5099	8048	2313	2403	1188
3,15-dibenzyl-1,4,12-trimethyl-1,4,7,10,13-pentazacyclopentadecane-2,5,8,11,14-pentone	13908	8.077	530.238	w/o MS2: 3,15-dibenzyl-1,4,12-trimethyl-1,4,7,10,13-pentazacyclopentadecane-2,5,8,11,14-pentone	[M+H]+	null	0.67	FALSE	-1	530.245	C27H33N5O5	Macrolactams	MSIMWLAIWYFFLY-UHFFFAOYSA-N	O=C1N(C)C(C(=O)N(C)C(C(O)=NC(C(O)=NCC(O)=NC1)C)CC=2C=CC=CC2)CC=3C=CC=CC3	FALSE	TRUE	FALSE	1	-1	-1	-1	-1	-1	0.5	6.77	AW_PolarC18_MSMS_POS_HAP1_F_Ctrl_1	null	null	21710	26873	16790	36	416	8666	9552	6737	7499	135	113	2852	13110	3978	13893	2396	1993	4583	9424	15506	13362
TRIDESACETOXYKHIVORIN	7034	9.387	459.237	w/o MS2: TRIDESACETOXYKHIVORIN	[M-H]-	null	0.25	FALSE	-1	459.239	C26H36O7	Limonoids	MGQUMSFBIYXTTE-FIYJXLSPSA-N	O=C1OC(C2=COC=C2)C3(C)CCC4C5(C)C(O)CC(O)C(C)(C)C5CC(O)C4(C)C63OC16	FALSE	TRUE	FALSE	0.99	-1	-1	-1	-1	-1	0.5	4.65	AW_PolarC18_MSMS_NEG_HAP1_E_Ctrl_3	null	null	9304	13739	9570	2814	3259	3256	2856	2506	1922	1084	913	470	4575	3413	3781	1300	1495	2829	6705	5989	6623
N-ACETYL-METHIONINE	1286	7.664	190.053	w/o MS2: N-ACETYL-DL-METHIONINE	[M-H]-	null	1	FALSE	-1	190.054	C7H13NO3S	Methionine and derivatives	XUYPXLNMDZIRQH-UHFFFAOYSA-N	O=C(NC(C(=O)O)CCSC)C	FALSE	TRUE	FALSE	1	-1	-1	-1	-1	-1	0.5	34.41	AW_PolarC18_MSMS_NEG_HAP1_H_NAXDko_3	null	null	213250	317127	196323	78083	88251	115572	103584	94260	79699	63182	32624	61245	190143	100664	152029	54447	60608	117744	165061	184695	145978
Inosine-5'-monophosphate	4664	2.39	347.036	w/o MS2: Inosine-5'-monophosphate	[M-H]-	null	1	FALSE	8.904	347.037	C10H13N4O8P	Purine ribonucleoside monophosphates	GRSZFWQUAKGDAV-KQYNXXCUSA-N	O=P(O)(O)OCC1OC(N2C=NC=3C(O)=NC=NC32)C(O)C1O	FALSE	TRUE	FALSE	1	-1	-1	-1	-1	-1	0.5	55.57	AW_PolarC18_MSMS_NEG_HAP1_H_NAXDko_2	null	null	363417	580331	388406	106243	152945	163367	358843	231886	242620	106225	65214	121661	654817	455185	546418	133426	128675	221919	272659	312349	257728
Blasticidin S	6247	1.915	420.993	w/o MS2: Blasticidin S	[M-H]-	null	0.92	FALSE	-1	421	C17H26N8O5	Beta amino acids and derivatives	CXNPLSGKWMLZPZ-UHFFFAOYSA-N	NC(=N)N(C)CC[C@@H](N)CC(=O)N[C@@H](C=2)[C@@H](C(O)=O)O[C@H](C2)N(C=1)C(=O)N=C(N)C1	FALSE	TRUE	FALSE	0.82	-1	-1	-1	-1	-1	0.41	17.31	AW_PolarC18_MSMS_NEG_HAP1_G_Ctrl_3	null	null	70668	92698	66664	32981	31275	40445	62051	43509	45491	26206	15609	26891	98584	44558	75360	21562	16044	42373	56979	64786	53917
Adenosine diphosphate ribose	8799	1.951	558.059	ADENOSINE-DIPHOSPHORIBOSE	[M-H]-	null	1	TRUE	1.766	558.064	C15H23N5O14P2	Purine nucleotide sugars	SRNWOUGRCWSEMX-KEOHHSTQSA-N	C1=NC(=C2C(=N1)N(C=N2)[C@H]3[C@@H]([C@@H]([C@H](O3)COP(=O)(O)OP(=O)(O)OC[C@@H]4[C@H]([C@H]([C@@H](O4)O)O)O)O)O)N	FALSE	TRUE	TRUE	0.87	0.68	0.68	0.89	17	0.88	0.85	259.34	AW_PolarC18_MSMS_NEG_HAP1_H_NAXDko_1	null	55.49224:1 55.62882:1 64.05618:1 73.84217:1 74.64051:1 78.30758:19 78.69354:26 78.93908:76 78.96058:2082 79.04048:4 79.10811:10 79.12349:11 79.15117:7 79.33583:6 79.38819:30 79.59162:8 79.90345:7 80.20969:4 81.96239:1 82.92611:2 86.57975:4 86.92753:3 88.98642:4 96.83936:11 96.96869:1442 97.05723:17 97.09129:26 97.26169:5 97.44931:3 98.21187:3 99.72519:4 111.72142:4 121.91265:24 123.72107:1 134.04…	195853	289834	207259	295999	327967	395483	282261	223906	221744	323901	298971	408785	334835	243879	320504	524997	495591	709169	728252	818563	195490
NCGC00385721-01![(2R,3R,4S,5R,6S)-6-[5,7-dihydroxy-4-oxo-2-(3,4,5-trihydroxyphenyl)chromen-3-yl]oxy-3,4,5-trihydroxyoxan-2-yl]methyl 3,4,5-trihydroxybenzoate	17132	2.246	650.124	w/o MS2: NCGC00385721-01![(2R,3R,4S,5R,6S)-6-[5,7-dihydroxy-4-oxo-2-(3,4,5-trihydroxyphenyl)chromen-3-yl]oxy-3,4,5-trihydroxyoxan-2-yl]methyl 3,4,5-trihydroxybenzoate	[M+H]+	null	1	FALSE	-1	650.135	C28H24O17	Flavonoid-3-O-glycosides	FOMYLMGOSTVYEE-LEENXRGASA-N	O[C@@H]1[C@H](O)[C@@H](O)[C@H](OC2=C(OC3=CC(O)=CC(O)=C3C2=O)C4=CC(O)=C(O)C(O)=C4)O[C@@H]1COC(=O)C5=CC(O)=C(O)C(O)=C5	FALSE	TRUE	FALSE	0.72	-1	-1	-1	-1	-1	0.36	40.25	AW_PolarC18_MSMS_POS_HAP1_E_NAXDko_2	null	null	200027	286873	180698	43813	67865	86458	45829	52843	29834	15706	9616	19356	70844	30218	54802	18373	17945	29767	113669	124217	109106
NAD+	7826	2.252	332.559	w/o MS2: NAD+	[M+H]+	null	1	FALSE	8.881	332.56	C21H28N7O14P2	(5'->5')-dinucleotides	BAWFJGJZGIEFAR-NNYOXOHSSA-O	NC(=O)c(c5)c[n+1](cc5)C(O1)C(O)C(O)C(COP(O)(=O)OP(O)(=O)OCC(O2)C(O)C(O)C2n(c4)c(n3)c(n4)c(N)nc3)1	FALSE	TRUE	FALSE	0.99	-1	-1	-1	-1	-1	0.5	23.57	AW_PolarC18_MSMS_POS_HAP1_G_NAXDko_2	null	null	83458	92304	71342	23780	43615	47549	25180	31543	19598	13498	7913	13421	25511	12584	25944	8476	9030	12764	36812	53963	49928
Norstictic acid	6179	1.167	417.044	w/o MS2: Norstictic acid	[M-H]-	null	0.96	FALSE	-1	417.046	C18H12O9	Diarylethers	IEVVSJFLBYOUCJ-UHFFFAOYSA-N	O=C1c2c(C)cc(O)c(C=O)c2Oc2c(O1)c(c(c1c2C(O)OC1=O)O)C	FALSE	TRUE	FALSE	0.99	-1	-1	-1	-1	-1	0.49	12.51	AW_PolarC18_MSMS_NEG_HAP1_E_NAXDko_2	null	null	80711	86608	78360	85864	90449	120864	70647	66776	69772	91623	79540	102001	61455	53943	64114	93686	92074	90561	78843	82548	78550
INOSINE 5'-MONOPHOSPHATE	8423	2.36	349.037	w/o MS2: INOSINE 5'-MONOPHOSPHATE	[M+H]+	null	0.38	FALSE	-1	349.05	C10H13N4O8P	Purine ribonucleoside monophosphates	GRSZFWQUAKGDAV-UHFFFAOYSA-N	C1=NC(=O)C2=C(N1)N(C=N2)C3C(C(C(O3)COP(=O)(O)O)O)O	FALSE	TRUE	FALSE	1	-1	-1	-1	-1	-1	0.5	7.75	AW_PolarC18_MSMS_POS_HAP1_G_Ctrl_1	null	null	37073	60864	46600	8626	11736	11189	29549	21002	14759	6292	3816	11221	53947	18650	47164	5387	12121	21658	29396	22517	21445
Cytidine	2258	1.313	242.078	w/o MS2: Cytidine	[M-H]-	null	1	TRUE	-1	242.078	C9H13N3O5	Pyrimidine nucleosides	UHDGCWIWMRVCDJ-XVFCMESISA-N	OC[C@@H](O1)[C@@H](O)[C@@H](O)[C@@H]1N(C=2)C(=O)N=C(N)C2	FALSE	TRUE	FALSE	1	0.01	0.12	0.4	5	0.6	0.48	73.82	AW_PolarC18_MSMS_NEG_HAP1_G_NAXDko_2	null	61.88666:4 66.60789:1 71.67817:4 73.74766:3 78.29282:5 78.96112:3162 79.02565:13 79.04409:10 79.07791:2 79.19170:17 79.23478:8 79.26248:18 79.33637:7 79.44110:6 79.47192:19 79.56441:8 79.74337:5 80.51396:6 81.02975:1 85.37497:2 85.74272:5 87.81353:2 88.89895:1 88.92177:2 89.68955:1 91.75089:2 96.97267:80 97.11231:5 110.08366:2 114.05823:38 114.32793:18 116.34029:2 136.95168:71 137.02047:0 139.590…	58368	52033	79981	369405	271348	316093	298320	371554	467346	940591	985922	849684	276586	411799	301154	1130150	1142793	696436	90027	70813	73387
(2R,3R)-2-(3,4-dihydroxyphenyl)-3,5,7-trihydroxy-2,3-dihydro-4H-chromen-4-one	7625	1.178	327.051	w/o MS2: (2R,3R)-2-(3,4-dihydroxyphenyl)-3,5,7-trihydroxy-2,3-dihydro-4H-chromen-4-one	[M+H]+	null	0.83	FALSE	3.99	327.05	C15H12O7	Flavanonols	CXQWRCVTCMQVQX-LSDHHAIUSA-N	O=C1C=2C(O)=CC(O)=CC2OC(C3=CC=C(O)C(O)=C3)C1O	FALSE	TRUE	FALSE	1	-1	-1	-1	-1	-1	0.5	30.48	AW_PolarC18_MSMS_POS_HAP1_E_Ctrl_1	null	null	193264	199464	145706	210082	232551	225599	176541	126850	139818	213372	157147	215511	140008	80646	133752	251715	168396	243729	146190	137440	177592
NCGC00380895-01_C27H36O12_1-Cyclohexene-1-carboxylic acid, 4-[[6-O-[(2E)-3-(4-hydroxy-3,5-dimethoxyphenyl)-1-oxo-2-propen-1-yl]-beta-D-glucopyranosyl]oxy]-2,6,6-trimethyl-	8714	2.21	551.203	w/o MS2: NCGC00380895-01_C27H36O12_1-Cyclohexene-1-carboxylic acid, 4-[[6-O-[(2E)-3-(4-hydroxy-3,5-dimethoxyphenyl)-1-oxo-2-propen-1-yl]-beta-D-glucopyranosyl]oxy]-2,6,6-trimethyl-	[M-H]-	null	0.04	FALSE	-1	551.213	C27H36O12	Fatty acyl glycosides of mono- and disaccharides	RNEQSBBQXWZUJN-QASYRCSTSA-N	COC1=CC(=CC(=C1O)OC)/C=C/C(=O)OC[C@H]2O[C@@H](OC3C\C(=C(C(O)=O)/C(C)(C)C3)C)[C@H](O)[C@@H](O)[C@@H]2O	FALSE	TRUE	FALSE	0.66	-1	-1	-1	-1	-1	0.33	4.17	AW_PolarC18_MSMS_NEG_HAP1_G_Ctrl_1	null	null	6660	9809	6693	2186	4730	3704	6656	5179	2863	2287	694	1029	11218	4514	6460	1650	1447	2209	5608	8062	5961
FAD	11742	2.119	785.131	w/o MS2: FAD	[M-H]-	null	0.13	FALSE	14.764	785.15	C27H33N9O15P2	Flavin nucleotides	VWWQXMAJTJZDQX-UYBVJOGSSA-N	C(C(CN(c54)C(=N6)C(C(=O)NC6=O)=Nc(cc(c(c5)C)C)4)O)(O)C(O)COP(OP(OCC(O1)C(C(C1n(c2)c(n3)c(c(N)nc3)n2)O)O)(O)=O)(O)=O	FALSE	TRUE	FALSE	0.83	-1	-1	-1	-1	-1	0.41	5.13	AW_PolarC18_MSMS_NEG_HAP1_F_NAXDko_3	null	null	316	609	2196	4595	5490	7485	2137	2033	1896	13048	4977	9761	2756	2466	2284	9783	14554	19313	310	416	703
cis-Aconitic acid	981	2.368	173.005	w/o MS2: cis-Aconitic acid	[M-H]-	null	0.79	FALSE	-1	173.009	C6H6O6	Tricarboxylic acids and derivatives	GTZCVFVGUGFEME-IWQZZHSRSA-N	OC(=O)CC(C(O)=O)=C([H])C(O)=O	FALSE	TRUE	FALSE	1	-1	-1	-1	-1	-1	0.5	9.82	AW_PolarC18_MSMS_NEG_HAP1_H_NAXDko_3	null	null	89292	114123	88458	860	53663	46780	43744	40235	15435	1565	684	11362	78510	67394	78667	1679	3284	48921	86536	95654	71978
Aceroside VIII	9372	2.563	593.265	w/o MS2: Aceroside VIII	[M-H]-	null	0.13	FALSE	-1	593.27	C30H42O12	Linear diarylheptanoids	JLMGCBFIPZDHLZ-JKHMXVTDSA-N	C1[C@@]([C@H]([C@H](O1)OC[C@@H]2[C@H]([C@@H]([C@H]([C@@H](O2)OC(CCCCC3=CC=C(C=C3)O)CCC4=CC=C(C=C4)O)O)O)O)O)(CO)O	FALSE	TRUE	FALSE	0.93	-1	-1	-1	-1	-1	0.46	4.86	AW_PolarC18_MSMS_NEG_HAP1_G_NAXDko_2	null	null	545	1490	251	1919	1667	3196	2902	2342	2850	7966	3609	7691	2668	3962	2660	6457	7354	9870	927	1016	642
DIHYDROSTREPTOMYCIN SULFATE	17897	2.245	682.093	w/o MS2: DIHYDROSTREPTOMYCIN SULFATE	[M+H]+	null	0.58	FALSE	-1	682.086	C21H43N7O16S	Aminocyclitol glycosides	GSPKOIJAMLDYCY-RMIBZTJPSA-N	O=S(=O)(O)O.N=C(N)NC1C(O)C(O)C(OC2OC(C)C(O)(CO)C2OC3OC(CO)C(O)C(O)C3NC)C(NC(=N)N)C1O	FALSE	TRUE	FALSE	0.87	-1	-1	-1	-1	-1	0.43	22.34	AW_PolarC18_MSMS_POS_HAP1_F_NAXDko_2	null	null	61868	94968	69027	14276	23225	27263	22318	22240	17213	6839	13122	8402	26506	14091	28417	4683	6683	7426	39271	57813	50783
Ginsenoside Rg3	11737	5.014	785.013	w/o MS2: Ginsenoside Rg3	[M-H]-	null	0.13	FALSE	-1	785.03	C42H72O13	Triterpene saponins	RWXIFXNRCLMQCD-JBVRGBGGSA-N	OCC1OC(OC2C(O)C(O)C(OC2OC3CCC4(C)C(CCC5(C)C4CC(O)C6C(CCC65C)C(O)(C)CCC=C(C)C)C3(C)C)CO)C(O)C(O)C1O	FALSE	TRUE	FALSE	0.64	-1	-1	-1	-1	-1	0.32	5.18	AW_PolarC18_MSMS_NEG_HAP1_H_NAXDko_3	null	null	142	390	116	786	1204	1218	721	114	161	1929	2644	5671	805	299	493	6354	6013	12264	1491	1028	119
Uridine	1910	1.081	171.15	w/o MS2: Uridine	[M+H]+	null	1	TRUE	9.214	171.15	C9H12N2O6	Pyrimidine nucleosides	DRTQHJPVMGBUCF-XVFCMESISA-N	OC[C@@H](O1)[C@@H](O)[C@@H](O)[C@@H]1N(C=2)C(=O)NC(=O)C2	FALSE	TRUE	FALSE	1	null	null	null	5	null	0.33	32.93	AW_PolarC18_MSMS_POS_HAP1_G_NAXDko_3	null	52.15238:5 53.35016:7 55.74261:1 56.61591:6 58.06629:209 58.70031:1 64.46418:3 68.56068:4 70.37898:3 72.08011:68 76.03694:8 82.14220:3 84.44876:1 86.34977:1 89.27852:15 94.49447:4 95.74546:4 98.92440:9 100.07627:1058 100.16276:1 100.29775:23 100.50907:7 100.52641:12 105.81468:2 109.50593:2 112.07145:7 116.59993:4 129.42230:8 136.21941:13 139.34017:5 146.10114:1 149.23955:8 152.14678:5 154.00754:3…	28470	74587	43071	97845	164222	136397	128199	158694	123393	589564	682448	396644	119786	160591	121675	526287	654298	542561	65200	87710	59620
Phosphatidylserine 16:0-20:4	10872	2.19	695.051	w/o MS2: Phosphatidylserine 16:0-20:4	[M-H]-	null	0.75	FALSE	18.97	695.06	C42H74NO10P	Phosphatidylserines	SPHVTAIQBHDJQC-WRDNLCFKSA-N	C(N)(C(O)=O)COP(OCC(COC(CCCCCCCCCCCCCCC)=O)OC(=O)CCC=CCC=CCC=CCC=CCCCCCC)(O)=O	FALSE	TRUE	FALSE	0.82	-1	-1	-1	-1	-1	0.41	36.23	AW_PolarC18_MSMS_NEG_HAP1_E_Ctrl_3	null	null	212162	274780	178513	24934	49571	57825	26862	11724	22925	5484	4799	7265	31686	33863	38467	5011	4792	11241	78362	78656	51470
N8-Acetylspermidine	2489	1.079	188.176	w/o MS2: N8-Acetylspermidine	[M+H]+	null	1	TRUE	8.484	188.176	C9H21N3O	Carboximidic acids	FONIWJIDLJEJTL-UHFFFAOYSA-N	OC(=NCCCCNCCCN)C	FALSE	TRUE	FALSE	1	0.33	0.38	0.36	16	0.63	0.62	133.76	AW_PolarC18_MSMS_POS_HAP1_F_NAXDko_2	null	52.00020:3 55.05298:15 56.65755:5 57.16877:6 57.76109:7 58.06367:164 58.09265:5 58.19019:10 58.47802:16 61.79152:6 62.31443:4 68.73543:8 72.04490:59 72.08012:4599 72.15059:5 72.18583:38 72.22109:5 72.23872:7 72.25929:24 72.27986:14 72.30632:14 72.37984:13 72.42691:7 72.46516:27 72.71849:6 72.73324:5 72.79517:5 73.04908:63 73.08454:39 73.39226:2 73.78672:2 74.06912:1 74.22095:1 74.32822:1 75.96160…	102227	189616	120208	185436	363387	310185	219041	335861	262429	1165234	1263540	638026	271125	340951	255758	999853	1282855	1047012	168574	215896	188333
L-DOPA	1370	2.24	196.057	w/o MS2: L-DOPA	[M-H]-	null	0.63	FALSE	-1	196.062	C9H11NO4	Tyrosine and derivatives	WTDRDQBEARUVNC-LURJTMIESA-N	N[C@@H](CC1=CC(O)=C(O)C=C1)C(O)=O	FALSE	TRUE	FALSE	1	-1	-1	-1	-1	-1	0.5	68.09	AW_PolarC18_MSMS_NEG_HAP1_E_Ctrl_2	null	null	351668	585695	438569	145450	255999	234901	217297	208242	178938	77973	58065	83996	394636	309495	363106	91237	99855	225107	444022	450439	300073
NADH	7868	5.063	333.568	w/o MS2: NADH	[M+H]+	null	0.67	TRUE	9.532	333.57	C21H29N7O14P2	(5'->5')-dinucleotides	BOPGDPNILDQYTO-NNYOXOHSSA-N	NC(=O)C(C5)=CN(C=C5)[C@H](O1)[C@H](O)[C@H](O)[C@@H](COP(O)(=O)OP(O)(=O)OC[C@@H](O2)[C@@H](O)[C@@H](O)[C@@H]2n(c4)c(n3)c(n4)c(N)nc3)1	FALSE	TRUE	FALSE	0.97	0.02	0.18	0.02	9	0.22	0.39	272	AW_PolarC18_MSMS_POS_HAP1_H_NAXDko_2	null	53.34014:10 55.99854:3 67.05474:41 67.09155:1 67.31829:1 69.86952:12 70.66070:1 71.13230:1 75.52538:6 77.28421:17 77.63414:5 80.04700:56 81.38887:1 82.06712:67 85.95195:3 90.48485:7 92.02391:84 92.72172:4 94.06488:82 94.11854:2 97.02863:295 97.17172:4 97.32855:1 100.64095:15 102.59264:1 103.00278:1 105.06925:5 108.04567:291 108.09958:3 108.18587:5 109.04705:11 110.85971:6 112.94070:16 114.74456:1…	1254	7109	23992	1009531	1287812	272057	7666	7486	11981	855527	593310	970295	27003	21190	39889	912913	898255	1309629	345089	142310	24735
Adenosine monophosphate	8373	4.925	348.069	w/o MS2: Adenosine monophosphate	[M+H]+	null	0.38	FALSE	8.828	348.07	C10H14N5O7P	Purine ribonucleoside monophosphates	UDMBCSSLTHHNCD-KQYNXXCUSA-N	C1=NC(=C2C(=N1)N(C=N2)[C@H]3[C@@H]([C@@H]([C@H](O3)COP(=O)(O)O)O)O)N	FALSE	TRUE	FALSE	1	-1	-1	-1	-1	-1	0.5	10.71	AW_PolarC18_MSMS_POS_HAP1_G_NAXDko_1	null	null	4072	5202	7272	13476	4820	17302	7978	5767	6019	128736	85850	127563	6836	5892	10343	131592	147245	218979	48790	32209	6672
ADENINE	1555	2.213	158.045	w/o MS2: ADENINE	[M+H]+	null	0.92	FALSE	-1	158.044	C5H5N5	6-aminopurines	GFFGJBXGBJISGV-UHFFFAOYSA-N	NC1=NC=NC2=C1NC=N2	FALSE	TRUE	FALSE	0.99	-1	-1	-1	-1	-1	0.5	7.3	AW_PolarC18_MSMS_POS_HAP1_F_Ctrl_3	null	null	314113	419169	275681	145832	204560	217957	127302	114923	97708	77123	60100	88997	105121	36778	102209	68515	67979	91701	151502	170963	164451
Dimethachlor-TP CGA 369873	2254	2.235	242.056	w/o MS2: Dimethachlor-TP CGA 369873	[M-H]-	null	0.04	FALSE	3.028	242.049	C10H13NO4S	m-Xylenes	ZNKNVJGSYJFDHT-UHFFFAOYSA-N	CC1=CC=CC(C)=C1NC(=O)CS(O)(=O)=O	FALSE	TRUE	FALSE	0.79	-1	-1	-1	-1	-1	0.39	45.41	AW_PolarC18_MSMS_NEG_HAP1_E_Ctrl_2	null	null	228494	313256	202371	81082	122648	120127	102632	111013	83621	38234	31928	46995	225798	169190	212216	80481	75958	155507	217147	264631	176864
Famotidine	8905	2.311	360.026	w/o MS2: Famotidine	[M+H]+	null	0.42	FALSE	1.03	360.035	C8H15N7O2S3	2,4-disubstituted thiazoles	XUFQPHANEAPEMJ-UHFFFAOYSA-N	O=S(=O)(N)NC(=N)CCSCC=1N=C(SC1)NC(=N)N	FALSE	TRUE	FALSE	0.97	-1	-1	-1	-1	-1	0.49	58.64	AW_PolarC18_MSMS_POS_HAP1_E_Ctrl_1	null	null	455372	491629	554991	84985	303906	256344	276491	243736	196032	113949	75027	121344	10918	169411	244579	95619	2141	128693	281805	336064	286502
ADENOSINE DIPHOSPHATE RIBOSE	14781	1.96	560.079	w/o MS2: ADENOSINE DIPHOSPHATE RIBOSE	[M+H]+	null	1	FALSE	-1	560.079	C15H23N5O14P2	Purine nucleotide sugars	SRNWOUGRCWSEMX-UHFFFAOYSA-N	NC1=C2N=CN(C3OC(COP(O)(=O)OP(O)(=O)OCC4OC(O)C(O)C4O)C(O)C3O)C2=NC=N1	FALSE	TRUE	FALSE	1	-1	-1	-1	-1	-1	0.5	57.65	AW_PolarC18_MSMS_POS_HAP1_F_NAXDko_1	null	null	72419	67419	46287	53372	59683	99142	65743	63672	49411	94051	81773	117920	76755	28890	91539	123044	109675	138238	77166	178451	40425
Methylprednisolone	9369	2.242	374.991	w/o MS2: Methylprednisolone	[M+H]+	null	0.17	FALSE	-1	375	C22H30O5	21-hydroxysteroids	VHRSUDSXCMQTMA-PJHHCJLFSA-N	O=C1C=CC2(C(=C1)C(C)CC3C4CCC(O)(C(=O)CO)C4(C)CC(O)C32)C	FALSE	TRUE	FALSE	0.96	-1	-1	-1	-1	-1	0.48	21.81	AW_PolarC18_MSMS_POS_HAP1_E_Ctrl_1	null	null	11027	714	117205	6001	5350	77070	58862	54588	50946	28360	21868	36367	45261	43421	54993	24722	26074	24048	91067	87850	97307
NCGC00373238-02_C33H47NO13_Delvocid	10496	5.025	664.29	w/o MS2: NCGC00373238-02_C33H47NO13_Delvocid	[M-H]-	null	0.17	FALSE	-1	664.297	C33H47NO13	Aminoglycosides	NCXMLFZGDNKEPB-FFPOYIOWSA-N	C[C@@H]1C\C=C\C=C\C=C\C=C\[C@@H](C[C@@H]2O[C@](O)(C[C@@H](O)C[C@H]3O[C@@H]3\C=C\C(=O)O1)C[C@H](O)[C@H]2C(O)=O)O[C@@H]4O[C@H](C)[C@@H](O)[C@H](N)[C@@H]4O	FALSE	TRUE	FALSE	0.9	-1	-1	-1	-1	-1	0.45	12.43	AW_PolarC18_MSMS_NEG_HAP1_H_NAXDko_3	null	null	250	778	577	742	2044	800	415	248	147	11490	6769	10614	641	544	536	15459	14490	24030	673	3162	439
Indole-3-acetaldehyde	2188	2.239	240.209	w/o MS2: Indole-3-acetaldehyde sodium bisulfite	[M-H]-	null	0.63	FALSE	-1	240.21	C10H11NO4S	3-alkylindoles	AGASQWULIFZUOK-UHFFFAOYSA-N	C1=CC=C2C(=C1)C(=CN2)CC(O)S(=O)(=O)O	FALSE	TRUE	FALSE	1	-1	-1	-1	-1	-1	0.5	12.44	AW_PolarC18_MSMS_NEG_HAP1_H_NAXDko_1	null	null	35457	62315	39774	9248	15268	17428	13992	13640	9362	4102	3087	5812	35173	21956	28821	6745	4673	14458	34092	43360	26433
Valsartan	6524	2.565	434.211	w/o MS2: Valsartan	[M-H]-	null	0.04	FALSE	1.813	434.218	C24H29N5O3	Valine and derivatives	ACWBQPMHZXGDFX-QFIPXVFZSA-N	O=C(O)C(N(C(=O)CCCC)CC1=CC=C(C=C1)C2=CC=CC=C2C=3N=NNN3)C(C)C	FALSE	TRUE	FALSE	0.81	-1	-1	-1	-1	-1	0.41	4.42	AW_PolarC18_MSMS_NEG_HAP1_H_NAXDko_3	null	null	2865	3172	940	3119	4289	2339	3532	2599	2485	4670	3954	5541	3878	2242	3378	3702	4108	5337	2166	2034	2165
PHOSPHOCREATINE	3293	2.193	212.042	w/o MS2: PHOSPHOCREATINE	[M+H]+	null	0.79	TRUE	-1	212.044	C4H10N3O5P	Alpha amino acids and derivatives	DRBBFCLWYRJSJZ-UHFFFAOYSA-N	CN(CC(=O)O)C(=NP(=O)(O)O)N	FALSE	TRUE	FALSE	0.69	0.3	0.54	0.39	16	0.31	0.53	26.32	AW_PolarC18_MSMS_POS_HAP1_E_Ctrl_1	null	50.37981:4 52.91902:4 56.53251:3 56.98312:3 58.45138:1 63.05056:2 63.20164:4 65.52875:1 67.89224:9 68.56049:2 71.52913:24 73.88752:5 76.82261:3 78.98922:5 79.31835:5 79.75002:5 83.75420:0 87.05783:20 87.14495:1 87.22243:1 88.26850:5 90.05752:233 90.09689:5 90.10674:5 94.59513:5 99.00332:77 99.05149:1 101.75360:3 103.99436:5 105.84650:6 111.76769:6 114.06752:93 114.17094:12 114.27809:4 119.53749:5…	853512	886569	602245	251881	359730	278222	341174	277453	272779	127309	83837	166085	301983	143938	264067	80146	103392	128787	286244	272253	378845
Diethyl phosphate	656	1.487	152.992	w/o MS2: Diethyl phosphate	[M-H2O-H]-	null	1	TRUE	-1	153	C4H11O4P	Dialkyl phosphates	UCQFCFPECQILOL-UHFFFAOYSA-N	CCOP(O)(=O)OCC	FALSE	TRUE	FALSE	0.75	0.68	0.45	0.7	2	0.5	0.69	55.21	AW_PolarC18_MSMS_NEG_HAP1_E_NAXDko_3	null	58.20581:1 63.56202:2 78.96079:581 79.00995:10 79.03454:11 84.65102:3 87.43455:0 96.96892:46 97.06086:8 109.85489:1 114.59758:0 118.55423:2 123.15669:1 138.37917:4 150.98060:30 151.03583:1 152.24918:2 152.99663:135 153.06078:4	596019	1100276	506645	231565	675050	784918	785849	722286	521238	292204	186140	361522	1309839	805845	987246	462467	392801	516621	459423	429922	393346
2-hydroxy-4-methoxy-3,5-bis(3-methylbut-2-enyl)-6-(2-phenylethyl)benzoic acid	10526	1.95	409.018	w/o MS2: 2-hydroxy-4-methoxy-3,5-bis(3-methylbut-2-enyl)-6-(2-phenylethyl)benzoic acid	[M+H]+	null	1	FALSE	-1	409.016	C26H32O4	Stilbenes	KTBAIBUBSGVINZ-UHFFFAOYSA-N	O=C(O)C=1C(O)=C(C(OC)=C(C1CCC=2C=CC=CC2)CC=C(C)C)CC=C(C)C	FALSE	TRUE	FALSE	1	-1	-1	-1	-1	-1	0.5	38.81	AW_PolarC18_MSMS_POS_HAP1_E_Ctrl_2	null	null	148064	226591	185921	47507	69851	89064	100246	107870	93219	44544	26931	59038	121066	58558	166311	43740	44988	67571	9165	137574	121387
Mycosporine glutamicol	3611	2.239	302.116	w/o MS2: Mycosporine glutamicol	[M-H]-	null	1	FALSE	-1	302.127	C13H21NO7	Gamma amino acids and derivatives	AOLLRBVQJZTTPF-UHFFFAOYSA-N	COC1=C(NC(CO)CCC(O)=O)CC(CO)(O)CC1=O	FALSE	TRUE	FALSE	0.68	-1	-1	-1	-1	-1	0.34	114.11	AW_PolarC18_MSMS_NEG_HAP1_G_Ctrl_3	null	null	521751	899903	612248	104926	196203	258785	169604	196902	117765	33900	24372	47332	479288	297019	396461	46529	54348	169170	506691	626531	354110
Famotidine	8903	4.96	360.025	w/o MS2: Famotidine	[M+H]+	null	0.5	FALSE	1.03	360.035	C8H15N7O2S3	2,4-disubstituted thiazoles	XUFQPHANEAPEMJ-UHFFFAOYSA-N	O=S(=O)(N)NC(=N)CCSCC=1N=C(SC1)NC(=N)N	FALSE	TRUE	FALSE	0.66	-1	-1	-1	-1	-1	0.33	8.94	AW_PolarC18_MSMS_POS_HAP1_F_NAXDko_3	null	null	1042	3195	1822	1842	5653	11652	972	73	53	57533	28277	51775	1013	1510	2124	58217	60226	77683	13582	10508	879
Methylglutamic acid	1257	2.02	188.056	w/o MS2: N-ACETYL-DL-GLUTAMIC ACID	[M-H]-	null	1	TRUE	-1	188.056	C7H11NO5	Glutamic acid and derivatives	RFMMMVDNIPUKGG-UHFFFAOYSA-N	CC(=O)NC(CCC(=O)O)C(=O)O	FALSE	TRUE	FALSE	1	0.62	0.83	0.59	24	0.46	0.83	88.69	AW_PolarC18_MSMS_NEG_HAP1_E_Ctrl_2	null	52.41237:3 54.03411:204 54.06716:6 54.75827:6 58.02922:657 58.12143:2 58.49102:6 59.01307:565 59.04760:14 59.07948:1 59.31889:11 59.79915:5 62.23224:1 65.02849:3 65.25172:3 67.41700:2 68.25987:2 74.02372:19 74.21124:1 78.95774:33 84.04777:330 84.11434:1 86.86332:1 94.38876:18 98.02381:64 98.06146:63 100.07795:152 100.11600:19 100.17827:5 101.07651:2 102.05557:1095 102.11845:4 102.14989:31 102.184…	417017	525173	392375	156738	191275	208315	97674	79547	70991	44620	34650	60142	168523	82757	110967	50693	48255	103291	333419	330568	287252
NAD+	9875	1.982	620.02	w/o MS2: NAD+	[M-H]-	null	1	FALSE	8.871	620.02	C21H28N7O14P2	(5'->5')-dinucleotides	BAWFJGJZGIEFAR-NNYOXOHSSA-O	NC(=O)c(c5)c[n+1](cc5)C(O1)C(O)C(O)C(COP(O)(=O)OP(O)(=O)OCC(O2)C(O)C(O)C2n(c4)c(n3)c(n4)c(N)nc3)1	FALSE	TRUE	FALSE	1	-1	-1	-1	-1	-1	0.5	64.13	AW_PolarC18_MSMS_NEG_HAP1_F_Ctrl_2	null	null	276850	416910	282216	144970	158202	221467	324869	287044	209215	126497	62556	146921	365596	231554	321655	157314	112821	217846	256382	304507	213079
3a-(3,4-dimethoxyphenyl)-1-methyl-2,3,4,5-tetrahydroindol-6-one	6195	1.529	288.166	w/o MS2: 3a-(3,4-dimethoxyphenyl)-1-methyl-2,3,4,5-tetrahydroindol-6-one	[M+H]+	null	0.54	FALSE	-1	288.163	C17H21NO3	Phenylpyrrolidines	XPUOZJJNPJXFTD-UHFFFAOYSA-N	O=C1C=C2N(C)CCC2(C3=CC=C(OC)C(OC)=C3)CC1	FALSE	TRUE	FALSE	0.97	-1	-1	-1	-1	-1	0.49	3.37	AW_PolarC18_MSMS_POS_HAP1_F_Ctrl_3	null	null	15251	17944	23972	8148	2436	4960	15452	18504	16022	7969	4817	5067	15842	17451	12191	9690	8706	6667	9905	12524	16460
Folinic acid	7261	8.714	472.158	w/o MS2: Folinic acid	[M-H]-	null	0.17	FALSE	7.58	472.158	C20H23N7O7	Tetrahydrofolic acids	VVIAGPKUTFNRDU-ABLWVSNPSA-N	O=CN1C=2C(O)=NC(=N)NC2NCC1CNC3=CC=C(C=C3)C(=O)NC(C(=O)O)CCC(=O)O	FALSE	TRUE	FALSE	1	-1	-1	-1	-1	-1	0.5	8.38	AW_PolarC18_MSMS_NEG_HAP1_G_Ctrl_3	null	null	1941	1178	1447	1975	2103	1730	5285	5071	5681	1798	912	2102	29981	11639	18939	4776	3047	3413	2088	2289	2110
valeramide	2	2.021	100.076	w/o MS2: valeramide	[M-H]-	null	0.08	FALSE	-1	100.077	C5H11NO	Fatty amides	IPWFJLQDVFKJDU-UHFFFAOYSA-N	N=C(O)CCCC	FALSE	TRUE	FALSE	0.99	-1	-1	-1	-1	-1	0.5	5.73	AW_PolarC18_MSMS_NEG_HAP1_H_Ctrl_1	null	null	9351	11348	10964	4554	5226	4728	2714	3572	2838	1180	939	895	4292	1739	3000	194	1127	2004	7048	7489	6414
Succinprotocetraric acid	7276	2.153	473.06	w/o MS2: Succinprotocetraric acid	[M-H]-	null	0.17	FALSE	-1	473.057	C22H18O12	Depsides and depsidones	ROISWLBRDLJEFL-UHFFFAOYSA-N	O=C(C1=C(C)C=C(O)C(C=O)=C1O2)OC3=C2C(C)=C(C(O)=O)C(O)=C3COC(CCC(O)=O)=O	FALSE	TRUE	FALSE	0.97	-1	-1	-1	-1	-1	0.49	4.87	AW_PolarC18_MSMS_NEG_HAP1_E_NAXDko_1	null	null	22640	24204	20114	8783	8231	14907	9810	8295	7514	4265	2296	5821	15394	8602	13146	6378	7523	8903	34070	25075	18790
Complanatoside A	17511	2.307	665.116	w/o MS2: Complanatoside A	[M+H]+	null	0.96	FALSE	3.24	665.13	C27H30O18	Flavonoid-3-O-glycosides	LLVOJEYSNCNXJN-XUAXIHHBSA-N	O=C1C(OC2OC(CO)C(O)C(O)C2O)=C(OC=3C=C(O)C=C(O)C13)C=4C=C(O)C(OC5OC(CO)C(O)C(O)C5O)=C(O)C4	FALSE	TRUE	FALSE	0.95	-1	-1	-1	-1	-1	0.48	44.86	AW_PolarC18_MSMS_POS_HAP1_H_Ctrl_1	null	null	183125	281344	227072	2088	61290	88671	74116	69885	42303	23618	9498	24230	84084	22260	85860	15336	19280	29818	114399	167669	142811
Flavone base + 3O, 2MeO, O-HexA-HexA	10707	2.217	681.139	w/o MS2: Flavone base + 3O, 2MeO, O-HexA-HexA	[M-H]-	null	0.92	FALSE	3.98	681.132	C29H30O19	Flavonoid-7-O-glucuronides	RDNMWJOGZVGRGW-UHFFFAOYSA-N	O=C(O)C5OC(OC1=CC(O)=C2C(=O)C=C(OC2(=C1))C=3C=C(OC)C(O)=C(OC)C=3)C(OC4OC(C(=O)O)C(O)C(O)C4(O))C(O)C5(O)	FALSE	TRUE	FALSE	0.89	-1	-1	-1	-1	-1	0.45	31.85	AW_PolarC18_MSMS_NEG_HAP1_F_NAXDko_1	null	null	111491	188648	125366	31675	47853	68737	60207	59804	35839	15814	5920	22985	112128	64950	98233	14279	10392	32594	69429	78441	54871
2-[[1-(4-nitrobenzoyl)pyrrolidine-2-carbonyl]amino]benzoic acid	5389	8.026	382.104	w/o MS2: 2-[[1-(4-nitrobenzoyl)pyrrolidine-2-carbonyl]amino]benzoic acid	[M-H]-	null	0.67	FALSE	4.749	382.104	C19H17N3O6	Acylaminobenzoic acid and derivatives	IXQCQOLLSMIABK-UHFFFAOYSA-N	O=C(O)C=1C=CC=CC1N=C(O)C2N(C(=O)C3=CC=C(C=C3)N(=O)=O)CCC2	FALSE	TRUE	FALSE	1	-1	-1	-1	-1	-1	0.5	5.71	AW_PolarC18_MSMS_NEG_HAP1_E_Ctrl_3	null	null	8174	9890	6649	5769	7896	9587	6705	3954	4828	13002	8168	15287	10003	6698	10473	14453	14940	21608	7426	5611	6614
Ellagic acid	3602	2.153	301.997	w/o MS2: Ellagic acid	[M-H]-	null	0.21	FALSE	-1	302.006	C14H6O8	Hydrolyzable tannins	AFSDNFLWKVMVRB-UHFFFAOYSA-N	O=C1OC2=C(O)C(O)=CC=3C(=O)OC=4C(O)=C(O)C=C1C4C23	FALSE	TRUE	FALSE	0.96	-1	-1	-1	-1	-1	0.48	5.8	AW_PolarC18_MSMS_NEG_HAP1_H_NAXDko_2	null	null	52954	81510	63974	1015	917	615	20500	27454	20170	10319	8667	11475	49426	27770	38649	13084	10884	23120	782	513	38012
L-Glutamic acid	1204	2.209	148.059	L-Glutamic acid	[M+H]+	null	1	TRUE	-1	148.061	C5H9NO4	Glutamic acid and derivatives	WHUUTDBJXJRKMK-VKHMYHEASA-N	OC(=O)CC[C@H](N)C(O)=O	FALSE	TRUE	TRUE	0.99	0.78	0.82	0.87	4	1	0.96	341.72	AW_PolarC18_MSMS_POS_HAP1_H_NAXDko_1	null	53.42834:14 55.51556:9 56.48318:2 57.38057:4 58.49639:2 60.41847:2 62.81200:3 64.58625:2 65.67443:1 69.20619:3 69.64983:7 70.94267:3 74.95835:2 77.16549:1 79.91382:13 84.04562:854 84.26129:6 84.28986:6 84.38829:14 84.44864:11 84.97369:2 85.02788:8 87.94080:2 89.35682:4 90.15933:3 98.96556:1 102.05384:60 103.80414:2 104.84942:1 114.34841:5 122.93318:7 123.97038:1 124.04353:1 126.76142:3 130.04836:…	4419507	5990648	4074302	1859166	2731128	3097936	1863374	1588100	1334134	1193406	810505	1330277	1699641	660194	1435813	964050	1028396	1391079	2457800	2648792	2345106
Formononetine	2836	2.525	267.07	w/o MS2: Formononetine	[M-H]-	null	1	FALSE	1.083	267.07	C16H12O4	4'-O-methylisoflavones	HKQYGTCOTHHOMP-UHFFFAOYSA-N	O=C1C(=COC2=CC(O)=CC=C21)C=3C=CC(OC)=CC3	FALSE	TRUE	FALSE	1	-1	-1	-1	-1	-1	0.5	8.26	AW_PolarC18_MSMS_NEG_HAP1_H_Ctrl_2	null	null	24903	24482	24586	12989	17031	17975	63995	72217	42441	25816	17950	33504	127535	79053	122743	36604	39009	68472	34703	35316	27984
Uridine Triphosphate	8338	2.211	347.063	w/o MS2: Uridine Triphosphate Trisodium	[M+H]+	null	1	FALSE	-1	347.068	C9H12N2O15P3	Pyrimidine ribonucleoside triphosphates	MMJGIWFJVDOPJF-LLWADOMFSA-K	[Na+].[Na+].[Na+].O=C1N=C([O-])C=CN1C2OC(COP(=O)(O)OP(=O)(O)OP(=O)([O-])[O-])C(O)C2O	FALSE	TRUE	FALSE	0.9	-1	-1	-1	-1	-1	0.45	9.68	AW_PolarC18_MSMS_POS_HAP1_G_NAXDko_3	null	null	159798	166967	118242	77745	91671	98248	59540	57897	54800	45294	33151	48864	49656	30235	49767	41163	39243	46342	81190	74275	76085
N-METHYLGLUTAMATE	1126	7.797	144.061	w/o MS2: N-METHYLGLUTAMATE	[M+H]+	null	0.67	FALSE	-1	144.065	C6H11NO4	Glutamic acid and derivatives	XLBVNMSMFQMKEY-UHFFFAOYSA-N	CNC(CCC(=O)O)C(=O)O	FALSE	TRUE	FALSE	1	-1	-1	-1	-1	-1	0.5	6.83	AW_PolarC18_MSMS_POS_HAP1_G_Ctrl_1	null	null	90360	128572	79266	29529	46412	47514	47612	38647	31340	26230	14667	26019	49492	739	1383	743	904	1899	54414	52779	55383
DOPAMINE	647	2.242	152.069	w/o MS2: DOPAMINE	[M-H]-	null	0.25	FALSE	1.792	152.071	C8H11NO2	Catecholamines and derivatives	VYFYYTLLBUKUHU-UHFFFAOYSA-N	C1=CC(=C(C=C1CCN)O)O	FALSE	TRUE	FALSE	1	-1	-1	-1	-1	-1	0.5	4.95	AW_PolarC18_MSMS_NEG_HAP1_H_Ctrl_2	null	null	19296	23824	16855	8583	14467	9132	10383	6353	6008	2718	1241	3225	17758	13233	15392	4352	2510	10664	21814	15747	14710
ALPHA-KETOGLUTARIC ACID	524	2.081	145.013	w/o MS2: ALPHA-KETOGLUTARIC ACID	[M-H]-	null	0.58	FALSE	1.645	145.013	C5H6O5	Gamma-keto acids and derivatives	KPGXRSRHYNQIFN-UHFFFAOYSA-N	C(CC(=O)O)C(=O)C(=O)O	FALSE	TRUE	FALSE	1	-1	-1	-1	-1	-1	0.5	6.86	AW_PolarC18_MSMS_NEG_HAP1_H_NAXDko_2	null	null	78595	107837	62718	26583	37982	38797	42394	47422	28167	21768	13501	22475	78153	41575	65137	27964	19321	44155	84670	84286	62445
Pterostilbene	4995	2.544	257.112	w/o MS2: Pterostilbene	[M+H]+	null	0.67	TRUE	6.15	257.11	C16H16O3	Stilbenes	VLEUZFDZJKSGMX-ONEGZZNKSA-N	OC1=CC=C(C=C1)C=CC=2C=C(OC)C=C(OC)C2	FALSE	TRUE	FALSE	0.99	0.17	0.21	0.73	2	0.5	0.59	32.64	AW_PolarC18_MSMS_POS_HAP1_G_NAXDko_3	null	58.00570:30 60.55841:14 66.97821:5 68.91324:13 72.45630:7 75.46819:0 80.04997:108 80.32861:15 81.05846:27 82.06700:190 82.10772:4 82.36168:14 83.43826:0 91.00840:1 92.14654:5 96.31464:8 97.83731:2 102.12379:13 103.26246:2 106.21336:2 108.04553:361 108.08866:11 108.13180:22 109.41910:2 112.44141:22 115.04089:63 115.82467:1 119.95003:14 121.03163:24 124.07440:22 124.22849:3 125.06998:771 125.27886:…	16762	26001	503	78911	33900	223263	22619	14220	10735	461118	183763	533587	33129	501	34610	331089	305302	938565	11078	4361	11788
Phosphatidylserine 18:1-18:0 / 16:0-20:1	10930	2.152	701.062	w/o MS2: Phosphatidylserine 18:1-18:0 / 16:0-20:1	[M-H]-	null	0.83	FALSE	31.32	701.05	C84H160N2O20P2	Phosphatidylserines	FEISPLZXBVWGKM-WYBPCXTMSA-N	CCCCCCCCCCCCCCCCCC(=O)OC(COC(=O)CC/C=C\CCCCCCCCCCCCC)COP(=O)(O)OCC(C(=O)O)N.CCCCCCCCCCCCCCC/C=C\CCC(=O)OC(COC(=O)CCCCCCCCCCCCCCC)COP(=O)(O)OCC(C(=O)O)N	FALSE	TRUE	FALSE	0.99	-1	-1	-1	-1	-1	0.5	11.97	AW_PolarC18_MSMS_NEG_HAP1_G_Ctrl_1	null	null	35300	42096	36273	15147	25811	25253	15496	18774	15012	3614	7936	6609	24566	18253	28230	12952	12783	13421	44799	49743	32120
Citric acid	1300	1.919	191.016	Citric acid	[M-H]-	null	1	TRUE	-1	191.02	C6H8O7	Tricarboxylic acids and derivatives	KRKNYBCHXYNGOX-UHFFFAOYSA-N	O=C(O)CC(O)(C(=O)O)CC(=O)O	FALSE	TRUE	TRUE	0.99	0.88	0.95	0.94	10	0.8	1.01	207.09	AW_PolarC18_MSMS_NEG_HAP1_F_Ctrl_1	null	57.03512:1165 57.11086:1 57.16836:6 57.25204:2 57.57687:15 57.88684:9 58.48020:1 58.75813:1 59.01282:62 59.04469:5 61.97042:3 62.43942:2 63.00071:3 65.46106:70 65.97395:1 66.24662:1 66.37049:1 66.83604:2 66.86148:2 67.01988:783 67.07933:1 67.09632:1 67.37981:5 68.61709:1 68.83778:2 70.12884:1 73.25501:3 79.36960:6 81.79648:5 83.01417:84 83.05828:2 85.02965:2145 85.11574:20 85.14126:10 85.16040:7 …	1958689	2772341	1923780	822231	1176346	1301130	1839478	1586179	1209772	1052271	579004	1100425	2884035	1571057	2206783	858060	787396	1626925	1372618	1708734	1524327
NAD+	17463	2.305	664.109	w/o MS2: NAD+	[M+H]+	null	0.96	FALSE	-1	664.116	C21H28N7O14P2	(5'->5')-dinucleotides	BAWFJGJZGIEFAR-NNYOXOHSSA-O	[H]N([H])c(n5)c(n4)c(nc([H])5)n(c([H])4)C([H])(O1)C([H])(O[H])C([H])(O[H])C([H])1C([H])([H])OP(=O)(O[H])OP(=O)(O[H])OC([H])([H])C([H])(O2)C([H])(O[H])C([H])(O[H])C([H])2[n+1](c([H])3)c([H])c(C(N)=O)c([H])c([H])3	FALSE	TRUE	FALSE	0.9	-1	-1	-1	-1	-1	0.45	35.51	AW_PolarC18_MSMS_POS_HAP1_E_NAXDko_2	null	null	150860	194108	130386	42981	65516	88480	67137	59415	39621	26987	17249	37492	97841	34800	78499	857	68964	59936	103077	99772	99216
Artocaprin	6543	16.496	435.178	w/o MS2: Artocaprin	[M-H]-	null	0.54	FALSE	26.6	435.18	C26H28O6	3-prenylated flavones	KRGDFVQWQJIMEK-RMKNXTFCSA-N	CC(C)/C=C/c1c(cc2c(c1O)c(=O)c(c(o2)c3ccc(cc3O)O)CC=C(C)C)OC	FALSE	TRUE	FALSE	0.99	-1	-1	-1	-1	-1	0.49	5.8	AW_PolarC18_MSMS_NEG_HAP1_G_NAXDko_3	null	null	8014	8727	7441	9548	8420	10374	10647	9348	7070	11141	8842	12404	14906	6438	7425	9793	8601	9012	8089	7170	7538
NCGC00381241-01![2-[6-[4-[3,4-dihydroxy-5-(hydroxymethyl)oxolan-2-yl]oxy-2,6-dihydroxy-3-[3-(4-hydroxyphenyl)propanoyl]phenyl]-4,5-dihydroxy-2-methyloxan-3-yl]oxy-3,5-dihydroxy-6-methyloxan-4-yl] (E)-3-(4-hydroxyphenyl)prop-2-enoate	12111	8.51	843.287	w/o MS2: NCGC00381241-01![2-[6-[4-[3,4-dihydroxy-5-(hydroxymethyl)oxolan-2-yl]oxy-2,6-dihydroxy-3-[3-(4-hydroxyphenyl)propanoyl]phenyl]-4,5-dihydroxy-2-methyloxan-3-yl]oxy-3,5-dihydroxy-6-methyloxan-4-yl] (E)-3-(4-hydroxyphenyl)prop-2-enoate	[M-H]-	null	0.13	FALSE	-1	843.272	C41H48O19	2'-Hydroxy-dihydrochalcones	XREZOMRRMAKCRX-RIYZIHGNSA-N	CC1OC(OC2C(C)OC(C(O)C2O)C3=C(O)C=C(OC4OC(CO)C(O)C4O)C(C(=O)CCC5=CC=C(O)C=C5)=C3O)C(O)C(OC(=O)\C=C\C6=CC=C(O)C=C6)C1O	FALSE	TRUE	FALSE	0.74	-1	-1	-1	-1	-1	0.37	5.76	AW_PolarC18_MSMS_NEG_HAP1_G_Ctrl_3	null	null	4134	7789	4605	898	583	740	6851	3475	3506	1036	182	736	4518	5451	9190	192	93	929	390	103	2119
Aconitic acid	983	1.916	173.009	w/o MS2: Aconitic acid	[M-H2O-H]-	null	0.67	FALSE	1.93	173.009	C6H6O6	Tricarboxylic acids and derivatives	GTZCVFVGUGFEME-UHFFFAOYSA-N	O=C(O)C=C(C(=O)O)CC(=O)O	FALSE	TRUE	FALSE	1	-1	-1	-1	-1	-1	0.5	11.08	AW_PolarC18_MSMS_NEG_HAP1_H_NAXDko_1	null	null	67471	103839	68846	33692	38621	43609	54201	56933	48736	39562	23404	44651	104003	45605	76920	29664	23981	60251	50932	55057	40082
NCGC00380957-01_C26H38O8_1H-Benz[e]indene-6-propanoic acid, dodecahydro-2-hydroxy-7-(1-hydroxy-1-methylethyl)-9b-(methoxycarbonyl)-2,3a,6,9a-tetramethyl-4-methylene-1,3-dioxo-	12176	9.469	461.252	w/o MS2: NCGC00380957-01_C26H38O8_1H-Benz[e]indene-6-propanoic acid, dodecahydro-2-hydroxy-7-(1-hydroxy-1-methylethyl)-9b-(methoxycarbonyl)-2,3a,6,9a-tetramethyl-4-methylene-1,3-dioxo-	[M+H]+	null	0.79	FALSE	-1	461.253	C26H38O8	Prostaglandins and related compounds	ARHZXCIVYQVVOK-UHFFFAOYSA-N	COC(=O)C12C(=O)C(C)(O)C(=O)C1(C)C(=C)CC3C(C)(CCC(O)=O)C(CCC23C)C(C)(C)O	FALSE	TRUE	FALSE	1	-1	-1	-1	-1	-1	0.5	6.85	AW_PolarC18_MSMS_POS_HAP1_F_NAXDko_3	null	null	24525	50332	35588	9640	12480	13621	10919	8602	7014	599	449	5605	12857	491	13174	382	476	7444	18580	18728	16308
3-[(2S,3R,4S,5S,6R)-4,5-dihydroxy-6-(hydroxymethyl)-3-[(2S,3R,4S,5S,6R)-3,4,5-trihydroxy-6-(hydroxymethyl)oxan-2-yl]oxyoxan-2-yl]oxy-2-(3,4-dihydroxyphenyl)-5-hydroxy-7-methoxychromen-4-one	17806	2.273	679.081	w/o MS2: 3-[(2S,3R,4S,5S,6R)-4,5-dihydroxy-6-(hydroxymethyl)-3-[(2S,3R,4S,5S,6R)-3,4,5-trihydroxy-6-(hydroxymethyl)oxan-2-yl]oxyoxan-2-yl]oxy-2-(3,4-dihydroxyphenyl)-5-hydroxy-7-methoxychromen-4-one	[M+H]+	null	0.71	FALSE	-1	679.08	C28H32O17	Flavonoid-3-O-glycosides	CEZKIFXYWPTANH-HGVYTWBRSA-N	O=C1C(OC2OC(CO)C(O)C(O)C2OC3OC(CO)C(O)C(O)C3O)=C(OC4=CC(OC)=CC(O)=C14)C=5C=CC(O)=C(O)C5	FALSE	TRUE	FALSE	1	-1	-1	-1	-1	-1	0.5	20.78	AW_PolarC18_MSMS_POS_HAP1_E_NAXDko_3	null	null	74258	97013	63152	16409	25583	34376	19615	15342	11808	7305	47	7142	28184	31	25405	6000	5976	16433	54515	59893	48050
2-[[1-(4-nitrobenzoyl)pyrrolidine-2-carbonyl]amino]benzoic acid	9695	8.07	384.111	w/o MS2: 2-[[1-(4-nitrobenzoyl)pyrrolidine-2-carbonyl]amino]benzoic acid	[M+H]+	null	0.96	FALSE	4.749	384.117	C19H17N3O6	Acylaminobenzoic acid and derivatives	IXQCQOLLSMIABK-UHFFFAOYSA-N	O=C(O)C=1C=CC=CC1N=C(O)C2N(C(=O)C3=CC=C(C=C3)N(=O)=O)CCC2	FALSE	TRUE	FALSE	1	-1	-1	-1	-1	-1	0.5	5.02	AW_PolarC18_MSMS_POS_HAP1_H_Ctrl_3	null	null	10145	15485	10938	10499	9959	12256	8696	7016	6899	19236	9878	20276	12442	329	11302	18467	17006	28214	7388	6903	7677
Epigallocatechin	3702	2.26	305.057	w/o MS2: Epigallocatechin	[M-H]-	null	0.29	FALSE	-1	305.059	C15H14O7	Epigallocatechins	XMOCLSLCDHWDHP-IUODEOHRSA-N	OC1=C(C[C@@H](O)[C@@H](C2=CC(O)=C(O)C(O)=C2)O3)C3=CC(O)=C1	FALSE	TRUE	FALSE	0.99	-1	-1	-1	-1	-1	0.5	2.82	AW_PolarC18_MSMS_NEG_HAP1_H_Ctrl_1	null	null	34192	49626	38173	17862	23436	23147	20183	18363	16848	14457	7171	13016	29309	18601	33512	13775	15796	19900	36371	42999	24654
Famotidine	8904	1.937	360.025	w/o MS2: Famotidine	[M+H]+	null	1	FALSE	1.03	360.035	C8H15N7O2S3	2,4-disubstituted thiazoles	XUFQPHANEAPEMJ-UHFFFAOYSA-N	O=S(=O)(N)NC(=N)CCSCC=1N=C(SC1)NC(=N)N	FALSE	TRUE	FALSE	0.68	-1	-1	-1	-1	-1	0.34	51.3	AW_PolarC18_MSMS_POS_HAP1_E_NAXDko_2	null	null	167611	187773	177943	98986	121987	133796	153497	181142	146512	111825	90593	136667	149645	104452	182287	106563	115408	116035	17279	160311	148262
1,3,7-Trimethyluric acid	3959	1.516	230.187	w/o MS2: 1,3,7-Trimethyluric acid	[M+H]+	null	1	TRUE	-1	230.18	C8H10N4O3	Xanthines	BYXCFUMGEBZDDI-UHFFFAOYSA-N	O=C1C2=C(N=C(O)N2C)N(C(=O)N1C)C	FALSE	TRUE	FALSE	0.81	0	null	0.64	9	0.11	0.39	152.36	AW_PolarC18_MSMS_POS_HAP1_H_NAXDko_1	null	54.42093:0 56.29615:2 57.09013:4 58.06605:171 58.15039:9 58.27173:15 65.25471:3 71.11154:1 72.04757:102 72.07986:14 72.55322:5 72.88047:6 77.44807:5 80.86223:4 84.85567:18 86.09909:40 88.39515:1 91.95058:0 95.84332:19 98.20674:1 99.92042:4 100.04141:49 100.07600:3315 100.15210:8 100.20747:7 100.27670:23 100.31133:36 100.37020:1 100.46721:9 100.50187:4 100.57120:1 100.68912:3 100.73423:1 101.57573…	134589	187229	153000	213886	498807	284586	267330	352049	213687	1812297	1387762	978697	381182	161612	283198	1646415	1875448	2665051	78460	127355	169928
(4S,5Z,6S)-4-(2-methoxy-2-oxoethyl)-5-[2-[(E)-3-phenylprop-2-enoyl]oxyethylidene]-6-[(2S,3R,4S,5S,6R)-3,4,5-trihydroxy-6-(hydroxymethyl)oxan-2-yl]oxy-4H-pyran-3-carboxylic acid	4316	2.234	241.081	w/o MS2: (4S,5Z,6S)-4-(2-methoxy-2-oxoethyl)-5-[2-[(E)-3-phenylprop-2-enoyl]oxyethylidene]-6-[(2S,3R,4S,5S,6R)-3,4,5-trihydroxy-6-(hydroxymethyl)oxan-2-yl]oxy-4H-pyran-3-carboxylic acid	[M+H]+	null	0.96	FALSE	-1	241.084	C10H18O4	Oxolanes	IVOODSRSVJPWLY-UHFFFAOYSA-N	O=C(O)C(C)C1OC(CC1)CC(O)C	FALSE	TRUE	FALSE	0.99	-1	-1	-1	-1	-1	0.49	11.51	AW_PolarC18_MSMS_POS_HAP1_H_Ctrl_1	null	null	191723	229725	171055	80208	113379	133980	71151	59018	54186	53022	38297	52443	68302	27046	83931	37374	40327	47787	102373	109213	99567
NAD	10459	2.208	662.101	w/o MS2: NAD	[M-H]-	null	0.63	FALSE	-1	662.101	C21H28N7O14P2	(5'->5')-dinucleotides	BAWFJGJZGIEFAR-NNYOXOHSSA-O	C1=CC(=C[N+](=C1)[C@H]2[C@@H]([C@@H]([C@H](O2)COP(=O)(O)OP(=O)(O)OC[C@@H]3[C@H]([C@H]([C@@H](O3)N4C=NC5=C(N=CN=C54)N)O)O)O)O)C(=O)N	FALSE	TRUE	FALSE	1	-1	-1	-1	-1	-1	0.5	29.92	AW_PolarC18_MSMS_NEG_HAP1_H_Ctrl_2	null	null	97656	123718	108719	44650	64804	62339	35284	46541	34625	23552	17445	29234	60259	40048	66864	24793	26710	46606	97344	106197	80807
4-Hydroxyphenyllactic acid	1127	7.938	181.05	w/o MS2: 4-Hydroxyphenyllactic acid	[M-H]-	null	1	FALSE	3.977	181.05	C9H10O4	Phenylpropanoic acids	JVGVDSSUAVXRDY-UHFFFAOYSA-N	O=C(O)C(O)CC1=CC=C(O)C=C1	FALSE	TRUE	FALSE	1	-1	-1	-1	-1	-1	0.5	11.35	AW_PolarC18_MSMS_NEG_HAP1_H_NAXDko_2	null	null	245359	331911	221892	113589	147280	163563	248227	218324	172773	166625	103892	185090	306648	203114	287274	154584	158191	259502	208048	217028	195874
NCGC00385917-01!5-phenyl-1,3-oxazolidin-2-one	2308	1.593	181.106	w/o MS2: NCGC00385917-01!5-phenyl-1,3-oxazolidin-2-one	[M+H]+	null	0.33	FALSE	-1	181.097	C9H9NO2	Oxazolidinones	ARILQDNHZGKJBK-UHFFFAOYSA-N	O=C1NCC(O1)C2=CC=CC=C2	FALSE	TRUE	FALSE	1	-1	-1	-1	-1	-1	0.5	4.3	AW_PolarC18_MSMS_POS_HAP1_F_Ctrl_3	null	null	14619	20142	15055	1620	2999	10343	35931	29674	23461	20730	7566	17224	3345	10769	36075	2983	2005	1709	1354	1841	3137
3-acetylthiazolidine-4-carboxylic acid	2116	2.287	176.034	w/o MS2: 3-acetylthiazolidine-4-carboxylic acid	[M+H]+	null	0.92	FALSE	2.14	176.04	C6H9NO3S	Alpha amino acids and derivatives	WXTBYSIPOKXCPM-UHFFFAOYSA-N	O=C(O)C1N(C(=O)C)CSC1	FALSE	TRUE	FALSE	0.98	-1	-1	-1	-1	-1	0.49	13.4	AW_PolarC18_MSMS_POS_HAP1_F_Ctrl_2	null	null	125854	179882	133610	56724	74749	97804	150357	142334	98230	80280	32684	6239	46275	51533	57263	32747	34313	39877	61128	85890	77097
FA 13:3+1O	1912	16.863	223.132	w/o MS2: FA 13:3+1O	[M-H]-	null	1	FALSE	7.25	223.133	C13H20O3	Long-chain fatty acids	XHDHWGKEDVWKAN-UHFFFAOYSA-N	O=CC=CC=CCCCCCCCC(=O)O	FALSE	TRUE	FALSE	0.99	-1	-1	-1	-1	-1	0.5	7.71	AW_PolarC18_MSMS_NEG_HAP1_G_NAXDko_3	null	null	28988	31543	33311	19858	25701	27677	30589	30814	24236	24079	18842	20856	54128	35595	52173	32861	31300	42642	35743	26586	31039
5'-Methylthioadenosine	6523	7.133	298.093	5&#39;-METHYLTHIOADENOSINE	[M+H]+	null	0.96	TRUE	1.218	298.096	C11H15N5O3S	5'-deoxy-5'-thionucleosides	WUUGFSXJNOTRMR-IOSLPCCCSA-N	CSC[C@@H]1[C@H]([C@H]([C@@H](O1)N2C=NC3=C(N=CN=C32)N)O)O	FALSE	TRUE	TRUE	0.92	0.86	0.72	0.73	7	0.86	0.89	84.57	AW_PolarC18_MSMS_POS_HAP1_E_NAXDko_3	null	53.64098:4 61.01129:354 61.03829:18 61.05991:2 61.11936:3 61.26270:3 61.31954:6 61.49835:7 65.09029:18 71.98036:9 75.02735:94 85.67642:10 86.45584:3 90.24812:1 96.20273:10 97.02853:14 97.15799:2 97.37280:6 97.76896:3 105.59430:1 112.81937:3 119.31476:2 121.80885:2 124.13606:2 127.90071:6 128.54276:15 128.58980:0 130.74331:4 135.66716:4 136.06209:3710 136.19521:4 136.26381:3 136.29610:3 136.36069:…	729024	889790	790137	578233	682461	942745	468121	382417	12252	788411	550581	841089	107905	28991	84291	133814	147111	233325	427672	443874	456422
Pyroglutamyl-Isoleucine	2223	10.376	241.116	w/o MS2: Pyroglutamyl-Isoleucine	[M-H]-	null	1	FALSE	3.71	241.119	C11H18N2O4	Dipeptides	MKCVLTRITQNGQI-UHFFFAOYSA-N	O=C(O)C(NC(=O)C1NC(=O)CC1)C(C)CC	FALSE	TRUE	FALSE	0.97	-1	-1	-1	-1	-1	0.48	5.86	AW_PolarC18_MSMS_NEG_HAP1_E_Ctrl_1	null	null	31024	40692	31931	14413	18234	23142	22929	18832	16032	14457	8382	16789	24011	21793	35569	12977	13100	20647	19322	20289	20525
methyl (4S,5E,6S)-5-ethylidene-4-[2-oxo-2-[(2S,3R,4S,5S,6R)-3,4,5-trihydroxy-6-(hydroxymethyl)oxan-2-yl]oxyethyl]-6-[(2S,3R,4S,5S,6R)-3,4,5-trihydroxy-6-(hydroxymethyl)oxan-2-yl]oxy-4H-pyran-3-carboxylate	8908	9.893	565.178	w/o MS2: methyl (4S,5E,6S)-5-ethylidene-4-[2-oxo-2-[(2S,3R,4S,5S,6R)-3,4,5-trihydroxy-6-(hydroxymethyl)oxan-2-yl]oxyethyl]-6-[(2S,3R,4S,5S,6R)-3,4,5-trihydroxy-6-(hydroxymethyl)oxan-2-yl]oxy-4H-pyran-3-carboxylate	[M-H]-	null	0.25	FALSE	-1	565.177	C23H34O16	Terpene glycosides	QYTFUUGRKFACBM-MHESFOKOSA-N	O=C(OC)C1=COC(OC2OC(CO)C(O)C(O)C2O)C(=CC)C1CC(=O)OC3OC(CO)C(O)C(O)C3O	FALSE	TRUE	FALSE	1	-1	-1	-1	-1	-1	0.5	4.24	AW_PolarC18_MSMS_NEG_HAP1_H_NAXDko_3	null	null	2326	4067	1960	3427	5360	5870	2509	1985	1710	4112	2210	4601	2226	2876	3836	3954	4605	5911	3486	2987	5267
Uridine diphosphate glucose	8900	3.168	565.047	Uridine?diphosphate?glucose	[M-H]-	null	1	TRUE	10.01	565.049	C15H24N2O17P2	Pyrimidine nucleotide sugars	HSCJRCZFDFQWRP-JZMIEXBBSA-N	O=C1N=C(O)C=CN1C2OC(COP(=O)(O)OP(=O)(O)OC3OC(CO)C(O)C(O)C3O)C(O)C2O	FALSE	TRUE	TRUE	0.99	0.85	0.95	0.95	19	1	1.02	1206.96	AW_PolarC18_MSMS_NEG_HAP1_E_Ctrl_2	null	51.31444:2 57.14251:1 60.51516:5 62.49165:0 71.01501:59 71.09953:1 73.65242:1 75.86441:3 78.72141:3 78.96086:2979 79.03153:23 79.10224:4 79.22836:16 79.32994:8 79.36074:7 79.44392:6 79.62892:5 79.63817:3 79.99956:4 80.65025:3 81.09485:3 81.70934:1 82.98307:1 83.38353:1 83.41826:1 83.92741:1 84.09219:2 90.45379:3 93.21018:2 94.78556:9 96.96901:1759 97.05073:15 97.07458:20 97.11886:8 97.15634:14 97…	9984564	13405200	11365626	5393278	5943366	7429580	8042531	7526670	7023735	6541688	4278683	7066642	10163517	9073554	9903257	6813110	6595839	8472289	9616929	9516498	8570449
vasicinone	2966	2.236	203.082	w/o MS2: vasicinone	[M+H]+	null	0.63	FALSE	1.006	203.082	C11H10N2O2	Quinazolines	SDIVYZXRQHWCKF-UHFFFAOYSA-N	O=C1C=2C=CC=CC2N=C3N1CCC3O	FALSE	TRUE	FALSE	1	-1	-1	-1	-1	-1	0.5	7.54	AW_PolarC18_MSMS_POS_HAP1_F_Ctrl_2	null	null	100753	158197	97029	36005	43868	54680	75824	55132	50025	35256	1465	37784	53320	15320	38657	20496	1084	20285	46860	43675	44336
NCGC00179942-02![4,5-dihydroxy-6-(hydroxymethyl)-2-[2,4,6-trihydroxy-3-(4-hydroxybenzoyl)phenyl]oxan-3-yl] 3,4,5-trihydroxybenzoate	8821	1.858	559.111	w/o MS2: NCGC00179942-02![4,5-dihydroxy-6-(hydroxymethyl)-2-[2,4,6-trihydroxy-3-(4-hydroxybenzoyl)phenyl]oxan-3-yl] 3,4,5-trihydroxybenzoate	[M-H]-	null	0.29	FALSE	-1	559.11	C26H24O14	Phenolic glycosides	JLKWLPLEMBUFOD-UHFFFAOYSA-N	OCC1OC(C(OC(=O)C2=CC(O)=C(O)C(O)=C2)C(O)C1O)C3=C(O)C(C(=O)C4=CC=C(O)C=C4)=C(O)C=C3O	FALSE	TRUE	FALSE	0.99	-1	-1	-1	-1	-1	0.5	8.57	AW_PolarC18_MSMS_NEG_HAP1_H_Ctrl_2	null	null	4900	8059	14174	7566	6095	7814	7741	4197	5381	8298	6712	10697	7941	3048	9141	9527	9423	12614	13942	15309	4124
CITRAMALATE	560	1.91	147.027	w/o MS2: CITRAMALATE	[M-H]-	null	0.13	FALSE	-1	147.03	C5H8O5	Hydroxy fatty acids	XFTRTWQBIOMVPK-UHFFFAOYSA-N	CC(O)(CC(O)=O)C(O)=O	FALSE	TRUE	FALSE	1	-1	-1	-1	-1	-1	0.5	11.05	AW_PolarC18_MSMS_NEG_HAP1_G_Ctrl_1	null	null	34244	57572	32172	12357	16562	18680	33294	31853	18766	19926	7187	16255	50123	21098	43987	12334	11056	21886	24400	21480	22688
vasicinone	3759	21.833	225.06	w/o MS2: vasicinone	[M+H]+	null	0.79	FALSE	3.29	225.06	C11H10N2O2	Quinazolines	SDIVYZXRQHWCKF-VIFPVBQESA-N	O=C1C=2C=CC=CC2N=C3N1CCC3O	FALSE	TRUE	FALSE	0.99	-1	-1	-1	-1	-1	0.5	6.54	AW_PolarC18_MSMS_POS_HAP1_H_Ctrl_2	null	null	38390	7246	12445	6242	34050	43164	35060	40225	31565	40604	41630	57527	115043	75528	98965	28184	66724	62910	36771	36917	29665
Xylose	596	1.334	149.045	w/o MS2: Xylose	[M-H]-	null	1	FALSE	-1	149.046	C5H10O5	Pentoses	PYMYPHUHKUWMLA-VPENINKCSA-N	O=CC(O)C(O)C(O)CO	FALSE	TRUE	FALSE	1	-1	-1	-1	-1	-1	0.5	6.14	AW_PolarC18_MSMS_NEG_HAP1_F_Ctrl_3	null	null	26262	36295	32769	38623	35588	50327	57137	47925	42102	68714	44774	83595	52996	51834	43714	52553	57587	91965	38475	35332	22807
(2E,4E)-N-(2-methylpropyl)-6-thiophen-2-ylhexa-2,4-dienamide	4697	3.141	250.092	w/o MS2: (2E,4E)-N-(2-methylpropyl)-6-thiophen-2-ylhexa-2,4-dienamide	[M+H]+	null	0.92	FALSE	-1	250.09	C14H19NOS	N-acyl amines	KNGBXFMEGLRFHV-PRKJJMSOSA-N	OC(=NCC(C)C)C=CC=CCC=1SC=CC1	FALSE	TRUE	FALSE	0.99	-1	-1	-1	-1	-1	0.49	7.76	AW_PolarC18_MSMS_POS_HAP1_F_Ctrl_2	null	null	47836	59964	45499	45834	49981	6309	52495	44022	37016	80865	45465	68538	58006	25524	43405	73165	60517	90294	3444	40914	39349
LL-2,6-DIAMINOHEPTANEDIOATE	2577	1.197	191.099	w/o MS2: "LL-2,6-DIAMINOHEPTANEDIOATE"	[M+H]+	null	0.96	FALSE	-1	191.1	C7H14N2O4	Alpha amino acids	GMKMEZVLHJARHF-UHFFFAOYSA-N	C(CC(C(=O)O)N)CC(C(=O)O)N	FALSE	TRUE	FALSE	1	-1	-1	-1	-1	-1	0.5	7.22	AW_PolarC18_MSMS_POS_HAP1_H_Ctrl_3	null	null	72076	78191	76547	83261	100435	84753	64532	31218	45538	77457	60088	72689	42788	30650	55902	79084	56071	75984	48623	58374	61496
N,N-Dimethyltryptamine	2538	1.079	189.197	w/o MS2: N,N-Dimethyltryptamine	[M+H]+	null	0.33	FALSE	-1	189.206	C12H16N2	Tryptamines and derivatives	DMULVCHRPCFFGV-UHFFFAOYSA-N	CN(C)CCC1=CNC2=CC=CC=C21	FALSE	TRUE	FALSE	0.7	-1	-1	-1	-1	-1	0.35	24.36	AW_PolarC18_MSMS_POS_HAP1_G_NAXDko_1	null	null	8531	12026	9122	9511	16215	15576	15369	17857	15052	54620	55459	27941	14508	14616	13972	44051	59462	50774	7292	8579	10413
Homogentisate	905	2.12	167.001	w/o MS2: Homogentisate	[M-H]-	null	0.08	FALSE	-1	167	C8H8O4	2(hydroxyphenyl)acetic acids	IGMNYECMUMZDDF-UHFFFAOYSA-N	OC(=O)Cc(c1)c(O)ccc(O)1	FALSE	TRUE	FALSE	1	-1	-1	-1	-1	-1	0.5	6.7	AW_PolarC18_MSMS_NEG_HAP1_G_Ctrl_3	null	null	42539	47107	45233	6054	18379	21235	19779	15186	5978	4453	2506	10927	56174	40492	53839	9013	19588	21260	35470	26472	33177
Octopamine, N-p-coumaroyl-	6634	1.554	300.12	w/o MS2: Octopamine, N-p-coumaroyl-	[M+H]+	null	0.96	FALSE	4.57	300.12	C17H17NO4	Styrenes	VATOSFCFMOPAHX-XCVCLJGOSA-N	O=C(C=CC1=CC=C(O)C=C1)NCC(O)C2=CC=C(O)C=C2	FALSE	TRUE	FALSE	1	-1	-1	-1	-1	-1	0.5	4.41	AW_PolarC18_MSMS_POS_HAP1_F_Ctrl_3	null	null	15881	17691	14075	23131	26235	18961	26900	22958	20826	38310	17271	43000	15612	19045	26085	42328	44061	41115	10964	11910	10674
N,N-Dimethylglycine	22	2.022	102.056	w/o MS2: N,N-Dimethylglycine	[M-H]-	null	0.58	FALSE	-1	102.056	C4H9NO2	Alpha amino acids	FFDGPVCHZBVARC-UHFFFAOYSA-N	CN(C)CC(O)=O	FALSE	TRUE	FALSE	1	-1	-1	-1	-1	-1	0.5	10.04	AW_PolarC18_MSMS_NEG_HAP1_E_NAXDko_2	null	null	48645	63407	46779	19168	25633	25646	11629	10000	6160	7189	6276	8108	24495	10471	16537	6946	6873	10933	39073	38183	38066
Uridine 5'-monophosphate	4148	2.063	323.025	w/o MS2: URIDINE-5-MONOPHOSPHATE	[M-H]-	null	1	FALSE	-1	323.028	C9H13N2O9P	Pyrimidine ribonucleoside monophosphates	DJJCXFVJDGTHFX-UHFFFAOYSA-N	C1=CN(C(=O)NC1=O)C2C(C(C(O2)COP(=O)(O)O)O)O	FALSE	TRUE	FALSE	0.97	-1	-1	-1	-1	-1	0.49	39.02	AW_PolarC18_MSMS_NEG_HAP1_G_NAXDko_1	null	null	284874	401162	252026	161665	157866	170318	329859	281908	232292	304529	187206	270941	458534	299205	378392	159718	199995	308002	176748	213129	182355
7-[(2S,3R,4R,5R,6S)-3,4,5-trihydroxy-6-methyloxan-2-yl]oxy-3-[4-[(2S,3R,4R,5R,6S)-3,4,5-trihydroxy-6-methyloxan-2-yl]oxyphenyl]chromen-4-one	15395	2.219	585.129	w/o MS2: 7-[(2S,3R,4R,5R,6S)-3,4,5-trihydroxy-6-methyloxan-2-yl]oxy-3-[4-[(2S,3R,4R,5R,6S)-3,4,5-trihydroxy-6-methyloxan-2-yl]oxyphenyl]chromen-4-one	[M+H]+	null	0.92	FALSE	-1	585.137	C27H30O12	Isoflavonoid O-glycosides	RIXHOIPNPVCEHZ-WIYOTWCASA-N	O=C1C(=COC2=CC(OC3OC(C)C(O)C(O)C3O)=CC=C12)C=4C=CC(OC5OC(C)C(O)C(O)C5O)=CC4	FALSE	TRUE	FALSE	0.82	-1	-1	-1	-1	-1	0.41	21.05	AW_PolarC18_MSMS_POS_HAP1_H_Ctrl_1	null	null	6662	514	10281	19817	18865	19271	16055	11416	17939	14398	23717	15642	60220	29560	62094	73864	66075	77373	57687	52900	46128
11,12-Methylenedioxykopsinaline	10194	18.865	399.19	w/o MS2: 11,12-Methylenedioxykopsinaline	[M+H]+	null	0.04	FALSE	3.61	399.191	C22H26N2O5	Aspidofractine alkaloids	JVIKUDVTJCANPX-UHFFFAOYSA-N	COC(=O)C1(O)CC23CCCN4CCC5(C24)C2=CC=C4OCOC4=C2NC15CC3	FALSE	TRUE	FALSE	0.99	-1	-1	-1	-1	-1	0.49	2.45	AW_PolarC18_MSMS_POS_HAP1_G_NAXDko_2	null	null	2582	5166	7858	10310	12832	8340	7276	37278	7397	17072	17534	8898	13542	9018	7457	15430	20200	20858	4960	7669	9261
gamma-Glutamylleucine	5159	7.997	261.203	w/o MS2: gamma-Glutamylleucine	[M+H]+	null	0.13	FALSE	-1	261.2	C11H20N2O5	Dipeptides	MYFMARDICOWMQP-YUMQZZPRSA-N	CC(C)CC(C(O)=O)NC(=O)CCC(N)C(O)=O	FALSE	TRUE	FALSE	0.97	-1	-1	-1	-1	-1	0.49	4.34	AW_PolarC18_MSMS_POS_HAP1_E_Ctrl_1	null	null	7018	8896	1140	155	124	5391	3856	3478	2749	160	100	281	4435	3596	8117	1789	3182	2715	1245	1955	338
ASCORBIC ACID	2648	2.247	194.065	w/o MS2: ASCORBIC ACID	[M+H]+	null	0.25	FALSE	-1	194.066	C6H8O6	Butenolides	CIWBSHSKHKDKBQ-JLAZNSOCSA-N	O=C1OC(C(O)=C1O)C(O)CO	FALSE	TRUE	FALSE	0.99	-1	-1	-1	-1	-1	0.5	7.14	AW_PolarC18_MSMS_POS_HAP1_G_NAXDko_3	null	null	162037	347769	105620	21296	27425	103178	97595	94697	77715	68502	50818	70767	85467	47651	83130	43045	46673	60220	104816	151795	121053
2-heptadecanone	4902	15.403	255.269	w/o MS2: 2-heptadecanone	[M+H]+	null	0.17	FALSE	9.33	255.27	C17H34O	Ketones	TVTCXPXLRKTHAU-UHFFFAOYSA-N	O=C(C)CCCCCCCCCCCCCCC	FALSE	TRUE	FALSE	0.99	-1	-1	-1	-1	-1	0.5	2.6	AW_PolarC18_MSMS_POS_HAP1_H_NAXDko_2	null	null	12698	19820	15639	25057	22303	19925	26046	24703	21641	15993	11358	17624	36857	35525	17413	19022	27469	22524	21426	11802	14100
Spermine	2983	1.073	203.22	w/o MS2: Spermine	[M+H]+	null	0.67	FALSE	3.285	203.22	C10H26N4	Dialkylamines	PFNFFQXMRSDOHW-UHFFFAOYSA-N	NCCCNCCCCNCCCN	FALSE	TRUE	FALSE	1	-1	-1	-1	-1	-1	0.5	13.03	AW_PolarC18_MSMS_POS_HAP1_E_Ctrl_1	null	null	30659	61003	38784	201	317	14319	31096	33593	26416	14923	11078	13914	106499	51944	32579	22061	25462	38527	24520	35306	61065
Methotrexate	11984	4.909	454.992	w/o MS2: Methotrexate	[M+H]+	null	0.17	FALSE	-1	455	C20H22N8O5	Glutamic acid and derivatives	FBOZXECLQNJBKD-UHFFFAOYSA-N	OC(=O)CCC(C(O)=O)NC(=O)c(c3)ccc(c3)N(C)Cc(c2)nc(c(N)1)c(n2)nc(N)n1	FALSE	TRUE	FALSE	0.73	-1	-1	-1	-1	-1	0.36	8.85	AW_PolarC18_MSMS_POS_HAP1_H_NAXDko_1	null	null	335	1287	336	1104	1416	1159	101	786	204	11488	8856	9877	169	161	512	1209	6534	30895	1370	2680	684
(2R)-2-[(E)-3-[3-[(1R)-1-carboxy-2-(3,4-dihydroxyphenyl)ethoxy]carbonyl-2-(3,4-dihydroxyphenyl)-7-hydroxy-2,3-dihydro-1-benzofuran-4-yl]prop-2-enoyl]oxy-3-(3,4-dihydroxyphenyl)propanoic acid	11111	2.184	717.08	w/o MS2: (2R)-2-[(E)-3-[3-[(1R)-1-carboxy-2-(3,4-dihydroxyphenyl)ethoxy]carbonyl-2-(3,4-dihydroxyphenyl)-7-hydroxy-2,3-dihydro-1-benzofuran-4-yl]prop-2-enoyl]oxy-3-(3,4-dihydroxyphenyl)propanoic acid	[M-H2O-H]-	null	0.5	FALSE	-1	717.071	C36H30O16	2-arylbenzofuran flavonoids	SNKFFCBZYFGCQN-FTNWOIIGSA-N	O=C(OC(C(=O)O)CC1=CC=C(O)C(O)=C1)C=CC2=CC=C(O)C=3OC(C4=CC=C(O)C(O)=C4)C(C(=O)OC(C(=O)O)CC5=CC=C(O)C(O)=C5)C23	FALSE	TRUE	FALSE	1	-1	-1	-1	-1	-1	0.5	5.9	AW_PolarC18_MSMS_NEG_HAP1_G_NAXDko_3	null	null	11906	15699	14086	6967	11509	11079	6874	6780	5146	3281	2929	3424	15104	9535	14783	5005	7795	9995	12103	17529	10053
Chicoric acid	12523	2.096	475.076	w/o MS2: Chicoric acid	[M+H]+	null	0.54	FALSE	4.36	475.08	C22H18O12	Tetracarboxylic acids and derivatives	YDDGKXBLOXEEMN-QFZCZCNSSA-N	O=C(OC(C(=O)O)C(OC(=O)C=CC1=CC=C(O)C(O)=C1)C(=O)O)C=CC2=CC=C(O)C(O)=C2	FALSE	TRUE	FALSE	0.95	-1	-1	-1	-1	-1	0.47	35.93	AW_PolarC18_MSMS_POS_HAP1_E_NAXDko_2	null	null	45286	57469	357945	113163	187254	15520	10217	9355	8398	1699	2818	3670	9614	16149	8556	4795	3378	7779	21901	19215	20202
Arachidonic acid	3654	2.224	303.236	w/o MS2: Arachidonic acid	[M-H]-	null	0.04	FALSE	29.71	303.233	C20H32O2	Long-chain fatty acids	YZXBAPSDXZZRGB-DOFZRALJSA-N	CCCCC/C=C\C/C=C\C/C=C\C/C=C\CCCC(=O)O	FALSE	TRUE	FALSE	0.98	-1	-1	-1	-1	-1	0.49	4.79	AW_PolarC18_MSMS_NEG_HAP1_E_NAXDko_3	null	null	11259	14657	12176	5852	5322	10207	6326	6657	4843	3001	2329	2796	9985	7960	9539	3473	3532	7625	11852	13245	8999
2,2`,4,4`-Tetrahydroxybenzophenone	2351	1.667	245.04	w/o MS2: 2,2`,4,4`-Tetrahydroxybenzophenone	[M-H]-	null	0.92	TRUE	8.846	245.046	C13H10O5	Benzophenones	WXNRYSGJLQFHBR-UHFFFAOYSA-N	OC1=CC(O)=C(C=C1)C(=O)C1=C(O)C=C(O)C=C1	FALSE	TRUE	FALSE	0.85	0.16	0.39	0.43	7	0.43	0.53	158.24	AW_PolarC18_MSMS_NEG_HAP1_F_Ctrl_2	null	59.01290:15 64.98371:0 67.44236:2 78.08441:2 78.95752:691 79.04356:1 79.27118:6 80.27474:2 80.33360:2 84.06338:3 93.95235:0 101.68192:2 104.61374:3 107.03927:8 116.72036:2 133.46571:2 134.72280:4 150.98032:48 152.50923:2 152.99635:637 153.06050:5 153.39003:3 154.43228:4 154.66867:2 155.73251:1 159.04617:47 159.08977:4 159.15955:1 159.53487:1 171.00457:291 171.06335:6 171.38002:7 171.46149:7 171.9…	393676	560793	556801	503694	595052	609702	876155	912092	818438	435247	332170	519584	1075444	1043672	1047315	589749	545674	571443	482180	459160	473484
3-pentadecylphenol	3655	2.222	303.266	w/o MS2: 3-pentadecylphenol	[M-H]-	null	0.04	FALSE	-1	303.268	C21H36O	1-hydroxy-4-unsubstituted benzenoids	PTFIPECGHSYQNR-UHFFFAOYSA-N	OC1=CC=CC(CCCCCCCCCCCCCCC)=C1	FALSE	TRUE	FALSE	0.98	-1	-1	-1	-1	-1	0.49	4.62	AW_PolarC18_MSMS_NEG_HAP1_E_Ctrl_3	null	null	9594	13654	11763	4857	4721	7924	6079	5225	4130	2612	1836	2806	11205	5786	9026	4176	3479	8506	12076	12853	8098
Bisoprolol	7591	28.624	326.226	w/o MS2: Bisoprolol	[M+H]+	null	0.04	FALSE	3.471	326.232	C18H31NO4	Benzylethers	VHYCDWMUTMEGQY-UHFFFAOYSA-N	OC(COC1=CC=C(C=C1)COCCOC(C)C)CNC(C)C	FALSE	TRUE	FALSE	0.82	-1	-1	-1	-1	-1	0.41	2.15	AW_PolarC18_MSMS_POS_HAP1_H_NAXDko_1	null	null	13215	10788	11847	14893	28277	24247	11426	12290	10125	21604	15443	21771	10955	10586	18688	13984	11223	21031	13863	17535	6673
Mefenamate	2177	2.244	240	w/o MS2: Mefenamate	[M-H]-	null	0.08	FALSE	-1	240	C15H15NO2	Aminobenzoic acids	HYYBABOKPJLUIN-UHFFFAOYSA-N	OC(=O)c(c2)c(ccc2)Nc(c1)c(C)c(C)cc1	FALSE	TRUE	FALSE	1	-1	-1	-1	-1	-1	0.5	3.47	AW_PolarC18_MSMS_NEG_HAP1_H_NAXDko_3	null	null	19536	45996	33481	11744	16352	16573	17990	18386	12585	5667	3943	7579	24187	16894	31095	8531	8028	16537	37005	34431	22050
1,2,3,6-tetragalloylglucose	20137	22.764	811.112	w/o MS2: 1,2,3,6-tetragalloylglucose	[M+H]+	null	0.25	FALSE	-1	811.096	C34H28O22	Tannins	RATQVALKDAUZBW-XPMKZLBQSA-N	O=C(OCC1OC(OC(=O)C2=CC(O)=C(O)C(O)=C2)C(OC(=O)C3=CC(O)=C(O)C(O)=C3)C(OC(=O)C4=CC(O)=C(O)C(O)=C4)C1O)C5=CC(O)=C(O)C(O)=C5	FALSE	TRUE	FALSE	0.96	-1	-1	-1	-1	-1	0.48	7.33	AW_PolarC18_MSMS_POS_HAP1_H_Ctrl_2	null	null	18261	18977	15438	1851	938	14595	1458	2275	1455	12718	13759	14211	15327	13550	22839	10724	10420	11319	1064	11906	1155
GUAIAZULENE	3639	9.814	221.135	w/o MS2: GUAIAZULENE	[M+H]+	null	0.04	FALSE	-1	221.13	C15H18	Guaianes	FWKQNCXZGNBPFD-UHFFFAOYSA-N	C=1C=C(C2=CC=C(C2=CC1C(C)C)C)C	FALSE	TRUE	FALSE	0.9	-1	-1	-1	-1	-1	0.45	2.4	AW_PolarC18_MSMS_POS_HAP1_E_Ctrl_1	null	null	52998	8507	9470	14565	10157	43540	42467	31676	32682	8542	1347	10023	19762	21724	45922	13342	28168	17055	23458	26392	21762
N-Acetyl-Asp-Glu	6840	2.22	305.093	N-Acetyl-Asp-Glu	[M+H]+	null	1	TRUE	8.108	305.098	C11H16N2O8	Dipeptides	OPVPGKGADVGKTG-BQBZGAKWSA-N	O=C(O)CCC(N=C(O)C(N=C(O)C)CC(=O)O)C(=O)O	FALSE	TRUE	TRUE	0.99	0.72	0.81	0.83	11	0.91	0.93	46.5	AW_PolarC18_MSMS_POS_HAP1_E_Ctrl_2	null	51.49517:3 56.04748:155 57.05366:94 57.09022:2 60.04548:58 60.17147:1 61.21384:1 61.60127:6 63.99300:2 64.86160:2 66.67566:1 66.90453:2 67.33791:2 67.59065:2 70.02831:486 70.36143:8 72.91304:9 74.16421:1 76.81659:3 76.99245:3 77.66130:3 82.99027:9 83.57398:3 84.04559:5215 84.11850:11 84.15973:10 84.19462:11 84.27078:13 84.37237:1 84.40731:25 84.46132:3 84.60754:6 84.64253:7 84.68070:4 84.78891:5 …	785832	1164087	751196	310717	468487	722667	413066	403932	317741	262009	178290	301194	653146	162174	530732	316819	397473	575986	838304	867138	810425
Liquiritigenin	2587	1.672	255.078	w/o MS2: Liquiritigenin	[M-H]-	null	1	FALSE	1.205	255.072	C15H12O4	Flavanones	FURUXTVZLHCCNA-AWEZNQCLSA-N	O=C1C2=CC=C(O)C=C2OC(C3=CC=C(O)C=C3)C1	FALSE	TRUE	FALSE	0.89	-1	-1	-1	-1	-1	0.44	11.56	AW_PolarC18_MSMS_NEG_HAP1_G_NAXDko_3	null	null	140046	146654	144820	70526	110802	96922	78191	77087	65099	45914	45129	57164	85361	78354	75065	60627	61847	90543	101551	111973	91463
Guanosine diphosphate	6682	2.59	442.014	w/o MS2: Guanosine 5_-diphosphate	[M-H]-	null	0.42	FALSE	6.551	442.016	C10H15N5O11P2	Purine ribonucleoside diphosphates	QGWNDRXFNXRZMB-UUOKFMHZSA-N	C1=NC2=C(N1[C@H]3[C@@H]([C@@H]([C@H](O3)COP(=O)(O)OP(=O)(O)O)O)O)N=C(NC2=O)N	FALSE	TRUE	FALSE	0.99	-1	-1	-1	-1	-1	0.5	9.46	AW_PolarC18_MSMS_NEG_HAP1_H_NAXDko_1	null	null	47201	15770	20639	4349	17930	28374	33272	20122	18254	47492	42053	57796	150602	65870	73457	50763	17686	191321	13202	13091	11571
BETA-NICOTINAMIDE ADENINE DINUCLEOTIDE PHOSPHATE	11359	1.981	742.068	w/o MS2: BETA-NICOTINAMIDE ADENINE DINUCLEOTIDE PHOSPHATE	[M-H]-	null	1	FALSE	-1	742.068	C21H28N7O17P3	(5'->5')-dinucleotides	XJLXINKUBYWONI-UHFFFAOYSA-N	O=P([O-])(OP(O)(OCC1C(O)C(OP(O)(O)=O)C(N2C=NC3=C2N=CN=C3N)O1)=O)OCC(O4)C(O)C(O)C4[N+]5=CC=CC(C(N)=O)=C5	FALSE	TRUE	FALSE	1	-1	-1	-1	-1	-1	0.5	54.84	AW_PolarC18_MSMS_NEG_HAP1_E_Ctrl_3	null	null	109015	233583	171318	73462	85453	130905	178724	156242	112821	69730	41257	41644	192246	131077	175311	85540	62800	110169	101077	142440	96210
PODOFILOX	11355	7.93	432.159	w/o MS2: PODOFILOX	[M+H]+	null	0.17	FALSE	4.199	432.163	C22H22O8	Podophyllotoxins	YJGVMLPVUAXIQN-XVVDYKMHSA-N	O=C1OCC2C(O)C3=CC=4OCOC4C=C3C(C5=CC(OC)=C(OC)C(OC)=C5)C12	FALSE	TRUE	FALSE	0.9	-1	-1	-1	-1	-1	0.45	3.74	AW_PolarC18_MSMS_POS_HAP1_H_Ctrl_2	null	null	3397	672	446	480	373	337	6251	5258	6767	771	396	312	16844	5659	10775	2253	609	1376	7172	10430	3161
Amygdalin	6969	3.152	456.161	w/o MS2: Amygdalin	[M-H]-	null	0.04	FALSE	3.33	456.151	C20H27NO11	Cyanogenic glycosides	XUCIJNAGGSZNQT-UHFFFAOYSA-N	OCC1OC(OCC2OC(OC(C#N)C3=CC=CC=C3)C(O)C(O)C2O)C(O)C(O)C1O	FALSE	TRUE	FALSE	0.62	-1	-1	-1	-1	-1	0.31	3.97	AW_PolarC18_MSMS_NEG_HAP1_G_Ctrl_1	null	null	167	1740	385	491	563	349	3955	4876	2810	436	351	1008	8061	3533	6677	1071	480	835	127	189	1181
Cytosine	278	1.696	112.049	w/o MS2: Cytosine	[M+H]+	null	0.92	FALSE	4.72	112.05	C4H5N3O	Pyrimidones	OPTASPLRGRRNAP-UHFFFAOYSA-N	NC(C=1)=NC(=O)NC1	FALSE	TRUE	FALSE	1	-1	-1	-1	-1	-1	0.5	13.68	AW_PolarC18_MSMS_POS_HAP1_G_Ctrl_1	null	null	63946	92409	65160	0	0	140965	91116	85611	70450	159046	117372	142203	121778	55061	102768	167755	134712	149557	57376	51277	66526
NCGC00380744-01_C22H32O11_beta-D-Glucopyranoside, 4-hydroxy-3-(3-methyl-2-buten-1-yl)phenyl 6-O-[(2R,3R,4R)-tetrahydro-3,4-dihydroxy-4-(hydroxymethyl)-2-furanyl]-	12908	1.651	490.222	w/o MS2: NCGC00380744-01_C22H32O11_beta-D-Glucopyranoside, 4-hydroxy-3-(3-methyl-2-buten-1-yl)phenyl 6-O-[(2R,3R,4R)-tetrahydro-3,4-dihydroxy-4-(hydroxymethyl)-2-furanyl]-	[M+H]+	null	1	FALSE	-1	490.228	C22H32O11	Phenolic glycosides	UEAATLOMPYZOFF-PYEGHPNJSA-N	CC(C)=CCC1=CC(=CC=C1O)O[C@@H]2O[C@H](CO[C@@H]3OC[C@](O)(CO)[C@H]3O)[C@@H](O)[C@H](O)[C@H]2O	FALSE	TRUE	FALSE	0.84	-1	-1	-1	-1	-1	0.42	14.92	AW_PolarC18_MSMS_POS_HAP1_E_NAXDko_2	null	null	67079	93895	96075	82156	64200	47413	35416	35447	32275	17628	8622	20432	32919	40810	41532	20708	23166	27593	43519	48155	45060
LITHOCHOL-11-ENIC ACID	9380	1.551	375.199	w/o MS2: LITHOCHOL-11-ENIC ACID	[M+H]+	null	1	FALSE	-1	375.2	C24H38O3	Monohydroxy bile acids, alcohols and derivatives	FEGCPHIPSRBREU-HVATVPOCSA-N	O=C(O)CCC(C)C1CCC2C3CCC4CC(O)CCC4(C)C3C=CC12C	FALSE	TRUE	FALSE	0.99	-1	-1	-1	-1	-1	0.49	58.56	AW_PolarC18_MSMS_POS_HAP1_E_NAXDko_2	null	null	274461	361005	354657	175592	234388	156563	211610	243131	217392	112378	65864	109805	168574	136458	186203	112779	132182	100961	221438	271400	224341
N(PAI)-METHYL-L-HISTIDINE	1872	1.745	170.089	w/o MS2: N(PAI)-METHYL-L-HISTIDINE	[M+H]+	null	0.42	FALSE	-1	170.093	C7H11N3O2	Histidine and derivatives	JDHILDINMRGULE-LURJTMIESA-N	CN1C=NC=C1C[C@@H](C(=O)O)N	FALSE	TRUE	FALSE	1	-1	-1	-1	-1	-1	0.5	5.81	AW_PolarC18_MSMS_POS_HAP1_F_NAXDko_1	null	null	31989	32552	1196	29866	4096	18110	18906	14395	10265	34591	22718	33712	6998	7639	20874	12164	16120	21264	13585	13306	10076
NCGC00380757-01_C22H28O13_3-[6-({6-O-[(2R,3R,4R)-3,4-Dihydroxy-4-(hydroxymethyl)tetrahydro-2-furanyl]-beta-D-glucopyranosyl}oxy)-1-benzofuran-5-yl]propanoic acid	13610	1.304	518.182	w/o MS2: NCGC00380757-01_C22H28O13_3-[6-({6-O-[(2R,3R,4R)-3,4-Dihydroxy-4-(hydroxymethyl)tetrahydro-2-furanyl]-beta-D-glucopyranosyl}oxy)-1-benzofuran-5-yl]propanoic acid	[M+H]+	null	0.58	FALSE	-1	518.187	C22H28O13	Phenolic glycosides	NOCZJUUWDACQEY-XWOUNRCYSA-N	OC[C@@]1(O)CO[C@@H](OC[C@H]2O[C@@H](OC3=CC4=C(C=CO4)C=C3CCC(O)=O)[C@H](O)[C@@H](O)[C@@H]2O)[C@@H]1O	FALSE	TRUE	FALSE	0.99	-1	-1	-1	-1	-1	0.5	12.46	AW_PolarC18_MSMS_POS_HAP1_G_Ctrl_3	null	null	7799	4880	9120	19916	22398	19267	4311	7657	16083	52239	40764	44945	3505	29077	9835	83648	74285	12816	6120	3138	4133
Vardenafil	7549	15.243	487.211	w/o MS2: Vardenafil	[M-H]-	null	0.04	FALSE	1.816	487.21	C23H32N6O4S	Benzenesulfonamides	SECKRCOLJRRGGV-UHFFFAOYSA-N	O=C1N=C(NN2C(=NC(=C12)C)CCC)C=3C=C(C=CC3OCC)S(=O)(=O)N4CCN(CC)CC4	FALSE	TRUE	FALSE	1	-1	-1	-1	-1	-1	0.5	2.5	AW_PolarC18_MSMS_NEG_HAP1_G_Ctrl_3	null	null	311	798	578	1372	1137	1012	220	315	414	1033	861	1488	3379	2464	19535	1929	3241	2012	600	696	195
Mevalonic Acid Lactone	1212	2.155	148.097	w/o MS2: Mevalonic Acid Lactone	[M+H]+	null	0.04	FALSE	-1	148.097	C6H10O3	Delta valerolactones	JYVXNLLUYHCIIH-UHFFFAOYSA-N	O=C1OCCC(O)(C)C1	FALSE	TRUE	FALSE	1	-1	-1	-1	-1	-1	0.5	22.16	AW_PolarC18_MSMS_POS_HAP1_F_NAXDko_1	null	null	344508	10169	6037	17624	16414	210762	116966	104103	85146	77510	52506	80897	108130	42458	103395	58282	56185	87901	163073	173015	155300
Quercetin-3,4'-O-di-beta-glucopyranoside	9923	2.186	624.141	w/o MS2: Quercetin-3,4'-O-di-beta-glucopyranoside	[M-H]-	null	0.42	FALSE	-1	624.133	C27H30O17	Flavonoid-3-O-glycosides	RPVIQWDFJPYNJM-DEFKTLOSSA-N	C1=CC(=C(C=C1C2=C(C(=O)C3=C(C=C(C=C3O2)O)O)OC4C(C(C(C(O4)CO)O)O)O)O)OC5C(C(C(C(O5)CO)O)O)O	FALSE	TRUE	FALSE	1	-1	-1	-1	-1	-1	0.5	7.01	AW_PolarC18_MSMS_NEG_HAP1_G_NAXDko_1	null	null	4147	2236	1980	5145	3669	4705	7457	6498	5181	4706	3524	4761	23334	13208	16356	13123	11680	14528	9199	10217	7962
Tyramine-betaxanthine	7778	1.907	330.997	w/o MS2: Tyramine-betaxanthine	[M+H]+	null	0.71	FALSE	-1	331	C17H18N2O5	Alpha amino acids	LWXJBFFPVPUUSL-JEUDWDASSA-N	O=C(O)C1=CC(=CC=NCCC2=CC=C(O)C=C2)CC(N1)C(=O)O	FALSE	TRUE	FALSE	0.96	-1	-1	-1	-1	-1	0.48	12.34	AW_PolarC18_MSMS_POS_HAP1_G_Ctrl_1	null	null	40683	48883	32188	385	504	24343	30185	27264	21502	16511	13388	21860	30201	14618	33879	17389	18229	23298	10975	30533	25214
Homoserine	514	1.27	120.003	w/o MS2: Homoserine	[M+H]+	null	0.96	FALSE	-1	120	C4H9NO3	L-alpha-amino acids	UKAUYVFTDYCKQA-VKHMYHEASA-N	OCC[C@H](N)C(O)=O	FALSE	TRUE	FALSE	0.98	-1	-1	-1	-1	-1	0.49	12.49	AW_PolarC18_MSMS_POS_HAP1_G_NAXDko_2	null	null	102080	133501	126449	62038	121257	137082	153180	182608	135456	63745	69419	59474	65363	46056	86411	81161	94165	145418	80293	83779	133653
culpin	2224	9.99	241.116	w/o MS2: culpin	[M-H]-	null	0.92	FALSE	-1	241.123	C16H18O2	Prenylated hydroquinones	QMYWKFZKRYCUMA-UHFFFAOYSA-N	OC1=CC(=C(O)C=C1C#CC(=C)C)CC=C(C)C	FALSE	TRUE	FALSE	0.98	-1	-1	-1	-1	-1	0.49	4.07	AW_PolarC18_MSMS_NEG_HAP1_G_NAXDko_3	null	null	13553	15611	10959	8130	9107	9147	10435	9295	7357	6441	5153	7838	14594	13909	21263	7286	7738	9599	9658	11036	9081
NAD+	9313	2.016	372.544	w/o MS2: NAD+	[M+H]+	null	0.38	FALSE	8.866	372.54	C21H28N7O14P2	(5'->5')-dinucleotides	BAWFJGJZGIEFAR-NNYOXOHSSA-O	NC(=O)c(c5)c[n+1](cc5)C(O1)C(O)C(O)C(COP(O)(=O)OP(O)(=O)OCC(O2)C(O)C(O)C2n(c4)c(n3)c(n4)c(N)nc3)1	FALSE	TRUE	FALSE	0.93	-1	-1	-1	-1	-1	0.46	8.74	AW_PolarC18_MSMS_POS_HAP1_H_NAXDko_1	null	null	15430	14509	12562	4465	8058	9597	15857	14501	14988	7797	2814	5431	14106	3613	21980	5895	4592	10923	10468	12239	15195
Senecionine	7934	23.419	336.18	w/o MS2: Senecionine	[M+H]+	null	0.54	FALSE	5.34	336.18	C18H25NO5	Macrolides and analogues	HKODIGSRFALUTA-JTLQZVBZSA-N	O=C1OC2CCN3CC=C(COC(=O)C(O)(C)C(C)CC1=CC)C32	FALSE	TRUE	FALSE	1	-1	-1	-1	-1	-1	0.5	10.49	AW_PolarC18_MSMS_POS_HAP1_H_Ctrl_1	null	null	77602	115794	112298	10951	9426	49338	73749	68909	47343	35351	31162	39168	5453	11532	7821	6235	15350	21702	68727	65998	69546
methyl (3R,4R,5R)-5-[(2R,3R,4S,5S,6R)-4,5-dihydroxy-6-(hydroxymethyl)-3-[(E)-3-phenylprop-2-enoyl]oxyoxan-2-yl]oxy-3,4-dihydroxycyclohexene-1-carboxylate	13639	1.72	519.128	w/o MS2: methyl (3R,4R,5R)-5-[(2R,3R,4S,5S,6R)-4,5-dihydroxy-6-(hydroxymethyl)-3-[(E)-3-phenylprop-2-enoyl]oxyoxan-2-yl]oxy-3,4-dihydroxycyclohexene-1-carboxylate	[M+H]+	null	0.79	FALSE	-1	519.126	C23H28O11	Fatty acyl glycosides of mono- and disaccharides	DWQNDLRNUNNJHX-NZNOAPCVSA-N	O=C(OC1C(OC(CO)C(O)C1O)OC2CC(=CC(O)C2O)C(=O)OC)C=CC=3C=CC=CC3	FALSE	TRUE	FALSE	1	-1	-1	-1	-1	-1	0.5	9.71	AW_PolarC18_MSMS_POS_HAP1_E_NAXDko_3	null	null	74095	83085	75526	47841	38098	61600	35035	22745	22058	8410	4840	10608	13244	14318	30229	6319	8031	11569	9392	15565	27712
(2R)-2-[(E)-3-[3-[(1R)-1-carboxy-2-(3,4-dihydroxyphenyl)ethoxy]carbonyl-2-(3,4-dihydroxyphenyl)-7-hydroxy-2,3-dihydro-1-benzofuran-4-yl]prop-2-enoyl]oxy-3-(3,4-dihydroxyphenyl)propanoic acid	11109	5.038	717.071	w/o MS2: (2R)-2-[(E)-3-[3-[(1R)-1-carboxy-2-(3,4-dihydroxyphenyl)ethoxy]carbonyl-2-(3,4-dihydroxyphenyl)-7-hydroxy-2,3-dihydro-1-benzofuran-4-yl]prop-2-enoyl]oxy-3-(3,4-dihydroxyphenyl)propanoic acid	[M-H]-	null	0.04	FALSE	-1	717.071	C36H30O16	2-arylbenzofuran flavonoids	SNKFFCBZYFGCQN-FTNWOIIGSA-N	O=C(OC(C(=O)O)CC1=CC=C(O)C(O)=C1)C=CC2=CC=C(O)C=3OC(C4=CC=C(O)C(O)=C4)C(C(=O)OC(C(=O)O)CC5=CC=C(O)C(O)=C5)C23	FALSE	TRUE	FALSE	1	-1	-1	-1	-1	-1	0.5	5.08	AW_PolarC18_MSMS_NEG_HAP1_G_NAXDko_1	null	null	537	195	743	547	2125	724	514	279	560	8047	5884	5095	725	810	554	13087	18636	11799	1723	3134	267
Kushenol A	11323	1.554	431.174	w/o MS2: Kushenol A	[M+H]+	null	0.08	FALSE	9.04	431.18	C25H28O5	8-prenylated flavanones	OGBMVWVBHWHRGD-MWTRTKDXSA-N	O=C1C2=C(O)C=C(O)C(=C2OC(C=3C=CC=CC3O)C1)CC(C(=C)C)CC=C(C)C	FALSE	TRUE	FALSE	0.86	-1	-1	-1	-1	-1	0.43	1.76	AW_PolarC18_MSMS_POS_HAP1_E_NAXDko_1	null	null	15393	6133	7582	7841	8497	3689	3306	4731	3965	1239	545	895	718	4571	5893	2087	3730	1979	4385	3252	4568
Podototarin	16055	20.02	609.395	w/o MS2: Podototarin	[M+H]+	null	1	FALSE	-1	609.407	C40H58O2	Diterpenoids	RFUVOURUUJLQSB-QFFMKFBWSA-N	OC1=C(C=C2C(=C1C(C)C)CCC3C2(C)CCCC3(C)C)C=4C=C5C(=C(C4O)C(C)C)CCC6C5(C)CCCC6(C)C	FALSE	TRUE	FALSE	0.63	-1	-1	-1	-1	-1	0.32	24.78	AW_PolarC18_MSMS_POS_HAP1_E_NAXDko_2	null	null	36418	44517	45591	49030	40003	44629	47569	41535	36798	53453	39560	56833	46232	48780	58712	39897	42754	46301	49920	51358	56254
Cycloprodigiosin	7457	1.502	322.187	w/o MS2: Cycloprodigiosin	[M+H]+	null	0.38	FALSE	-1	322.191	C20H23N3O	Dipyrrins	DSHIIBUGOWQFSO-YVLHZVERSA-N	COC1=CC(=N\C1=C/C1=C2C(C)CCCC2=C(C)N1)C1=CC=CN1	FALSE	TRUE	FALSE	0.94	-1	-1	-1	-1	-1	0.47	2.92	AW_PolarC18_MSMS_POS_HAP1_G_Ctrl_1	null	null	16439	14361	2260	1180	1771	2195	12159	12446	12319	7008	3887	7010	25183	4000	9831	6968	8298	5410	9572	7525	9842
(R)-((2R,3S,4S,5R,6S)-6-((3-(2,3-dihydrobenzo[b][1,4]dioxin-6-yl)-4-oxo-4H-chromen-7-yl)oxy)-3,4,5-trihydroxytetrahydro-2H-pyran-2-yl)methyl 2-((tert-butoxycarbonyl)amino)-3-phenylpropanoate	19014	9.389	728.23	w/o MS2: (R)-((2R,3S,4S,5R,6S)-6-((3-(2,3-dihydrobenzo[b][1,4]dioxin-6-yl)-4-oxo-4H-chromen-7-yl)oxy)-3,4,5-trihydroxytetrahydro-2H-pyran-2-yl)methyl 2-((tert-butoxycarbonyl)amino)-3-phenylpropanoate	[M+H]+	null	0.54	FALSE	6.11	728.23	C37H39NO13	Isoflavonoid O-glycosides	JXCDWBSOTYSNDX-TUDFNLGBSA-N	O=C(OC(C)(C)C)NC(C(=O)OCC1OC(OC2=CC=C3C(=O)C(=COC3=C2)C=4C=CC=5OCCOC5C4)C(O)C(O)C1O)CC=6C=CC=CC6	FALSE	TRUE	FALSE	1	-1	-1	-1	-1	-1	0.5	10.05	AW_PolarC18_MSMS_POS_HAP1_H_NAXDko_1	null	null	4490	8309	39	186	208	10025	5921	4770	3295	9527	6164	10570	4959	511	4423	6012	7678	12302	6266	7055	7520
Citric acid	3977	1.959	230.98	w/o MS2: Citric acid	[M+H]+	null	1	FALSE	-1	230.99	C6H8O7	Tricarboxylic acids and derivatives	KRKNYBCHXYNGOX-UHFFFAOYSA-N	O=C(O)CC(O)(C(=O)O)CC(=O)O	FALSE	TRUE	FALSE	1	-1	-1	-1	-1	-1	0.5	8.78	AW_PolarC18_MSMS_POS_HAP1_G_Ctrl_1	null	null	56051	43944	54687	35545	34087	43600	34754	37535	31163	26255	22047	28769	33585	38220	34952	30152	35226	35954	45999	43240	37273
neobavaisoflavone	4111	1.666	321.114	w/o MS2: neobavaisoflavone	[M-H]-	null	0.42	FALSE	-1	321.113	C20H18O4	Isoflavones	OBGPEBYHGIUFBN-UHFFFAOYSA-N	O=C1C(=COC2=CC(O)=CC=C12)C=3C=CC(O)=C(C3)CC=C(C)C	FALSE	TRUE	FALSE	1	-1	-1	-1	-1	-1	0.5	5.11	AW_PolarC18_MSMS_NEG_HAP1_G_Ctrl_2	null	null	10910	15515	13829	109	1007	1906	3924	1887	2382	24441	20681	16351	1949	11251	21348	3462	30668	178	1701	22249	2277
O-geranylconiferyl alcohol	8768	22.468	355.316	w/o MS2: O-geranylconiferyl alcohol	[M+H]+	null	0.83	FALSE	-1	355.318	C20H28O3	Aromatic monoterpenoids	UJQXYSRVSXKEES-YIERNNEGSA-N	OCC=CC1=CC=C(OCC=C(C)CCC=C(C)C)C(OC)=C1	FALSE	TRUE	FALSE	1	-1	-1	-1	-1	-1	0.5	25.13	AW_PolarC18_MSMS_POS_HAP1_F_NAXDko_1	null	null	340842	161721	593015	225019	599482	585285	144608	288190	128142	446278	383917	625770	374557	476278	235884	414073	190585	272965	591858	407575	360617
NCGC00380314-01_C22H27NO7_3,5,7,9-Undecatetraenoic acid, 2-ethylidene-11-[4-hydroxy-4-(2-hydroxyethyl)-2-oxo-6-oxa-3-azabicyclo[3.1.0]hex-1-yl]-4,10-dimethyl-11-oxo-, methyl ester, (2Z,3E,5E,7E,9E)-	7086	14.031	462.19	w/o MS2: NCGC00380314-01_C22H27NO7_3,5,7,9-Undecatetraenoic acid, 2-ethylidene-11-[4-hydroxy-4-(2-hydroxyethyl)-2-oxo-6-oxa-3-azabicyclo[3.1.0]hex-1-yl]-4,10-dimethyl-11-oxo-, methyl ester, (2Z,3E,5E,7E,9E)-	[M-H]-	null	0.21	FALSE	-1	462.177	C22H27NO7	Fatty acid esters	OHWILISHWFHITP-TYVLSBBKSA-N	COC(=O)C(=C/C)\C=C(C)\C=C\C=C\C=C(C)\C(=O)C12OC1C(O)(CCO)NC2=O	FALSE	TRUE	FALSE	0.89	-1	-1	-1	-1	-1	0.44	4.39	AW_PolarC18_MSMS_NEG_HAP1_F_Ctrl_1	null	null	3567	5721	3326	3616	4005	3654	5442	4855	4301	5610	4334	6355	3765	2568	4366	1124	1095	2911	578	382	626
1-(2-(cyclohex-1-en-1-yl)ethyl)-5-((3-(2-(cyclohex-1-en-1-yl)ethyl)-6-hydroxy-4-oxo-2-thioxo-1,2,3,4-tetrahydropyrimidin-5-yl)(4-methoxy-3-(((1R,5R)-8-oxo-2,3,4,5,6,8-hexahydro-1H-1,5-methanopyrido[1,2-a][1,5]diazocin-3-ium-3-yl)methyl)phenyl)methyl)-...	20505	1.173	847.32	w/o MS2: 1-(2-(cyclohex-1-en-1-yl)ethyl)-5-((3-(2-(cyclohex-1-en-1-yl)ethyl)-6-hydroxy-4-oxo-2-thioxo-1,2,3,4-tetrahydropyrimidin-5-yl)(4-methoxy-3-(((1R,5R)-8-oxo-2,3,4,5,6,8-hexahydro-1H-1,5-methanopyrido[1,2-a][1,5]diazocin-3-ium-3-yl)methyl)phenyl)methyl)-...	[M+H]+	null	0.63	FALSE	6.72	847.33	C44H52N6O6S2	Cytisine and derivatives	CTGCWSGMWONEJE-IGYGKHONSA-N	O=C1C=CC=C2N1CC3CC2C[NH+](CC4=CC(=CC=C4OC)C(C5=C(O)N=C([S-])N(C5=O)CCC6=CCCCC6)C=7C(=O)N(C(=S)NC7O)CCC8=CCCCC8)C3	FALSE	TRUE	FALSE	0.8	-1	-1	-1	-1	-1	0.4	16.24	AW_PolarC18_MSMS_POS_HAP1_F_NAXDko_1	null	null	25343	22687	18637	49	37	13509	27113	27141	18369	36687	32412	37336	32890	14327	23542	22389	24400	28435	26227	25149	17799
salviaflaside	14205	1.293	540.172	w/o MS2: salviaflaside	[M+H]+	null	0.88	FALSE	-1	540.171	C24H26O13	Phenolic glycosides	DSMWJDJWYGMEBO-PRFRQLEPSA-N	O=C(O)C(OC(=O)C=CC1=CC=C(O)C(OC2OC(CO)C(O)C(O)C2O)=C1)CC3=CC=C(O)C(O)=C3	FALSE	TRUE	FALSE	1	-1	-1	-1	-1	-1	0.5	25.81	AW_PolarC18_MSMS_POS_HAP1_F_NAXDko_1	null	null	17352	7778	14176	38841	47692	35231	31212	40533	39552	224709	136107	149243	6661	62447	56603	216584	179914	58600	18870	11473	6788
aucubin	4633	16.451	345.113	w/o MS2: aucubin	[M-H]-	null	0.96	FALSE	-1	345.119	C15H22O9	Iridoid O-glycosides	RJWJHRPNHPHBRN-FKVJWERZSA-N	OCC1=CC(O)C2C=COC(OC3OC(CO)C(O)C(O)C3O)C12	FALSE	TRUE	FALSE	0.88	-1	-1	-1	-1	-1	0.44	29.29	AW_PolarC18_MSMS_NEG_HAP1_G_NAXDko_2	null	null	108668	92098	92550	53912	70449	71843	97279	98117	82026	80939	66902	86770	61676	29701	78581	60522	60956	44742	99861	67681	87063
Erysovine	6632	1.5	300.107	w/o MS2: Erysovine	[M+H]+	null	0.25	FALSE	-1	300.1	C18H21NO3	Erythrinanes	IHPMURIXWRKEKD-UHFFFAOYSA-N	OC1=C(OC)C=C2C(C3(CC(OC)C=CC3=CC4)N4CC2)=C1	FALSE	TRUE	FALSE	0.77	-1	-1	-1	-1	-1	0.38	1.38	AW_PolarC18_MSMS_POS_HAP1_H_Ctrl_3	null	null	11368	5945	19703	19349	17611	509	7944	6144	6200	11582	12611	13816	4850	6626	8913	14096	19997	13900	3721	3651	14403
4-ACETAMIDOBUTANOATE	506	2.02	144.065	w/o MS2: 4-ACETAMIDOBUTANOATE	[M-H]-	null	0.75	FALSE	5.555	144.065	C6H11NO3	Gamma amino acids and derivatives	UZTFMUBKZQVKLK-UHFFFAOYSA-N	CC(=O)NCCCC(=O)O	FALSE	TRUE	FALSE	1	-1	-1	-1	-1	-1	0.5	14.35	AW_PolarC18_MSMS_NEG_HAP1_F_Ctrl_3	null	null	64673	78218	69004	23298	29248	34177	16307	12777	12947	5892	6182	10380	25343	11405	13192	9514	8378	19738	46645	58004	44374
NCGC00385495-01_C47H52O23_2H-Furo[3,2-b]naphtho[2,3-g][1,5]dioxonin-5,12-dione, 2-[[6-O-[(2E)-3-[4-[(6-deoxyhexopyranosyl)oxy]phenyl]-1-oxo-2-propen-1-yl]hexopyranosyl]oxy]-3,3a,5a,6,14,14a-hexahydro-3,8-dihydroxy-2-(hydroxymethyl)-6-(4-hydroxyphenyl)-7,9-dimethoxy-	21179	1.194	1007.26	w/o MS2: NCGC00385495-01_C47H52O23_2H-Furo[3,2-b]naphtho[2,3-g][1,5]dioxonin-5,12-dione, 2-[[6-O-[(2E)-3-[4-[(6-deoxyhexopyranosyl)oxy]phenyl]-1-oxo-2-propen-1-yl]hexopyranosyl]oxy]-3,3a,5a,6,14,14a-hexahydro-3,8-dihydroxy-2-(hydroxymethyl)-6-(4-hydroxyphenyl)-7,9-dimethoxy-	[M+H]+	null	0.83	FALSE	-1	1007.28	C47H52O23	Lignan glycosides	UJQFPCFWOKPURJ-AWNIVKPZSA-N	COC1=C(O)C(=C2C(C\3C(=O)OC4C(O)C(CO)(OC4COC(=O)C3=C/C2=C1)OC5OC(COC(=O)/C=C/C6=CC=C(OC7OC(C)C(O)C(O)C7O)C=C6)C(O)C(O)C5O)C8=CC=C(O)C=C8)OC	FALSE	TRUE	FALSE	0.68	-1	-1	-1	-1	-1	0.34	14.83	AW_PolarC18_MSMS_POS_HAP1_E_Ctrl_1	null	null	36135	30330	40189	20	37250	29861	30313	30143	27717	22465	18287	21281	21719	17245	19733	14809	20228	14822	26271	20089	24760
NCGC00381399-01!4-hydroxy-3,5,6-trimethylpyran-2-one	1417	16.826	155.069	w/o MS2: NCGC00381399-01!4-hydroxy-3,5,6-trimethylpyran-2-one	[M+H]+	null	1	FALSE	-1	155.07	C8H10O3	Pyranones and derivatives	ZCLDVNJXGNOJKY-UHFFFAOYSA-N	CC1=C(C)C(O)=C(C)C(=O)O1	FALSE	TRUE	FALSE	1	-1	-1	-1	-1	-1	0.5	14.12	AW_PolarC18_MSMS_POS_HAP1_E_Ctrl_2	null	null	170002	128608	132927	60469	94505	90905	83761	86493	70072	63651	45120	74214	46217	32460	48545	47483	46324	31066	66270	60314	77350
3-METHYLADENINE	1299	2.188	150.077	w/o MS2: 3-METHYLADENINE	[M+H]+	null	0.96	FALSE	1.268	150.077	C6H7N5	Purines and purine derivatives	ZPBYVFQJHWLTFB-UHFFFAOYSA-N	CN1C=NC(=N)C2=C1N=CN2	FALSE	TRUE	FALSE	1	-1	-1	-1	-1	-1	0.5	16.25	AW_PolarC18_MSMS_POS_HAP1_G_Ctrl_1	null	null	177331	259272	1805	110048	135114	135539	157458	121722	107677	90707	61209	99397	180795	77334	161351	69854	66646	112692	110480	111514	103340
Ginsenoside Rg1	11851	2.093	800.003	w/o MS2: Ginsenoside Rg1	[M]-	null	0.79	FALSE	-1	800	C42H72O14	Triterpene saponins	YURJSTAIMNSZAE-HHNZYBFYSA-N	OCC1OC(OC2CC3(C)C(CC(O)C4C(CCC43C)C(OC5OC(CO)C(O)C(O)C5O)(C)CCC=C(C)C)C6(C)CCC(O)C(C)(C)C26)C(O)C(O)C1O	FALSE	TRUE	FALSE	1	-1	-1	-1	-1	-1	0.5	12.02	AW_PolarC18_MSMS_NEG_HAP1_H_Ctrl_3	null	null	30727	12140	33103	630	19763	24211	28314	25189	20052	685	110	14558	38500	12349	28919	829	479	18233	36585	31780	33036
NCGC00380287-01_C28H33NO7_(1E,4S,6R,7E,11aS,14S,14aS,15S,15aR,16aS,16bS)-14-Benzyl-6-hydroxy-4,6,15,15a-tetramethyl-3,13,14,14a,15,15a,16a,16b-octahydro[1,3]dioxacyclotridecino[4,5-d]oxireno[f]isoindole-5,10,12(4H,6H)-trione	7677	1.289	494.226	w/o MS2: NCGC00380287-01_C28H33NO7_(1E,4S,6R,7E,11aS,14S,14aS,15S,15aR,16aS,16bS)-14-Benzyl-6-hydroxy-4,6,15,15a-tetramethyl-3,13,14,14a,15,15a,16a,16b-octahydro[1,3]dioxacyclotridecino[4,5-d]oxireno[f]isoindole-5,10,12(4H,6H)-trione	[M-H]-	null	0.08	FALSE	-1	494.218	C28H33NO7	Cytochalasans	LAJXCUNOQSHRJO-DDAXAKGKSA-N	C[C@H]1C/C=C/[C@H]2[C@@H]3O[C@]3(C)[C@@H](C)[C@H]4[C@H](CC5=CC=CC=C5)NC(=O)[C@@]24OC(=O)O/C=C/[C@@](C)(O)C1=O	FALSE	TRUE	FALSE	0.72	-1	-1	-1	-1	-1	0.36	7.72	AW_PolarC18_MSMS_NEG_HAP1_G_NAXDko_2	null	null	2379	2601	3375	9556	5684	6747	7041	9731	8973	24873	15363	19041	3080	7061	7604	29311	19285	8099	3254	2984	197
2-(2-hydroxybut-3-en-2-yl)-3a,6,6,9a-tetramethyl-2,4,5,5a,7,8,9,9b-octahydro-1H-benzo[e][1]benzofuran-4,5-diol	9442	10.566	377.177	w/o MS2: 2-(2-hydroxybut-3-en-2-yl)-3a,6,6,9a-tetramethyl-2,4,5,5a,7,8,9,9b-octahydro-1H-benzo[e][1]benzofuran-4,5-diol	[M+H]+	null	0.21	FALSE	-1	377.177	C20H34O4	Naphthofurans	UNORIIWPFZFSEC-UHFFFAOYSA-N	OC1C(O)C2(OC(CC2C3(C)CCCC(C)(C)C13)C(O)(C=C)C)C	FALSE	TRUE	FALSE	1	-1	-1	-1	-1	-1	0.5	3.27	AW_PolarC18_MSMS_POS_HAP1_G_Ctrl_3	null	null	744	15980	849	208	1054	10634	9097	10711	6851	15480	10158	17986	14855	5280	28924	3865	11606	23479	7639	6135	6795
(2S,3S,4S,5R,6S)-3,4,5-trihydroxy-6-[(5-hydroxy-4-oxo-2-phenylchromen-7-yl)oxy]oxane-2-carboxylic acid	11318	2.207	431.103	w/o MS2: (2S,3S,4S,5R,6S)-3,4,5-trihydroxy-6-[(5-hydroxy-4-oxo-2-phenylchromen-7-yl)oxy]oxane-2-carboxylic acid	[M+H]+	null	1	FALSE	4.5	431.1	C21H18O10	Flavonoid-7-O-glucuronides	IDRSJGHHZXBATQ-ZFORQUDYSA-N	O=C(O)C1OC(OC2=CC(O)=C3C(=O)C=C(OC3=C2)C=4C=CC=CC4)C(O)C(O)C1O	FALSE	TRUE	FALSE	0.98	-1	-1	-1	-1	-1	0.49	14.19	AW_PolarC18_MSMS_POS_HAP1_F_NAXDko_3	null	null	107837	103128	83067	71149	72274	74440	53672	50336	46367	41615	26003	37614	32206	34400	35967	30355	29794	32226	52474	52504	50846
NCGC00380192-01! [IIN-based on: CCMSLIB00000847542]	13768	1.676	524.229	w/o MS2: NCGC00380192-01! [IIN-based on: CCMSLIB00000847542]	[M+H]+	null	0.04	FALSE	-1	524.228	C29H35NO9	Steroid lactones	LGGJSHGJCMYMKU-UHFFFAOYSA-N	CC(=O)OCC1(C)C(CCC2(C)C1CC(O)C3(C)OC4=C(C(O)C23)C(=O)OC(=C4)C5=CN=CC=C5)OC(C)=O	FALSE	TRUE	FALSE	1	-1	-1	-1	-1	-1	0.5	3.93	AW_PolarC18_MSMS_POS_HAP1_G_Ctrl_1	null	null	2936	1573	647	2877	3914	4706	2720	2860	1917	1738	1046	1231	8225	707	6108	2716	1175	1987	1284	1693	1698
Syringic Acid	2799	1.967	198.979	w/o MS2: Syringic Acid	[M+H]+	null	1	FALSE	-1	198.977	C9H10O5	Gallic acid and derivatives	JMSVCTWVEWCHDZ-UHFFFAOYSA-N	O=C(O)C1=CC(OC)=C(O)C(OC)=C1	FALSE	TRUE	FALSE	0.99	-1	-1	-1	-1	-1	0.49	23.51	AW_PolarC18_MSMS_POS_HAP1_H_NAXDko_1	null	null	231946	245218	193624	143463	136744	153825	125969	110859	111506	89531	73125	91742	134785	132583	142896	83022	82187	99821	63084	148402	146460
NCGC00385542-01!3-oxo-3-[[(2R,3S,4S,5R,6S)-3,4,5-trihydroxy-6-[5-hydroxy-3-(4-hydroxyphenyl)-4-oxochromen-7-yl]oxyoxan-2-yl]methoxy]propanoic acid	8120	2.199	517.097	w/o MS2: NCGC00385542-01!3-oxo-3-[[(2R,3S,4S,5R,6S)-3,4,5-trihydroxy-6-[5-hydroxy-3-(4-hydroxyphenyl)-4-oxochromen-7-yl]oxyoxan-2-yl]methoxy]propanoic acid	[M-H]-	null	0.08	FALSE	-1	517.099	C24H22O13	Isoflavonoid O-glycosides	FRAUJUKWSKMNJY-RSEYPYQYSA-N	O[C@@H]1[C@@H](COC(=O)CC(O)=O)O[C@@H](OC2=CC(O)=C3C(=O)C(=COC3=C2)C4=CC=C(O)C=C4)[C@H](O)[C@H]1O	FALSE	TRUE	FALSE	0.98	-1	-1	-1	-1	-1	0.49	3.08	AW_PolarC18_MSMS_NEG_HAP1_H_Ctrl_2	null	null	7254	7532	8959	3869	3910	6242	8028	9422	4397	1479	1837	2257	16110	12089	13072	4024	3441	5579	11517	10782	4759
Galactose	2766	1.739	198.097	w/o MS2: Galactose	[M+H]+	null	0.54	FALSE	0.13	198.097	C6H12O6	Hexoses	WQZGKKKJIJFFOK-SVZMEOIVSA-N	C([C@@H]1[C@@H]([C@@H]([C@H](C(O1)O)O)O)O)O	FALSE	TRUE	FALSE	1	-1	-1	-1	-1	-1	0.5	18.75	AW_PolarC18_MSMS_POS_HAP1_F_Ctrl_1	null	null	138460	176760	126515	146053	93938	57932	45934	114558	108186	211441	160418	222631	65852	3845	135177	89932	113553	166864	77838	97319	93546
SANGUINARINE SULFATE	11280	2.296	430.069	w/o MS2: SANGUINARINE SULFATE	[M+H]+	null	0.83	FALSE	-1	430.059	C20H15NO8S	Quaternary benzophenanthridine alkaloids	VDZBWCCJLPCEQQ-UHFFFAOYSA-M	O=S(=O)([O-])O.O1C=2C=CC3=C4C=CC=5C=C6OCOC6=CC5C4=[N+](C=C3C2OC1)C	FALSE	TRUE	FALSE	0.62	-1	-1	-1	-1	-1	0.31	12.85	AW_PolarC18_MSMS_POS_HAP1_E_NAXDko_3	null	null	90701	84699	84860	47372	56650	59245	47568	55734	37799	29675	20571	36589	37894	44018	45320	22127	22623	32578	51088	51934	54383
Phosphatidylcholine 18:1-22:6	11980	1.702	816.1	w/o MS2: Phosphatidylcholine 18:1-22:6	[M-H]-	null	0.75	FALSE	16.09	816.11	C48H82NO8P	Phosphatidylcholines	SXQSZXLPXRGKHG-SUMKQPSKSA-N	C(CC=CCC=CCC=CCC=CCC=CCC=CCC)C(OC(COC(=O)CCC=CCCCCCCCCCCCCC)COP([O-1])(=O)OCC[N+1](C)(C)C)=O	FALSE	TRUE	FALSE	0.87	-1	-1	-1	-1	-1	0.44	7.6	AW_PolarC18_MSMS_NEG_HAP1_E_Ctrl_1	null	null	9744	14645	10854	8602	9356	10862	13846	16464	15663	1578	3273	9376	22628	20081	25352	6547	4452	7295	12228	9390	8145
NCGC00091914-04!(2R,3R)-2,3-bis[[(E)-3-(3,4-dihydroxyphenyl)prop-2-enoyl]oxy]butanedioic acid	7277	2.179	473.076	w/o MS2: NCGC00091914-04!(2R,3R)-2,3-bis[[(E)-3-(3,4-dihydroxyphenyl)prop-2-enoyl]oxy]butanedioic acid	[M-H]-	null	0.67	FALSE	-1	473.073	C22H18O12	Tetracarboxylic acids and derivatives	YDDGKXBLOXEEMN-IABMMNSOSA-N	OC(=O)[C@H](OC(=O)\C=C\C1=CC=C(O)C(O)=C1)[C@@H](OC(=O)\C=C\C2=CC(O)=C(O)C=C2)C(O)=O	FALSE	TRUE	FALSE	1	-1	-1	-1	-1	-1	0.5	7.33	AW_PolarC18_MSMS_NEG_HAP1_H_Ctrl_3	null	null	32302	34122	24611	8988	8962	20312	16350	13370	9122	6440	3449	8118	39387	14791	22989	9443	9883	15570	40104	29379	18650
[(2S,3R,4S,5S,6R)-4,5-dihydroxy-6-[[(E)-3-(4-hydroxyphenyl)prop-2-enoyl]oxymethyl]-2-(3,4,5-trihydroxybenzoyl)oxyoxan-3-yl] 3,4,5-trihydroxybenzoate	17096	2.27	648.151	w/o MS2: [(2S,3R,4S,5S,6R)-4,5-dihydroxy-6-[[(E)-3-(4-hydroxyphenyl)prop-2-enoyl]oxymethyl]-2-(3,4,5-trihydroxybenzoyl)oxyoxan-3-yl] 3,4,5-trihydroxybenzoate	[M+H]+	null	0.75	FALSE	-1	648.156	C29H26O16	Tannins	QDSDUIWGMCGLHI-VTULTLKESA-N	O=C(OCC1OC(OC(=O)C2=CC(O)=C(O)C(O)=C2)C(OC(=O)C3=CC(O)=C(O)C(O)=C3)C(O)C1O)C=CC4=CC=C(O)C=C4	FALSE	TRUE	FALSE	0.93	-1	-1	-1	-1	-1	0.47	54.7	AW_PolarC18_MSMS_POS_HAP1_H_Ctrl_2	null	null	189387	257658	179237	29165	77897	98554	68762	62882	37337	18178	77	27211	76030	25	71875	88	14900	47369	118028	138772	100452
Phosphatidylserine 18:0-20:4	11167	2.126	723.119	w/o MS2: Phosphatidylserine 18:0-20:4	[M-H2O-H]-	null	0.46	FALSE	23.59	723.13	C45H80NO9P	Glycerophospholipids	UHQHERSAEGFPRM-VKFKURHUSA-N	C(CCCCCC)=CCC=CCC=CCC=CCCC(OC(COC(CCCCCCCCCCCCCCCCC)=O)COP(O)(=O)OCC(N)C(C)=O)=O	FALSE	TRUE	FALSE	1	-1	-1	-1	-1	-1	0.5	8.83	AW_PolarC18_MSMS_NEG_HAP1_E_NAXDko_2	null	null	22018	28152	21001	245	11882	9583	22960	22690	15265	8707	2054	12777	3738	3207	2914	2263	13166	2050	3193	266	908
PODOFILOX	6104	6.059	413.106	w/o MS2: PODOFILOX	[M-H]-	null	0.13	FALSE	-1	413.114	C22H22O8	Podophyllotoxins	YJGVMLPVUAXIQN-XVVDYKMHSA-N	O=C1OCC2C(O)C3=CC=4OCOC4C=C3C(C5=CC(OC)=C(OC)C(OC)=C5)C12	FALSE	TRUE	FALSE	1	-1	-1	-1	-1	-1	0.5	3.02	AW_PolarC18_MSMS_NEG_HAP1_H_NAXDko_1	null	null	894	586	545	708	412	7431	229	674	226	5076	2718	8168	758	831	445	3680	2152	11589	1139	196	218
Hispaglabridin B	9933	1.919	391.005	w/o MS2: Hispaglabridin B	[M+H]+	null	0.71	FALSE	-1	391	C25H26O4	Pyranoisoflavonoids	CJUFYKORDZSOLF-INIZCTEOSA-N	OC1=C2C=CC(OC2=CC=C1C3COC4=C5C=CC(OC5=CC=C4C3)(C)C)(C)C	FALSE	TRUE	FALSE	0.89	-1	-1	-1	-1	-1	0.44	4.53	AW_PolarC18_MSMS_POS_HAP1_E_Ctrl_2	null	null	16726	20870	12327	184	416	9591	13013	9508	8532	6347	4462	7873	14214	4776	15901	5700	7827	9342	3180	11451	10747
(Methylsulfinyl)heptyl glucosinolate	7381	1.659	478.088	w/o MS2: (Methylsulfinyl)heptyl glucosinolate	[M-H]-	null	0.46	FALSE	2.59	478.085	C15H29NO10S3	Alkylglucosinolates	LQZALQLZOQQFGM-UHFFFAOYSA-N	O=S(C)CCCCCCCC(=NOS(=O)(=O)O)SC1OC(CO)C(O)C(O)C1(O)	FALSE	TRUE	FALSE	0.96	-1	-1	-1	-1	-1	0.48	8.19	AW_PolarC18_MSMS_NEG_HAP1_G_NAXDko_1	null	null	22560	38714	24669	15592	20805	18092	29969	33507	28365	15285	9479	24397	39678	40837	38730	22086	18354	32116	23243	23817	19572
paxilline	12072	1.951	458.235	w/o MS2: paxilline	[M+H]+	null	1	FALSE	6	458.23	C27H33NO4	Naphthopyrans	ACNHBCIZLNNLRS-FAWQAIAASA-N	O=C1C=C2C(OC1C(O)(C)C)CCC3(C)C2(O)CCC4CC=5C=6C=CC=CC6NC5C43C	FALSE	TRUE	FALSE	0.98	-1	-1	-1	-1	-1	0.49	17.66	AW_PolarC18_MSMS_POS_HAP1_E_Ctrl_3	null	null	74470	107154	81841	19361	31646	48420	52623	43509	34009	18286	10213	32197	66901	12714	44878	16214	18490	40208	15286	54783	50217
Demethylwedelolactone	6676	2.21	301.031	w/o MS2: Demethylwedelolactone	[M+H]+	null	1	FALSE	4.77	301.03	C15H8O7	Coumestans	LUTYTNLPIUCKBJ-UHFFFAOYSA-N	O=C1OC2=CC(O)=CC(O)=C2C=3OC=4C=C(O)C(O)=CC4C13	FALSE	TRUE	FALSE	1	-1	-1	-1	-1	-1	0.5	10.18	AW_PolarC18_MSMS_POS_HAP1_F_NAXDko_3	null	null	72909	76003	75861	47611	64971	64341	46245	39110	33897	33880	27516	37079	29420	23539	32508	29865	28926	29378	56020	48398	47551
skimmin	4152	1.357	323.08	w/o MS2: skimmin	[M-H]-	null	0.92	TRUE	-1	323.077	C15H16O8	Coumarin glycosides	VPAOSFFTKWUGAD-TVKJYDDYSA-N	O=C1OC=2C=C(OC3OC(CO)C(O)C(O)C3O)C=CC2C=C1	FALSE	TRUE	FALSE	0.97	0.03	0.09	0.13	8	0.25	0.39	36.76	AW_PolarC18_MSMS_NEG_HAP1_E_Ctrl_1	null	59.01342:48 61.01133:161 61.08426:2 64.37255:1 71.01823:52 75.00892:37 75.40468:4 79.90094:2 85.01122:32 85.39736:2 91.75755:3 100.27551:22 103.23630:2 109.73211:6 113.01941:58 113.07455:1 113.20694:13 115.02028:28 115.27997:1 121.20051:2 123.87560:9 135.03262:117 135.15719:1 135.30997:10 143.01750:17 157.03020:27 157.07785:2 161.02809:205 161.07635:6 165.04070:107 165.08956:4 182.61135:2 203.041…	789637	830690	567995	61556	140096	525610	120500	96923	88486	63438	30473	76674	17327	35513	89519	70484	64486	22389	584215	239273	265612
2,2`,4,4`-Tetrahydroxybenzophenone	2352	1.459	245.041	w/o MS2: 2,2`,4,4`-Tetrahydroxybenzophenone	[M-H]-	null	0.96	TRUE	8.846	245.046	C13H10O5	Benzophenones	WXNRYSGJLQFHBR-UHFFFAOYSA-N	OC1=CC(O)=C(C=C1)C(=O)C1=C(O)C=C(O)C=C1	FALSE	TRUE	FALSE	0.85	0.17	0.42	0.43	7	0.43	0.54	520	AW_PolarC18_MSMS_NEG_HAP1_G_NAXDko_1	null	55.87886:34 55.90729:1 65.87541:2 67.88561:3 73.75564:2 75.52084:2 78.96017:1347 79.05544:2 79.12308:20 79.25537:13 79.27692:1 79.29847:7 79.59738:3 79.87214:8 83.91404:16 85.33886:2 96.96825:16 105.15500:48 115.46082:2 124.24800:1 134.59793:2 138.53706:5 149.98739:3 152.66246:1 152.99583:1613 153.10704:2 153.19689:9 153.25680:4 153.38095:4 153.83514:9 154.34155:12 154.60366:40 157.92708:3 158.15…	1845071	3387223	2181443	1886414	3092513	3062508	2542716	3994186	3357678	1298945	804830	1384860	1631824	4954150	5672421	1574667	1814610	1360174	2075318	2101425	1855129
Nw-Acetylhistamine	1375	1.251	153.99	w/o MS2: Nw-Acetylhistamine	[M+H]+	null	0.08	FALSE	-1	154	C7H11N3O	N-acetyl-2-arylethylamines	XJWPISBUKWZALE-UHFFFAOYSA-N	CC(=O)NCCC1=CN=CN1	FALSE	TRUE	FALSE	0.64	-1	-1	-1	-1	-1	0.32	6.26	AW_PolarC18_MSMS_POS_HAP1_F_Ctrl_1	null	null	10228	15318	12783	861	601	5947	18585	19328	14451	11982	5858	5063	11505	6470	9864	9033	9072	10758	9240	9450	7996
Deferrioxamine E	15796	1.924	601	w/o MS2: Deferrioxamine E	[M+H]+	null	0.04	FALSE	-1	601	C27H48N6O9	Macrolactams	NHKCCADZVLTPPO-UHFFFAOYSA-N	O=C(CCC(N(O)CCCCCN([H])C(CC1)=O)=O)N([H])CCCCCN(O)C(CCC(N([H])CCCCCN(O)C1=O)=O)=O	FALSE	TRUE	FALSE	1	-1	-1	-1	-1	-1	0.5	3.2	AW_PolarC18_MSMS_POS_HAP1_G_NAXDko_3	null	null	5106	10823	4725	323	125	2025	3165	4516	4051	5989	5299	7757	9587	809	8449	6379	5093	9754	375	4389	5302
Hypoxanthine	981	2.511	137.044	Hypoxanthine	[M+H]+	null	0.92	TRUE	4.732	137.046	C5H4N4O	Hypoxanthines	FDGQSTZJBFJUBT-UHFFFAOYSA-N	OC1=NC=NC=2NC=NC12	FALSE	TRUE	TRUE	0.99	0.84	0.91	0.96	4	1	1.01	34.83	AW_PolarC18_MSMS_POS_HAP1_G_Ctrl_1	null	53.10787:5 55.02975:139 55.06566:5 55.14522:4 55.58255:4 57.03016:2 59.41222:1 60.15002:1 60.46416:19 60.94904:17 60.98683:87 61.02734:2 61.59856:26 65.68563:3 67.26134:7 72.47089:1 79.36460:2 79.92307:2 82.04182:26 84.97686:5 94.04116:645 94.40025:6 94.58173:4 95.04631:23 96.04664:65 96.15171:3 96.80373:21 99.63390:11 101.44001:17 107.81194:27 109.67952:8 110.03465:987 110.12896:5 110.43395:2 11…	140756	266337	186249	1312	64534	72840	445259	322259	228140	138917	98427	182386	951617	4110	623390	196911	214618	445160	171902	100885	163078
Placodiolic acid	5255	12.108	375.096	w/o MS2: Placodiolic acid	[M-H]-	null	0.88	FALSE	-1	375.1	C19H20O8	Acetophenones	VEZRSCFWYNSNPR-UHFFFAOYSA-N	CC1=C(C(C(C)=O)=C(C2=C1OC(OC)(C2(C3=O)C)CC(O)=C3C(C)=O)O)O	FALSE	TRUE	FALSE	0.92	-1	-1	-1	-1	-1	0.46	9.31	AW_PolarC18_MSMS_NEG_HAP1_G_NAXDko_3	null	null	14056	19847	11272	12184	17151	16429	31871	25263	20062	34284	26226	40313	23866	13114	22298	20812	17492	31688	12849	12301	8845
NCGC00385662-01!5,6-dimethoxy-2-(2-methoxyphenyl)chromen-4-one [IIN-based on: CCMSLIB00000847313]	17074	1.289	647.19	w/o MS2: NCGC00385662-01!5,6-dimethoxy-2-(2-methoxyphenyl)chromen-4-one [IIN-based on: CCMSLIB00000847313]	[M+H]+	null	0.25	FALSE	-1	647.189	C18H16O5	6-O-methylated flavonoids	IQWXFMQSQNSHKI-UHFFFAOYSA-N	COC1=CC=C2OC(=CC(=O)C2=C1OC)C3=CC=CC=C3OC	FALSE	TRUE	FALSE	1	-1	-1	-1	-1	-1	0.5	6.75	AW_PolarC18_MSMS_POS_HAP1_G_Ctrl_3	null	null	19678	8606	13364	75	35	6588	1796	5615	5528	16572	17077	13484	2112	21310	8971	28717	22659	2613	16412	7162	4232
4-(((3-(2-methoxyphenyl)-2-methyl-4-oxo-4H-chromen-7-yl)oxy)methyl)-6,7-dimethyl-2H-chromen-2-one	12934	3.143	491.141	w/o MS2: 4-(((3-(2-methoxyphenyl)-2-methyl-4-oxo-4H-chromen-7-yl)oxy)methyl)-6,7-dimethyl-2H-chromen-2-one	[M+H]+	null	0.08	FALSE	7.68	491.14	C29H24O6	Isoflavones	DTCGCFSHOOECEU-UHFFFAOYSA-N	O=C1OC=2C=C(C(=CC2C(=C1)COC3=CC=C4C(OC(=C(C4=O)C=5C=CC=CC5OC)C)=C3)C)C	FALSE	TRUE	FALSE	1	-1	-1	-1	-1	-1	0.5	3.59	AW_PolarC18_MSMS_POS_HAP1_E_Ctrl_1	null	null	9057	6554	5027	194	187	61	237	263	149	105	39	122	160	37	126	17	152	35	184	89	49
NCGC00381219-01![3,4-dihydroxy-5-[2-methylidene-4-[(2R,3R,4S,5S,6R)-3,4,5-trihydroxy-6-[(4-hydroxy-2-methylidenebutanoyl)oxymethyl]oxan-2-yl]oxybutanoyl]oxyoxan-2-yl]methyl 4-hydroxy-2-methylidenebutanoate	15851	1.704	603.248	w/o MS2: NCGC00381219-01![3,4-dihydroxy-5-[2-methylidene-4-[(2R,3R,4S,5S,6R)-3,4,5-trihydroxy-6-[(4-hydroxy-2-methylidenebutanoyl)oxymethyl]oxan-2-yl]oxybutanoyl]oxyoxan-2-yl]methyl 4-hydroxy-2-methylidenebutanoate	[M+H]+	null	0.33	FALSE	-1	603.228	C27H40O16	Saccharolipids	JGCNXPIMJMUVKE-OVYOWKQZSA-N	OCCC(=C)C(=O)OCC1OCC(OC(=O)C(=C)CCO[C@@H]2O[C@H](COC(=O)C(=C)CCO)[C@@H](O)[C@H](O)[C@H]2O)C(O)C1O	FALSE	TRUE	FALSE	0.67	-1	-1	-1	-1	-1	0.34	5.74	AW_PolarC18_MSMS_POS_HAP1_F_NAXDko_1	null	null	4304	520	289	1237	113	3869	4810	8302	4562	12809	9431	19027	14852	4169	4516	10784	14960	18505	1599	2273	2480
Decanoyl-L-Carnitine	7272	13.841	316.244	w/o MS2: Decanoyl-L-Carnitine	[M+H]+	null	0.04	FALSE	4.393	316.248	C17H33NO4	Acyl carnitines	LZOSYCMHQXPBFU-UHFFFAOYSA-N	CCCCCCCCCC(=O)OC(CC(=O)[O-])C[N+](C)(C)C	FALSE	TRUE	FALSE	0.93	-1	-1	-1	-1	-1	0.46	2.75	AW_PolarC18_MSMS_POS_HAP1_G_Ctrl_1	null	null	756	423	440	552	603	9487	9462	7886	5999	5811	4124	6097	9082	2455	9284	3253	4162	6690	3580	4023	4702
Cimaterol	3565	1.749	220.144	w/o MS2: Cimaterol	[M+H]+	null	1	FALSE	1.5	220.144	C12H17N3O	Benzonitriles	BUXRLJCGHZZYNE-UHFFFAOYSA-N	CC(C)NCC(C1=CC(=C(C=C1)N)C#N)O	FALSE	TRUE	FALSE	1	-1	-1	-1	-1	-1	0.5	9.26	AW_PolarC18_MSMS_POS_HAP1_H_NAXDko_1	null	null	50875	53678	74702	55321	59238	44939	82043	58880	59453	48361	32043	45526	36822	56468	78890	34650	39757	41960	16490	115403	62508
Suffruticoside E	9885	1.163	621.001	w/o MS2: Suffruticoside E	[M-H]-	null	0.92	FALSE	-1	621	C26H38O17	Oligosaccharides	WMSOAFSOTCAHGJ-NIPXIZPYSA-N	O=C(C1=CC=C(OC)C=C1OC2OC(COC3OCC(O)C(O)C3O)C(O)C(OC4OC(CO)C(O)C(O)C4O)C2O)C	FALSE	TRUE	FALSE	1	-1	-1	-1	-1	-1	0.5	16.2	AW_PolarC18_MSMS_NEG_HAP1_F_Ctrl_2	null	null	46110	52399	57803	49360	51548	73235	50814	42704	47172	70858	58497	67342	41832	47687	44082	67619	61021	79163	49476	45805	59518
7-hydroxy-3-(2-oxochromen-7-yl)oxy-8-[2-oxo-7-[(2S,3R,4R,5R,6S)-3,4,5-trihydroxy-6-methyloxan-2-yl]oxychromen-8-yl]chromen-2-one	17155	22.36	651.121	w/o MS2: 7-hydroxy-3-(2-oxochromen-7-yl)oxy-8-[2-oxo-7-[(2S,3R,4R,5R,6S)-3,4,5-trihydroxy-6-methyloxan-2-yl]oxychromen-8-yl]chromen-2-one	[M+H]+	null	0.33	FALSE	-1	651.111	C33H24O13	Coumarin glycosides	IKMYHRZEPWIULH-JJPXTECOSA-N	O=C1OC=2C=C(OC3=CC4=CC=C(O)C(=C4OC3=O)C5=C(OC6OC(C)C(O)C(O)C6O)C=CC=7C=CC(=O)OC75)C=CC2C=C1	FALSE	TRUE	FALSE	0.81	-1	-1	-1	-1	-1	0.41	14.42	AW_PolarC18_MSMS_POS_HAP1_H_Ctrl_3	null	null	47930	2987	12569	13912	24097	17448	17962	18069	16461	22550	19304	22834	20095	27889	18669	34396	20213	15089	24168	21898	23021
Uridine-5-diphosphoacetylglucosamine	16002	25.793	608.08	w/o MS2: UUridine-5-diphosphoacetylglucosamine	[M+H]+	null	0.08	FALSE	9.548	608.086	C17H27N3O17P2	Pyrimidine nucleotide sugars	LFTYTUAZOPRMMI-MPIASZHXSA-N	O=C1N=C(O)C=CN1C2OC(COP(=O)(O)OP(=O)(O)OC3OC(CO)C(O)C(O)C3N=C(O)C)C(O)C2O	FALSE	TRUE	FALSE	0.88	-1	-1	-1	-1	-1	0.44	13.15	AW_PolarC18_MSMS_POS_HAP1_G_Ctrl_2	null	null	2505	2608	4438	2289	1083	3888	2022	3103	1666	4311	2976	4107	93208	55368	81250	57562	81813	82726	3520	2118	4154
NCGC00384924-01!5,7-dihydroxy-3-[4-hydroxy-3-(3-methylbut-2-enyl)phenyl]-8-(3-methylbut-2-enyl)chromen-4-one	10468	16.512	407.18	w/o MS2: NCGC00384924-01!5,7-dihydroxy-3-[4-hydroxy-3-(3-methylbut-2-enyl)phenyl]-8-(3-methylbut-2-enyl)chromen-4-one	[M+H]+	null	0.79	FALSE	-1	407.185	C25H26O5	Isoflavones	FXJPTJQFJYNFKC-UHFFFAOYSA-N	CC(C)=CCC1=C(O)C=CC(=C1)C2=COC3=C(CC=C(C)C)C(O)=CC(O)=C3C2=O	FALSE	TRUE	FALSE	0.92	-1	-1	-1	-1	-1	0.46	10.63	AW_PolarC18_MSMS_POS_HAP1_G_Ctrl_1	null	null	1614	2547	5296	2021	3292	32989	36619	38894	26471	42094	36385	46229	45020	55201	57184	54772	53397	48460	54408	59033	51898
D-Sorbitol-6-phosphate	2724	1.446	261.036	w/o MS2: D-Sorbitol-6-phosphate	[M-H]-	null	0.96	FALSE	-1	261.038	C6H15O9P	Monosaccharide phosphates	GACTWZZMVMUKNG-SLPGGIOYSA-N	OC[C@H](O)[C@@H](O)[C@H](O)[C@H](O)COP(O)(O)=O	FALSE	TRUE	FALSE	1	-1	-1	-1	-1	-1	0.5	24.55	AW_PolarC18_MSMS_NEG_HAP1_G_NAXDko_2	null	null	87326	142050	183333	291352	280422	369205	346336	449653	488528	167866	136184	178415	368549	793484	629853	325862	449266	300967	132487	45309	114198
Anhydrobrazilic Acid	5614	1.527	273.023	w/o MS2: Anhydrobrazilic Acid	[M+H]+	null	0.54	FALSE	-1	273.016	C12H10O5	Chromones	KVQVEJPIQHNLTM-UHFFFAOYSA-N	O=C(O)CC1=COC2=CC(OC)=CC=C2C1=O	FALSE	TRUE	FALSE	1	-1	-1	-1	-1	-1	0.5	3.73	AW_PolarC18_MSMS_POS_HAP1_F_Ctrl_3	null	null	12847	1156	48975	37369	34733	27454	45419	32751	48997	12595	13648	494	1769	51062	1361	423	561	17869	30567	22730	27286
O-Phosphothreonine	1411	2.158	198.023	w/o MS2: O-Phosphothreonine	[M-H]-	null	0.13	FALSE	9.726	198.017	C4H10NO6P	L-alpha-amino acids	USRGIUJOYOXOQJ-GBXIJSLDSA-N	O=C(O)C(N)C(OP(=O)(O)O)C	FALSE	TRUE	FALSE	0.83	-1	-1	-1	-1	-1	0.41	6.75	AW_PolarC18_MSMS_NEG_HAP1_G_Ctrl_3	null	null	18817	29197	18626	16297	17003	21624	26356	30634	26344	20952	14514	16416	62362	45025	48641	15838	15570	32005	33985	24732	13961
Utilin	20446	1.192	839.327	w/o MS2: Utilin	[M+H]+	null	0.5	FALSE	-1	839.31	C41H52O17	Limonoids	HPSILLNWMJOWNM-BBNXOQJESA-N	O=C(OC1C2(O)C(OC(=O)C3(OC3C)C)C4(C)CC2(O)C(C)(C4CC(=O)OC)C56OC7(OC8(CC(=O)OC(C9=COC=C9)C8(C)CC5OC(=O)C(C)CC)C16O7)C)C	FALSE	TRUE	FALSE	0.61	-1	-1	-1	-1	-1	0.31	11.07	AW_PolarC18_MSMS_POS_HAP1_F_NAXDko_3	null	null	17945	11706	11620	11446	12779	11755	17555	13934	12292	22842	22014	21959	29349	10974	19635	18715	24608	30698	14802	16621	15167
[(2R,3S,4S,5R,6S)-6-[2,3-dihydroxy-4-[(E)-3-(4-hydroxyphenyl)prop-2-enoyl]phenoxy]-3,4,5-trihydroxyoxan-2-yl]methyl (E)-3-(4-hydroxyphenyl)prop-2-enoate	9144	20.901	579.311	w/o MS2: [(2R,3S,4S,5R,6S)-6-[2,3-dihydroxy-4-[(E)-3-(4-hydroxyphenyl)prop-2-enoyl]phenoxy]-3,4,5-trihydroxyoxan-2-yl]methyl (E)-3-(4-hydroxyphenyl)prop-2-enoate	[M-H]-	null	0.04	FALSE	-1	579.314	C30H28O12	Flavonoid O-glycosides	MXLIDYXKRCYRPL-SVQBVAIGSA-N	O=C(OCC1OC(OC2=CC=C(C(=O)C=CC3=CC=C(O)C=C3)C(O)=C2O)C(O)C(O)C1O)C=CC4=CC=C(O)C=C4	FALSE	TRUE	FALSE	0.98	-1	-1	-1	-1	-1	0.49	6.93	AW_PolarC18_MSMS_NEG_HAP1_G_Ctrl_3	null	null	3466	3070	2931	5278	3775	2365	5397	4738	3210	8241	5219	7142	5941	5332	9268	3003	4778	4024	7332	6266	4354
Hedysarimcoumestan A	3871	7.922	311.003	w/o MS2: Hedysarimcoumestan A	[M-H]-	null	0.08	FALSE	-1	311	C17H12O6	Coumestans	IXQMHXKCOVVPQC-UHFFFAOYSA-N	O=C1OC2=CC(OC)=CC(O)=C2C=3OC=4C=C(OC)C=CC4C13	FALSE	TRUE	FALSE	0.94	-1	-1	-1	-1	-1	0.47	2.01	AW_PolarC18_MSMS_NEG_HAP1_F_Ctrl_1	null	null	16327	20579	14084	1445	11574	11893	14815	14805	11906	10396	6640	12875	15869	14081	20509	10013	10174	16091	15902	12279	14228
Phosphatidylcholine lyso 17:0	7676	1.282	494.188	w/o MS2: Phosphatidylcholine lyso 17:0	[M-H]-	null	0.71	FALSE	3.11	494.18	C25H52NO7P	2-acyl-sn-glycero-3-phosphocholines	ODFZXVWAVNPFPM-UHFFFAOYSA-N	CCCCCCCCCCCCCCCCC(=O)OC(CO)COP([O-1])(=O)OCC[N+1](C)(C)C	FALSE	TRUE	FALSE	0.79	-1	-1	-1	-1	-1	0.4	21.53	AW_PolarC18_MSMS_NEG_HAP1_G_NAXDko_3	null	null	7608	5114	10085	45323	25632	28639	32814	37158	43582	130080	81291	83146	5678	33973	34346	145395	104477	36249	8194	7211	5288
phenylglucoside	2588	10.589	255.088	w/o MS2: phenylglucoside	[M-H]-	null	0.96	FALSE	-1	255.087	C12H16O6	Phenolic glycosides	NEZJDVYDSZTRFS-RMPHRYRLSA-N	OCC1OC(OC=2C=CC=CC2)C(O)C(O)C1O	FALSE	TRUE	FALSE	1	-1	-1	-1	-1	-1	0.5	6.58	AW_PolarC18_MSMS_NEG_HAP1_F_NAXDko_1	null	null	19672	24299	18116	15711	20348	25331	23490	17943	17024	28740	19043	31783	38032	21138	31972	33811	30637	52547	19246	18680	20764
5-[(Z)-14-(3,5-dihydroxyphenyl)tetradec-10-enyl]benzene-1,3-diol	11878	1.524	451.217	w/o MS2: 5-[(Z)-14-(3,5-dihydroxyphenyl)tetradec-10-enyl]benzene-1,3-diol	[M+H]+	null	0.79	FALSE	-1	451.225	C26H36O4	Resorcinols	PFIQXUYXVYYERO-ALCCZGGFSA-N	OC=1C=C(O)C=C(C1)CCCC=CCCCCCCCCCC=2C=C(O)C=C(O)C2	FALSE	TRUE	FALSE	1	-1	-1	-1	-1	-1	0.5	6.31	AW_PolarC18_MSMS_POS_HAP1_G_NAXDko_3	null	null	21383	21700	17142	3894	20280	1972	12510	11943	7342	5400	5165	2825	18477	1590	22451	20670	16091	16618	24040	24505	21866
9-Methoxy-2,2-dimethyl-2,6-dihydro-pyrano[3,2-c]quinolin-5-one	5822	1.308	280.089	w/o MS2: 9-Methoxy-2,2-dimethyl-2,6-dihydro-pyrano[3,2-c]quinolin-5-one	[M+H]+	null	1	TRUE	-1	280.094	C15H15NO3	Pyranoquinolines	IXRKDGGGFFCRIR-UHFFFAOYSA-N	OC1=NC=2C=CC(OC)=CC2C=3OC(C=CC13)(C)C	FALSE	TRUE	FALSE	0.82	0.03	0.12	0.49	31	0.1	0.4	159.44	AW_PolarC18_MSMS_POS_HAP1_F_NAXDko_3	null	54.44118:8 56.15340:3 59.53461:3 59.79098:11 60.45851:7 62.16672:8 62.80076:7 66.57097:2 78.83846:10 86.09567:208 86.14380:4 86.22404:4 91.33805:10 96.60278:14 99.59903:3 104.10688:645 104.16333:7 104.20215:5 104.34690:4 104.61195:1 104.77468:2 106.10243:9 107.33822:7 109.40051:1 110.29554:1 112.24667:1 117.65831:2 125.54161:5 127.57580:3 131.94728:11 138.52048:10 150.00441:3 150.41119:3 152.1376…	238189	134938	214296	732542	897009	992209	771726	846104	1444566	3898190	3558069	2629051	290044	1042536	936824	3884374	3760955	1283981	322627	215674	271969
N4-Anisoyl-2'-deoxycytidine	4951	1.355	360.122	w/o MS2: N4-Anisoyl-2'-deoxycytidine	[M-H]-	null	0.88	FALSE	5.844	360.12	C17H19N3O6	Pyrimidine 2'-deoxyribonucleosides	ZASFNFUJGOZQBW-NEJHNUGDSA-N	COC1=CC=C(C=C1)C(=O)NC2=NC(=O)N(C=C2)C3C[C@H]([C@@H](O3)CO)O	FALSE	TRUE	FALSE	1	-1	-1	-1	-1	-1	0.5	20.23	AW_PolarC18_MSMS_NEG_HAP1_F_Ctrl_1	null	null	218027	284632	206926	14868	38602	159194	38242	47327	29269	25149	11738	22919	5003	17977	30794	18308	24806	6099	140317	54768	52024
NCGC00380472-01!4,7,8-trimethoxy-3,5-dimethylchromen-2-one [IIN-based on: CCMSLIB00000845769]	6148	2.252	287.087	w/o MS2: NCGC00380472-01!4,7,8-trimethoxy-3,5-dimethylchromen-2-one [IIN-based on: CCMSLIB00000845769]	[M+H]+	null	0.21	FALSE	-1	287.089	C14H16O5	Coumarins and derivatives	PKKTXAMCHLIVDS-UHFFFAOYSA-N	COC1=C(OC)C2=C(C(C)=C1)C(OC)=C(C)C(=O)O2	FALSE	TRUE	FALSE	0.99	-1	-1	-1	-1	-1	0.49	6.48	AW_PolarC18_MSMS_POS_HAP1_H_NAXDko_3	null	null	136808	177291	2502	52320	202	98125	65275	60859	44573	2306	1309	40514	55618	783	58260	31980	29063	43014	79770	92591	71742
Cyclic AMP	4266	10.137	328.04	w/o MS2: 3',5'-Cyclic AMP	[M-H]-	null	0.25	FALSE	9.793	328.04	C10H12N5O6P	3',5'-cyclic purine nucleotides	IVOMOUWHDPKRLL-KQYNXXCUSA-N	Nc(n4)c(n3)c(nc4)n(c3)[C@H](O1)[C@H](O)[C@H](O2)[C@@H](COP(O)(=O)2)1	FALSE	TRUE	FALSE	1	-1	-1	-1	-1	-1	0.5	6.04	AW_PolarC18_MSMS_NEG_HAP1_F_NAXDko_3	null	null	21193	24296	22169	20639	22377	24342	25710	25266	22625	32521	22253	35428	24262	17488	23744	25832	19940	31765	18189	17196	17638
Nitrofurazone	1392	2.18	197.032	w/o MS2: Nitrofurazone	[M-H]-	null	0.17	FALSE	11.044	197.032	C6H6N4O4	Nitrofurans	IAIWVQXQOWNYOU-FPYGCLRLSA-N	NC(=O)N\N=C\C1=CC=C(O1)[N+]([O-])=O	FALSE	TRUE	FALSE	1	-1	-1	-1	-1	-1	0.5	4.73	AW_PolarC18_MSMS_NEG_HAP1_G_NAXDko_3	null	null	18431	15818	10407	11851	9247	10929	20193	18965	24401	11691	4712	9432	43293	40224	43559	16397	13374	23210	24955	17603	8558
Harmaline	1726	1.165	213.103	w/o MS2: Harmaline	[M-H]-	null	1	FALSE	-1	213.103	C13H14N2O	Harmala alkaloids	QJOZJXNKVMFAET-UHFFFAOYSA-N	N1=C2C=C(OC)C=CC2=C3C1=C(NCC3)C	FALSE	TRUE	FALSE	1	-1	-1	-1	-1	-1	0.5	8.67	AW_PolarC18_MSMS_NEG_HAP1_F_Ctrl_2	null	null	31784	54590	37117	52783	57359	53939	33536	25316	28940	37887	31141	45701	28882	29458	31248	39650	41925	37725	32983	49053	36544
Phosphatidylcholine alkenyl 16:0-16:0	10947	1.245	702.179	w/o MS2: Phosphatidylcholine alkenyl 16:0-16:0	[M-H]-	null	0.04	FALSE	30.83	702.19	C40H80NO7P	1-(1Z-alkenyl),2-acyl-glycerophosphocholines	PEWXKAOBUSBJLD-LVYIWIAJSA-N	C(CCCCCCCCCCCCC=COCC(COP([O-1])(=O)OCC[N+1](C)(C)C)OC(=O)CCCCCCCCCCCCCCC)C	FALSE	TRUE	FALSE	0.73	-1	-1	-1	-1	-1	0.36	4.91	AW_PolarC18_MSMS_NEG_HAP1_F_NAXDko_1	null	null	5263	9521	7466	8812	8484	11236	6070	6064	5726	11264	8871	8708	5111	12940	5723	10801	11720	6637	5239	6417	6373
Citric acid	3382	1.944	215.013	w/o MS2: Citric acid	[M+H]+	null	1	TRUE	1.78	215.015	C6H8O7	Tricarboxylic acids and derivatives	KRKNYBCHXYNGOX-UHFFFAOYSA-N	O=C(O)CC(O)(C(=O)O)CC(=O)O	FALSE	TRUE	FALSE	0.99	0.14	0.16	0.75	1	1	0.61	40.54	AW_PolarC18_MSMS_POS_HAP1_G_Ctrl_1	null	53.41583:3 55.47190:1 61.15719:5 65.10144:3 70.36449:5 74.10781:4 80.06548:4 85.28646:8 88.37920:5 89.97574:5 90.79748:1 91.72227:1 92.93484:1 92.94484:1 95.26571:10 98.65984:4 101.18964:4 103.15716:3 105.56237:1 109.83185:6 110.84509:23 112.55517:0 119.39036:17 122.99469:20 129.26510:7 133.28971:4 137.44087:22 138.32997:11 139.58933:1 141.35133:9 143.26091:10 145.72538:14 149.71308:8 150.94665:3…	408352	626783	499957	144190	217077	212190	370195	399208	260265	202073	138527	291213	544582	127307	472154	171949	198720	324023	97842	373625	342233
1-Isothiocyanato-8-(methylsulfinyl)-octane	4095	17.516	234.09	w/o MS2: 1-Isothiocyanato-8-(methylsulfinyl)-octane	[M+H]+	null	0.92	FALSE	-1	234.099	C10H19NOS2	Sulfoxides	BCRXKWOQVFKZAG-UHFFFAOYSA-N	S=C=NCCCCCCCCS(C)=O	FALSE	TRUE	FALSE	0.7	-1	-1	-1	-1	-1	0.35	24.49	AW_PolarC18_MSMS_POS_HAP1_E_Ctrl_2	null	null	186515	140828	16680	2337	10398	69797	125851	110740	90468	92621	58251	97026	140364	101464	118537	171890	169783	168842	20099	73646	96216
PHYSOSTIGMINE SALICYLATE	11462	1.632	436.186	w/o MS2: PHYSOSTIGMINE SALICYLATE	[M+H]+	null	0.42	FALSE	-1	436.184	C22H27N3O5	Pyrroloindoles	HZOTZTANVBDFOF-PBCQUBLHSA-N	O=C(O)C=1C=CC=CC1O.OC(=NC)OC1=CC=C2C(=C1)C3(C)CCN(C)C3N2C	FALSE	TRUE	FALSE	1	-1	-1	-1	-1	-1	0.5	4.25	AW_PolarC18_MSMS_POS_HAP1_H_NAXDko_2	null	null	5384	10425	11111	7150	16133	173	8870	6228	4372	14092	10078	10584	4690	3382	10531	7265	6755	15898	2781	201	2730
sorbicillin	2036	1.77	231.06	w/o MS2: sorbicillin	[M-H]-	null	1	FALSE	-1	231.059	C14H16O3	Xylenols	RKKPUBAAIGFXOG-YTXTXJHMSA-N	O=C(C=CC=CC)C=1C=C(C(O)=C(C1O)C)C	FALSE	TRUE	FALSE	1	-1	-1	-1	-1	-1	0.5	19.59	AW_PolarC18_MSMS_NEG_HAP1_G_Ctrl_1	null	null	164343	244764	141893	73796	114101	107452	72668	53398	46534	42069	19122	34541	80108	54786	74003	45543	27726	45585	111834	112536	90174
NCGC00384888-01_C21H32O9_	11743	14.691	446.236	w/o MS2: NCGC00384888-01_C21H32O9_	[M+H]+	null	0.08	FALSE	-1	446.238	C21H32O9	Terpene lactones	HYMAKZYMIDUXML-BTUKQMCYSA-N	CC(CCCO[C@@H]1O[C@H](CO)[C@@H](O)[C@H](O)[C@H]1O)C/2=C(C)/CC3OC(=O)C(=C)C3C2O	FALSE	TRUE	FALSE	0.68	-1	-1	-1	-1	-1	0.34	5.51	AW_PolarC18_MSMS_POS_HAP1_E_Ctrl_2	null	null	3879	16066	5511	798	1634	266	1043	1504	871	461	541	463	2260	774	32549	1348	571	274	107	426	394
[(2R,3R,4R,5R,6S)-4,5-dihydroxy-6-methyl-2-[[(2R,3S,4S,5R,6S)-3,4,5-trihydroxy-6-[(E)-3-phenylprop-2-enoyl]oxyoxan-2-yl]methoxy]oxan-3-yl] (E)-3-phenylprop-2-enoate	9246	3.907	585.201	w/o MS2: [(2R,3R,4R,5R,6S)-4,5-dihydroxy-6-methyl-2-[[(2R,3S,4S,5R,6S)-3,4,5-trihydroxy-6-[(E)-3-phenylprop-2-enoyl]oxyoxan-2-yl]methoxy]oxan-3-yl] (E)-3-phenylprop-2-enoate	[M-H]-	null	0.04	FALSE	5.156	585.198	C30H34O12	O-cinnamoyl glycosides	OWWJIYCJJLVSON-DQLSKFBESA-N	O=C(OC1OC(COC2OC(C)C(O)C(O)C2OC(=O)C=CC=3C=CC=CC3)C(O)C(O)C1O)C=CC=4C=CC=CC4	FALSE	TRUE	FALSE	0.97	-1	-1	-1	-1	-1	0.48	3.5	AW_PolarC18_MSMS_NEG_HAP1_G_Ctrl_1	null	null	82	402	339	6	415	171	2784	1036	1464	152	276	71	5572	2141	2602	633	590	183	131	301	547
5-HYDROXYINDOLEACETATE	2596	2.667	192.066	w/o MS2: 5-HYDROXYINDOLEACETATE	[M+H]+	null	0.83	FALSE	-1	192.066	C10H9NO3	Indole-3-acetic acid derivatives	DUUGKQCEGZLZNO-UHFFFAOYSA-N	C1=CC2=C(C=C1O)C(=CN2)CC(=O)O	FALSE	TRUE	FALSE	1	-1	-1	-1	-1	-1	0.5	11.22	AW_PolarC18_MSMS_POS_HAP1_G_NAXDko_3	null	null	56267	73921	3367	6728	8440	24762	73884	58237	36190	24398	520	29125	89680	23577	62842	26502	22293	36943	36577	39110	35943
NCGC00381227-01_C31H40O10_	9842	11.268	617.251	w/o MS2: NCGC00381227-01_C31H40O10_	[M-H]-	null	0.46	FALSE	-1	617.26	C31H40O10	Limonoids	QATFYHWTNMSERU-UHFFFAOYSA-N	CCC(C)C(=O)OC1CC(O)C23C4OCC5(C(O)CC2C1(C)C(O)O4)C3C(=O)CC6(C)C(CC7OC567)C8=COC=C8	FALSE	TRUE	FALSE	1	-1	-1	-1	-1	-1	0.5	7.87	AW_PolarC18_MSMS_NEG_HAP1_E_Ctrl_1	null	null	14672	14254	8922	10902	7491	8190	5306	5402	3522	6802	4749	6658	4218	6602	11238	3402	5242	2963	4092	2884	4008
FRUCTOSE 1,6-BIPHOSPHATE	4487	2.45	338.988	FRUCTOSE 1,6-BIPHOSPHATE	[M-H]-	null	0.88	TRUE	-1	338.988	C6H14O12P2	Hexose phosphates	XPYBSIWDXQFNMH-UYFOZJQFSA-N	O=P(O)(O)OCC(=O)[C@@H](O)[C@H](O)[C@H](O)COP(=O)(O)O	FALSE	TRUE	TRUE	1	0.87	0.86	0.79	13	0.77	0.96	108.64	AW_PolarC18_MSMS_NEG_HAP1_G_Ctrl_2	null	52.61765:1 53.11537:2 53.81561:1 54.67115:2 62.96511:56 68.67732:4 71.86801:12 72.60555:3 73.87187:3 78.50042:18 78.96057:2008 79.04354:4 79.14193:10 79.18499:5 79.31118:4 80.59097:3 80.65927:3 81.25341:2 81.61219:2 82.06256:2 82.99222:2 86.58616:3 87.04681:55 87.09520:2 87.48281:33 88.66707:3 96.90059:13 96.96867:6210 97.04358:25 97.09808:13 97.14237:27 97.16623:26 97.18667:23 97.20713:16 97.288…	5741380	11936597	12018315	3773805	4251530	6436503	15878661	20536628	17237334	12003615	8127062	14131360	20659442	28988148	28230034	13980062	16992554	19113482	5179961	7656720	7028904
Coumarin	1180	14.06	147.043	w/o MS2: Coumarin	[M+H]+	null	0.83	FALSE	1.081	147.044	C9H6O2	Coumarins and derivatives	ZYGHJZDHTFUPRJ-UHFFFAOYSA-N	O=C1OC=2C=CC=CC2C=C1	FALSE	TRUE	FALSE	1	-1	-1	-1	-1	-1	0.5	7.37	AW_PolarC18_MSMS_POS_HAP1_E_NAXDko_2	null	null	95537	58876	66644	33480	43563	43064	44986	51019	45022	30255	30817	38376	1352	1021	3087	16618	16348	4127	28529	27685	27886
2-hydroxy-4-methoxy-3,5-bis(3-methylbut-2-enyl)-6-(2-phenylethyl)benzoic acid	11327	22.369	431.217	w/o MS2: 2-hydroxy-4-methoxy-3,5-bis(3-methylbut-2-enyl)-6-(2-phenylethyl)benzoic acid	[M+H]+	null	0.04	FALSE	-1	431.219	C26H32O4	Stilbenes	KTBAIBUBSGVINZ-UHFFFAOYSA-N	O=C(O)C=1C(O)=C(C(OC)=C(C1CCC=2C=CC=CC2)CC=C(C)C)CC=C(C)C	FALSE	TRUE	FALSE	0.97	-1	-1	-1	-1	-1	0.48	3.27	AW_PolarC18_MSMS_POS_HAP1_G_NAXDko_3	null	null	40009	23607	41218	57019	42258	77187	20879	37328	27059	57151	49639	47443	26988	39569	24804	47357	17234	49843	45891	18485	37927
2-[[4-(2,4-dihydroxy-3,5,6-trimethylbenzoyl)oxy-2-hydroxy-6-methylbenzoyl]amino]-3-hydroxybutanoic acid	12398	9.157	470.139	w/o MS2: 2-[[4-(2,4-dihydroxy-3,5,6-trimethylbenzoyl)oxy-2-hydroxy-6-methylbenzoyl]amino]-3-hydroxybutanoic acid	[M+H]+	null	0.88	FALSE	4.388	470.14	C22H25NO9	Depsides and depsidones	NJVQCZVYEIAGLE-UHFFFAOYSA-N	O=C(O)C(N=C(O)C1=C(O)C=C(OC(=O)C=2C(O)=C(C(O)=C(C2C)C)C)C=C1C)C(O)C	FALSE	TRUE	FALSE	0.98	-1	-1	-1	-1	-1	0.49	6.3	AW_PolarC18_MSMS_POS_HAP1_E_NAXDko_2	null	null	15059	16823	15424	558	9153	14903	10300	8429	6944	7050	5344	7854	9169	3262	7395	9120	8687	16015	17073	16277	16147
2-methylanthra-9,10-quinone	4504	14.084	245.06	w/o MS2: 2-methylanthra-9,10-quinone	[M+H]+	null	0.29	FALSE	7.07	245.06	C15H10O2	Anthraquinones	NJWGQARXZDRHCD-UHFFFAOYSA-N	O=C1C=2C=CC=CC2C(=O)C3=CC(=CC=C13)C	FALSE	TRUE	FALSE	1	-1	-1	-1	-1	-1	0.5	3.17	AW_PolarC18_MSMS_POS_HAP1_F_NAXDko_3	null	null	1691	528	2883	2256	3334	10387	12069	13586	10162	10210	7749	10437	2513	1805	3704	2948	3858	4877	5881	3992	7821
(2S, 11R, 12R)-isosarcophytoxide	16571	23.632	627.441	w/o MS2: "(2S, 11R, 12R)-isosarcophytoxide"	[M+H]+	null	0.96	FALSE	-1	627.44	C20H30O2	Dihydrofurans	HACHOOOQCLDTSB-INURNEEXSA-N	C/C(CC[C@@H](O1)[C@@]1(C)CC2)=C\CC/C(C)=C/[C@H]3C2=C(C)CO3	FALSE	TRUE	FALSE	1	-1	-1	-1	-1	-1	0.5	24.32	AW_PolarC18_MSMS_POS_HAP1_G_NAXDko_1	null	null	118307	109685	75136	92691	89274	187114	81800	88990	76774	68635	57219	71926	86091	74748	73818	79388	56581	74765	78692	78222	65595
1-(2,3-dibenzimidazol-2-ylpropyl)-2-methoxybenzene	5369	21.863	381.173	w/o MS2: 1-(2,3-dibenzimidazol-2-ylpropyl)-2-methoxybenzene	[M-H]-	null	0.42	FALSE	6.709	381.172	C24H22N4O	Benzimidazoles	FQFJIJMMCVBRBL-UHFFFAOYSA-N	COC1=CC=CC=C1CC(CC2=NC3=CC=CC=C3N2)C4=NC5=CC=CC=C5N4	FALSE	TRUE	FALSE	1	-1	-1	-1	-1	-1	0.5	13.12	AW_PolarC18_MSMS_NEG_HAP1_H_NAXDko_3	null	null	40858	41610	37289	21650	16965	10194	19349	28072	27405	38420	49964	61404	63255	69242	70875	58535	65960	83779	85379	78020	59312
4-(4-methoxyphenyl)-2-oxo-2H-chromen-7-yl 2-(4-methylphenylsulfonamido)-2-phenylacetate	14672	1.301	556.142	w/o MS2: 4-(4-methoxyphenyl)-2-oxo-2H-chromen-7-yl 2-(4-methylphenylsulfonamido)-2-phenylacetate	[M+H]+	null	0.63	FALSE	6.59	556.14	C31H25NO7S	Neoflavones	POCJVFDFEBOVMF-SSEXGKCCSA-N	O=C1OC=2C=C(OC(=O)C(NS(=O)(=O)C3=CC=C(C=C3)C)C=4C=CC=CC4)C=CC2C(=C1)C=5C=CC(OC)=CC5	FALSE	TRUE	FALSE	1	-1	-1	-1	-1	-1	0.5	10.8	AW_PolarC18_MSMS_POS_HAP1_G_Ctrl_3	null	null	10387	7281	13058	24991	25999	22155	13633	10648	19869	50414	35287	30770	2334	22395	20200	49925	40422	10684	9385	7436	7052
Tacrine	2813	22.542	199.126	w/o MS2: Tacrine	[M+H]+	null	0.08	FALSE	3.985	199.125	C13H14N2	Acridines	YLJREFDVOIBQDA-UHFFFAOYSA-N	N=C1C=2C=CC=CC2NC3=C1CCCC3	FALSE	TRUE	FALSE	0.99	-1	-1	-1	-1	-1	0.5	3.24	AW_PolarC18_MSMS_POS_HAP1_G_NAXDko_2	null	null	25051	32506	21226	44876	43028	47118	50477	31245	33385	11482	20973	12552	15597	22837	29028	11852	60258	18204	18029	20071	17393
NCGC00180665-02!tris[[4-[(2S,3R,4S,5S,6R)-3,4,5-trihydroxy-6-(hydroxymethyl)oxan-2-yl]oxyphenyl]methyl] 2-hydroxypropane-1,2,3-tricarboxylate	12544	1.153	995.307	w/o MS2: NCGC00180665-02!tris[[4-[(2S,3R,4S,5S,6R)-3,4,5-trihydroxy-6-(hydroxymethyl)oxan-2-yl]oxyphenyl]methyl] 2-hydroxypropane-1,2,3-tricarboxylate	[M-H]-	null	0.13	FALSE	-1	995.304	C45H56O25	Phenolic glycosides	WYKQPGOKTKQHQG-SHGJSZTHSA-N	OC[C@H]1O[C@@H](OC2=CC=C(COC(=O)CC(O)(CC(=O)OCC3=CC=C(O[C@@H]4O[C@H](CO)[C@@H](O)[C@H](O)[C@H]4O)C=C3)C(=O)OCC5=CC=C(O[C@@H]6O[C@H](CO)[C@@H](O)[C@H](O)[C@H]6O)C=C5)C=C2)[C@H](O)[C@@H](O)[C@@H]1O	FALSE	TRUE	FALSE	1	-1	-1	-1	-1	-1	0.5	7.75	AW_PolarC18_MSMS_NEG_HAP1_G_NAXDko_2	null	null	20826	24732	14586	15644	17809	18733	25914	24778	21365	21337	17252	20007	23345	29208	21321	19843	16861	19738	32653	22820	30044
Rutin	16762	2.21	633.143	w/o MS2: Rutin	[M+H]+	null	1	FALSE	-1	633.143	C27H30O16	Flavonoid-3-O-glycosides	IKGXIBQEEMLURG-NVPNHPEKSA-N	O=C1C(OC2OC(COC3OC(C)C(O)C(O)C3O)C(O)C(O)C2O)=C(OC=4C=C(O)C=C(O)C14)C=5C=CC(O)=C(O)C5	FALSE	TRUE	FALSE	1	-1	-1	-1	-1	-1	0.5	53.38	AW_PolarC18_MSMS_POS_HAP1_H_NAXDko_2	null	null	244157	352484	222772	61943	107881	146755	53741	49013	32376	24061	17762	38521	63972	16190	60326	36131	31695	51245	130074	159054	122137
Bestatin	3790	10.959	307.174	w/o MS2: Bestatin	[M-H]-	null	0.04	FALSE	5.657	307.167	C16H24N2O4	Hybrid peptides	VGGGPCQERPFHOB-RDBSUJKOSA-N	O=C(O)C(N=C(O)C(O)C(N)CC=1C=CC=CC1)CC(C)C	FALSE	TRUE	FALSE	0.77	-1	-1	-1	-1	-1	0.39	2.68	AW_PolarC18_MSMS_NEG_HAP1_G_NAXDko_1	null	null	394	475	681	1472	2743	2260	2259	1758	1601	2911	1783	3083	695	1470	2471	5016	2383	4975	1177	1192	670
N-Butylurea	432	1.078	117.108	w/o MS2: N-Butylurea	[M+H]+	null	0.42	FALSE	10.169	117.102	C5H12N2O	Ureas	CNWSQCLBDWYLAN-UHFFFAOYSA-N	CCCCNC(N)=O	FALSE	TRUE	FALSE	0.99	-1	-1	-1	-1	-1	0.5	7.57	AW_PolarC18_MSMS_POS_HAP1_F_NAXDko_3	null	null	4209	16722	248	24507	171	20079	14156	27439	21108	76427	79377	49606	22282	25705	15309	58869	75571	70676	9297	12637	13356
Glomelliferic acid	12555	3.265	476.23	w/o MS2: Glomelliferic acid	[M+H]+	null	0.83	FALSE	-1	476.228	C25H30O8	Depsides and depsidones	PKLMGLZTAHCGBQ-UHFFFAOYSA-N	Oc1c(C(=O)Oc2cc(O)c(C(=O)O)c(CCCCC)c2)c(CC(=O)CCC)cc(OC)c1	FALSE	TRUE	FALSE	0.99	-1	-1	-1	-1	-1	0.49	3.88	AW_PolarC18_MSMS_POS_HAP1_E_NAXDko_3	null	null	19148	32221	21416	8151	10108	15139	11591	9273	11484	5694	142	6314	16059	124	12605	4790	4930	10859	8303	12649	12353
NCGC00179830-03!2-[5-[2-[2-[5-(2-hydroxypropyl)oxolan-2-yl]propanoyloxy]propyl]oxolan-2-yl]propanoic acid [IIN-based on: CCMSLIB00000845048]	10544	9.952	409.22	w/o MS2: NCGC00179830-03!2-[5-[2-[2-[5-(2-hydroxypropyl)oxolan-2-yl]propanoyloxy]propyl]oxolan-2-yl]propanoic acid [IIN-based on: CCMSLIB00000845048]	[M+H]+	null	0.25	FALSE	-1	409.22	C20H34O7	Dicarboxylic acids and derivatives	VIHRKOVEWCGJQP-UHFFFAOYSA-N	CC(O)CC1CCC(O1)C(C)C(=O)OC(C)CC2CCC(O2)C(C)C(O)=O	FALSE	TRUE	FALSE	1	-1	-1	-1	-1	-1	0.5	2.85	AW_PolarC18_MSMS_POS_HAP1_E_NAXDko_1	null	null	11275	15053	9977	6033	7863	751	3598	3826	3970	1904	327	2712	5644	110	13236	1007	452	2633	3026	4342	4859
NCGC00385014-01!(E)-1,7-bis(4-hydroxyphenyl)hept-1-en-3-one	4549	21.379	341.142	w/o MS2: NCGC00385014-01!(E)-1,7-bis(4-hydroxyphenyl)hept-1-en-3-one	[M-H]-	null	0.17	FALSE	-1	341.139	C19H20O3	Linear diarylheptanoids	IHZRLGRBBLFVBQ-JXMROGBWSA-N	OC1=CC=C(CCCCC(=O)\C=C\C2=CC=C(O)C=C2)C=C1	FALSE	TRUE	FALSE	0.97	-1	-1	-1	-1	-1	0.49	4.63	AW_PolarC18_MSMS_NEG_HAP1_F_NAXDko_2	null	null	12864	16330	17741	10327	7904	8705	23498	14577	21182	27434	27241	38803	37499	16730	19384	38361	36761	44052	27444	20378	38895
Orcinol	672	2.73	125.078	w/o MS2: Orcinol	[M+H]+	null	0.63	FALSE	-1	125.06	C7H8O2	Resorcinols	OIPPWFOQEKKFEE-UHFFFAOYSA-N	OC1=CC(O)=CC(C)=C1	FALSE	TRUE	FALSE	0.62	-1	-1	-1	-1	-1	0.31	5.9	AW_PolarC18_MSMS_POS_HAP1_E_NAXDko_3	null	null	5050	6629	2140	11162	35309	50224	5563	68644	31259	92970	68260	122356	5881	3525	8778	68679	57145	127867	115636	161833	2621
Suffruticoside E	9887	1.944	621.018	w/o MS2: Suffruticoside E	[M-H]-	null	0.92	FALSE	-1	621	C26H38O17	Oligosaccharides	WMSOAFSOTCAHGJ-NIPXIZPYSA-N	O=C(C1=CC=C(OC)C=C1OC2OC(COC3OCC(O)C(O)C3O)C(O)C(OC4OC(CO)C(O)C(O)C4O)C2O)C	FALSE	TRUE	FALSE	0.76	-1	-1	-1	-1	-1	0.38	12.74	AW_PolarC18_MSMS_NEG_HAP1_H_Ctrl_3	null	null	31708	86656	59425	20743	19509	46481	35174	56047	37004	27087	9132	17686	57950	41309	64129	30768	20334	41134	29692	58743	61565
Caffeic acid	1068	1.931	178.897	w/o MS2: Caffeic acid	[M-H]-	null	0.08	FALSE	-1	178.9	C9H8O4	Hydroxycinnamic acids	QAIPRVGONGVQAS-DUXPYHPUSA-N	O=C(O)C=CC1=CC=C(O)C(O)=C1	FALSE	TRUE	FALSE	0.98	-1	-1	-1	-1	-1	0.49	10.38	AW_PolarC18_MSMS_NEG_HAP1_E_Ctrl_3	null	null	39671	41666	26293	20447	18843	19236	17173	19234	12321	7833	9131	13324	17888	10169	18068	11788	10866	17306	17864	16355	14848
7-Glu tricin	7630	21.775	491.133	w/o MS2: 7-Glu tricin	[M-H]-	null	0.33	FALSE	7.22	491.128	C23H24O12	Flavonoid-7-O-glycosides	JGXFMIJHKASCIZ-LDBVRRDLSA-N	c1(cc(c2c(c1)oc(cc2=O)c1cc(c(c(c1)OC)O)OC)O)O[C@@H]1O[C@@H]([C@H]([C@@H]([C@H]1O)O)O)CO	FALSE	TRUE	FALSE	0.99	-1	-1	-1	-1	-1	0.5	5.45	AW_PolarC18_MSMS_NEG_HAP1_H_NAXDko_1	null	null	18381	19936	19744	13615	5528	4938	6097	12452	11441	17934	20976	21167	32831	20354	32553	33288	37330	27997	44944	34117	30284
NCGC00385243-01_C12H18O4_{(1R,2R)-2-[(2Z)-5-Hydroxy-2-penten-1-yl]-3-oxocyclopentyl}acetic acid	3845	1.439	227.124	w/o MS2: NCGC00385243-01_C12H18O4_{(1R,2R)-2-[(2Z)-5-Hydroxy-2-penten-1-yl]-3-oxocyclopentyl}acetic acid	[M+H]+	null	0.25	FALSE	-1	227.128	C12H18O4	Jasmonic acids	RZGFUGXQKMEMOO-BSANDHCLSA-N	OCC\C=C/C[C@@H]1[C@H](CCC1=O)CC(O)=O	FALSE	TRUE	FALSE	1	-1	-1	-1	-1	-1	0.5	7.35	AW_PolarC18_MSMS_POS_HAP1_F_Ctrl_1	null	null	12410	41492	14969	122763	125830	77888	28877	11578	10319	515	389	2020	6148	67076	18292	5811	15550	215	14706	14021	17678
maesopsin	3299	1.53	287.053	w/o MS2: maesopsin	[M-H]-	null	0.04	FALSE	-1	287.055	C15H12O6	Auronols	LOFYFDPXORJJEE-UHFFFAOYSA-N	O=C1C=2C(O)=CC(O)=CC2OC1(O)CC3=CC=C(O)C=C3	FALSE	TRUE	FALSE	0.98	-1	-1	-1	-1	-1	0.49	5.81	AW_PolarC18_MSMS_NEG_HAP1_E_Ctrl_1	null	null	16589	26891	10616	4893	2707	5326	3224	3218	1172	537	425	1039	5637	1445	10426	723	266	1975	5223	7065	3453
NCGC00381058-01![3-hydroxy-1-[3-hydroxy-1-oxo-1-(2,3,4,5,6-pentahydroxyhexoxy)decan-5-yl]oxy-1-oxodecan-5-yl] 3,5-dihydroxydecanoate	19252	24.502	741.455	w/o MS2: NCGC00381058-01![3-hydroxy-1-[3-hydroxy-1-oxo-1-(2,3,4,5,6-pentahydroxyhexoxy)decan-5-yl]oxy-1-oxodecan-5-yl] 3,5-dihydroxydecanoate	[M+H]+	null	0.42	FALSE	-1	741.463	C36H68O15	Tricarboxylic acids and derivatives	VVUAHGLHHLVKDR-UHFFFAOYSA-N	CCCCCC(O)CC(O)CC(=O)OC(CCCCC)CC(O)CC(=O)OC(CCCCC)CC(O)CC(=O)OCC(O)C(O)C(O)C(O)CO	FALSE	TRUE	FALSE	1	-1	-1	-1	-1	-1	0.5	16.94	AW_PolarC18_MSMS_POS_HAP1_F_Ctrl_1	null	null	60697	53562	34243	7262	3719	26552	25275	22019	25534	3445	5156	19624	2339	5697	4388	1980	3126	4221	22801	22288	5161
(4aR)-5-hydroxy-6-methoxy-1,1-dimethyl-7-propan-2-yl-2,3,4,9,10,10a-hexahydrophenanthrene-4a-carboxylic acid	9747	2.361	385.216	w/o MS2: (4aR)-5-hydroxy-6-methoxy-1,1-dimethyl-7-propan-2-yl-2,3,4,9,10,10a-hexahydrophenanthrene-4a-carboxylic acid	[M+H]+	null	0.83	FALSE	-1	385.218	C21H30O4	Diterpenoids	QQNSARJGBPMQDI-MZVUKIKXSA-N	O=C(O)C12C=3C(O)=C(OC)C(=CC3CCC1C(C)(C)CCC2)C(C)C	FALSE	TRUE	FALSE	0.99	-1	-1	-1	-1	-1	0.49	3.98	AW_PolarC18_MSMS_POS_HAP1_E_Ctrl_3	null	null	40393	48894	37978	6169	366	10894	25185	19655	12507	9297	2513	12523	44337	14200	25941	5176	3941	26414	27859	23689	26569
FRUCTOSE 1,6-BIPHOSPHATE	4486	2.454	338.988	FRUCTOSE 1,6-BIPHOSPHATE	[M-H]-	null	1	TRUE	-1	338.988	C6H14O12P2	Hexose phosphates	XPYBSIWDXQFNMH-UYFOZJQFSA-N	O=P(O)(O)OCC(=O)[C@@H](O)[C@H](O)[C@H](O)COP(=O)(O)O	FALSE	TRUE	TRUE	1	0.87	0.86	0.81	13	0.92	0.98	374.77	AW_PolarC18_MSMS_NEG_HAP1_G_Ctrl_3	null	57.39882:5 59.01302:45 59.13260:1 60.46666:1 60.91375:1 62.96252:65 64.06462:0 64.25847:0 68.93559:2 71.18982:3 72.42908:9 73.02760:15 78.96075:8863 79.05294:20 79.08369:8 79.12058:31 79.16057:29 79.26211:11 79.28981:11 79.32368:5 79.37295:13 79.40992:16 79.42841:8 79.44998:8 79.59179:2 79.77696:6 79.82947:3 80.06131:20 80.39575:2 80.49498:2 80.51979:2 80.60668:1 80.71225:2 80.78681:2 80.89561:2 …	4346589	10840709	9262695	3311143	2582280	2813956	18362336	17653395	14939052	11384155	6990010	16355097	20799263	23226516	26455891	12053785	15115160	21578283	4048384	6243142	5909364
C10-LAS (TENTATIVE)	3501	20.715	297.15	C10-LAS (TENTATIVE)	[M-H]-	null	0.54	TRUE	-1	297.152	C16H26O3S	Benzenesulfonic acids and derivatives	NANHIUZYPFDGJS-UHFFFAOYSA-N	OS(=O)(=O)c1ccc(cc1)C(CCC)CCCCCC	FALSE	TRUE	TRUE	0.99	0.76	0.77	0.83	3	1	0.93	4.79	AW_PolarC18_MSMS_NEG_HAP1_G_NAXDko_3	null	50.49318:0 53.03008:2 53.33768:2 53.53987:3 54.93769:4 57.33097:3 58.86992:2 67.58193:1 71.78931:1 72.22644:1 76.12373:1 76.72216:3 78.06648:1 79.95641:39 80.03371:1 85.42915:2 93.58118:2 99.54620:2 99.61520:2 100.04007:2 100.41042:1 101.65448:1 103.09568:1 106.05479:3 106.57524:1 109.18939:1 109.81889:32 109.85512:3 112.59331:2 114.74220:1 115.23528:2 116.98993:127 117.03854:4 119.05189:113 119.…	164785	97326	242314	157820	169987	135547	128985	167977	128630	457728	187602	539737	129040	79347	416599	316931	286498	1430015	214265	422679	226400
4-Hydroxy-L-proline	2729	1.743	261.109	w/o MS2: 4-Hydroxy-L-proline	[M-H]-	null	0.13	FALSE	4.826	261.11	C5H9NO3	Proline and derivatives	PMMYEEVYMWASQN-BKLSDQPFSA-N	OC(C1)CC(N1)C(O)=O	FALSE	TRUE	FALSE	1	-1	-1	-1	-1	-1	0.5	3.18	AW_PolarC18_MSMS_NEG_HAP1_H_NAXDko_3	null	null	14059	21265	12902	7137	9044	10355	8937	7490	7024	6346	2982	6268	10969	8140	11655	5191	5082	9828	10303	8557	8110
Deoxyvasicinone	2463	16.827	187.096	w/o MS2: Deoxyvasicinone	[M+H]+	null	1	TRUE	3.945	187.087	C11H10N2O	Quinazolines	VARHXCYGZKSOOO-UHFFFAOYSA-N	O=C1N2CCCC2=NC2=CC=CC=C12	FALSE	TRUE	FALSE	0.63	0.09	0.13	0.73	3	1	0.47	78.3	AW_PolarC18_MSMS_POS_HAP1_F_Ctrl_3	null	51.17306:9 52.25708:0 55.01684:109 55.05274:276 55.12203:1 55.31214:16 55.85861:7 59.05025:129 59.53211:10 67.05441:8 69.06809:32 73.06360:82 73.39792:14 81.42907:3 83.05004:137 83.07839:4 83.40330:4 83.61498:1 89.49401:7 96.74240:4 105.06888:35 105.11141:1 105.15395:32 106.38422:29 111.04506:159 111.27836:9 111.87729:1 115.07032:12 120.95914:16 127.08064:60 129.07222:43 129.10364:10 132.74706:21…	1135346	829364	831235	379434	624450	598474	495856	599258	467157	422852	285298	449798	260070	184261	333513	310013	308369	168667	407931	342790	414490
(3S,3'R)-3'-(3-hydroxyphenyl)-4-methylspiro[1H-1,4-benzodiazepine-3,2'-oxirane]-2,5-dione	7089	2.209	311.046	w/o MS2: (3S,3'R)-3'-(3-hydroxyphenyl)-4-methylspiro[1H-1,4-benzodiazepine-3,2'-oxirane]-2,5-dione	[M+H]+	null	1	FALSE	-1	311.045	C17H14N2O4	1,4-benzodiazepines	BDDNYDPRCCDQQJ-PBHICJAKSA-N	O=C1C=2C=CC=CC2N=C(O)C3(OC3C=4C=CC=C(O)C4)N1C	FALSE	TRUE	FALSE	1	-1	-1	-1	-1	-1	0.5	11.89	AW_PolarC18_MSMS_POS_HAP1_E_NAXDko_3	null	null	186961	201316	155053	106324	118748	115522	76600	65522	61061	43667	45471	64114	48075	37811	45294	47512	48245	56268	74438	98040	85000
3-Genistein-8-C-glucoside	11396	1.571	433.201	w/o MS2: 3-Genistein-8-C-glucoside	[M+H]+	null	0.92	FALSE	-1	433.206	C21H20O10	Isoflavonoid C-glycosides	HIWJJOYYZFELEZ-UHFFFAOYSA-N	O=C1C(=COC=2C1=C(O)C=C(O)C2C3OC(CO)C(O)C(O)C3O)C=4C=CC(O)=CC4	FALSE	TRUE	FALSE	0.92	-1	-1	-1	-1	-1	0.46	7.67	AW_PolarC18_MSMS_POS_HAP1_E_NAXDko_2	null	null	30857	46473	46672	29868	30921	23653	11846	19863	16924	8502	3201	9047	7241	17334	16067	9306	11286	9338	26574	26947	23636
2,6-dihydroxy-7-methoxy-1,1,4a-trimethyl-3,4,10,10a-tetrahydro-2H-phenanthren-9-one	3652	2.206	303.213	w/o MS2: 2,6-dihydroxy-7-methoxy-1,1,4a-trimethyl-3,4,10,10a-tetrahydro-2H-phenanthren-9-one	[M-H]-	null	0.29	FALSE	-1	303.214	C18H24O4	Diterpenoids	JKTSDLANZJEZMK-UHFFFAOYSA-N	O=C1C2=CC(OC)=C(O)C=C2C3(C)CCC(O)C(C)(C)C3C1	FALSE	TRUE	FALSE	0.99	-1	-1	-1	-1	-1	0.5	6.31	AW_PolarC18_MSMS_NEG_HAP1_H_NAXDko_1	null	null	11757	16369	12819	6737	6304	11054	7033	6868	4271	3441	1669	4977	14906	8937	12319	4740	4268	10227	14796	18787	10637
Protocetraric acid	5201	1.779	373.043	w/o MS2: Protocetraric acid	[M-H]-	null	0.13	FALSE	-1	373.048	C18H14O9	Depsides and depsidones	VOXMONAUSQZPTP-UHFFFAOYSA-N	O=C(C1=C(C)C=C(O)C(C=O)=C1O2)OC3=C2C(C)=C(C(O)=O)C(O)=C3CO	FALSE	TRUE	FALSE	0.88	-1	-1	-1	-1	-1	0.44	6.85	AW_PolarC18_MSMS_NEG_HAP1_E_Ctrl_1	null	null	29009	43121	36708	25676	31016	29814	13122	16848	18112	10619	4623	4828	10754	14920	12697	5107	5896	12705	28686	25699	20756
5,13,15-trihydroxy-9-methyl-10-oxabicyclo[10.4.0]hexadeca-1(12),13,15-triene-3,11-dione	3783	12.128	307.108	w/o MS2: 5,13,15-trihydroxy-9-methyl-10-oxabicyclo[10.4.0]hexadeca-1(12),13,15-triene-3,11-dione	[M-H]-	null	1	FALSE	-1	307.119	C16H20O6	Macrolides and analogues	TXFYYWHRTDECTR-UHFFFAOYSA-N	O=C1OC(C)CCCC(O)CC(=O)CC=2C=C(O)C=C(O)C12	FALSE	TRUE	FALSE	0.9	-1	-1	-1	-1	-1	0.45	9.18	AW_PolarC18_MSMS_NEG_HAP1_H_Ctrl_3	null	null	20482	28108	21885	18574	22135	36562	49348	50225	43958	55504	44771	57072	38657	22354	29079	29370	25852	51762	14828	14551	13837
3-(4-(2-amino-2-oxoethoxy)phenyl)-3-(7-hydroxy-3-(4-hydroxyphenyl)-4-oxo-4H-chromen-8-yl)propanoic acid	12553	1.414	476.139	w/o MS2: 3-(4-(2-amino-2-oxoethoxy)phenyl)-3-(7-hydroxy-3-(4-hydroxyphenyl)-4-oxo-4H-chromen-8-yl)propanoic acid	[M+H]+	null	0.63	FALSE	5.18	476.13	C26H21NO8	Isoflavones	CKSNMFLZWZXKGH-UHFFFAOYSA-N	O=C(O)CC(C1=CC=C(OCC(=O)N)C=C1)C=2C(O)=CC=C3C(=O)C(=COC32)C=4C=CC(O)=CC4	FALSE	TRUE	FALSE	0.71	-1	-1	-1	-1	-1	0.35	9.21	AW_PolarC18_MSMS_POS_HAP1_F_NAXDko_3	null	null	6244	8415	8385	18674	22649	14068	100	11886	20339	37294	44005	33532	261	27920	12	50507	54455	176	10103	12	400
(1R,2E,8S,10R,11S)-10,11-dihydroxy-6-(methoxymethyl)-1,10-dimethyl-5-oxo-4,14-dioxatricyclo[9.2.1.0 , ]tetradeca-2,6-dien-8-yl 2-methylprop-2-enoate	11392	1.305	433.143	w/o MS2: (1R,2E,8S,10R,11S)-10,11-dihydroxy-6-(methoxymethyl)-1,10-dimethyl-5-oxo-4,14-dioxatricyclo[9.2.1.0?,?]tetradeca-2,6-dien-8-yl 2-methylprop-2-enoate	[M+H]+	null	0.83	FALSE	-1	433.143	C20H26O8	Butenolides	QYCVLCCQAORDAF-JVYLMLIESA-N	O=C1OC2=CC3(OC(O)(CC3)C(O)(C)CC(OC(=O)C(=C)C)C2=C1COC)C	FALSE	TRUE	FALSE	1	-1	-1	-1	-1	-1	0.5	10.57	AW_PolarC18_MSMS_POS_HAP1_F_NAXDko_3	null	null	11356	5477	6259	17383	18590	20864	13045	23687	37125	133864	167689	86050	4244	29703	36446	100546	84533	22697	15677	10544	12515
5-Methylsulfinyl-n-pentyl glucosinolate	6830	9.786	450.045	w/o MS2: 5-Methylsulfinyl-n-pentyl glucosinolate	[M-H]-	null	0.54	FALSE	-1	450.054	C13H25NO10S3	Alkylglucosinolates	HUCGRJSHMZWRQQ-LJBAHSCYSA-N	O=S(C)CCCCCC(=NOS(=O)(=O)O)SC1OC(CO)C(O)C(O)C1O	FALSE	TRUE	FALSE	0.99	-1	-1	-1	-1	-1	0.5	6.7	AW_PolarC18_MSMS_NEG_HAP1_E_Ctrl_3	null	null	19034	14034	13854	10843	15994	13369	13598	11460	8465	15323	10600	15222	8726	7017	10917	5726	4540	6765	6902	3991	3869
PE(15:1e/12-HETE)	11177	23.908	724.484	w/o MS2: PE(15:1e/12-HETE)	[M-H]-	null	0.13	FALSE	-1	724.492	C40H72NO8P	1-(1Z-alkenyl),2-acylglycerophosphoethanolamines	MDSDCJNKKDKVDX-XLMVIXSKNA-N	CCCCCCCCCCCCC\C=C/OCC(COP(O)(=O)OCCN)OC(=O)CCC\C=C/C\C=C/C=C/C(O)C\C=C/CCCCC	FALSE	TRUE	FALSE	0.98	-1	-1	-1	-1	-1	0.49	7.69	AW_PolarC18_MSMS_NEG_HAP1_H_Ctrl_2	null	null	27161	25931	17953	13525	6123	7317	6051	9416	10734	15222	14402	15367	14516	50532	46366	24852	65172	38029	36868	86632	40087
Meloxicam	4732	7.804	350.018	w/o MS2: Meloxicam	[M-H]-	null	0.08	FALSE	16.796	350.027	C14H13N3O4S2	Benzothiazines	ZRVUJXDFFKFLMG-UHFFFAOYSA-N	CN1C(C(=O)NC2=NC=C(C)S2)=C(O)C2=C(C=CC=C2)S1(=O)=O	FALSE	TRUE	FALSE	0.63	-1	-1	-1	-1	-1	0.31	4.92	AW_PolarC18_MSMS_NEG_HAP1_H_Ctrl_3	null	null	19884	12123	21647	23833	10975	5451	8906	7242	12681	20946	20995	17449	16948	6358	7537	18455	10114	10771	17672	19970	19612
Methylsuccinic acid	374	9.65	131.069	w/o MS2: Methylsuccinic acid	[M-H]-	null	0.58	FALSE	-1	131.07	C5H8O4	Methyl-branched fatty acids	WXUAQHNMJWJLTG-UHFFFAOYSA-N	CC(CC(=O)O)C(=O)O	FALSE	TRUE	FALSE	0.99	-1	-1	-1	-1	-1	0.5	6.92	AW_PolarC18_MSMS_NEG_HAP1_E_Ctrl_1	null	null	11282	10527	7993	6864	10065	8090	18480	19544	16511	16615	10723	14183	33814	20054	26097	16225	12705	19123	8925	9366	6710
Triphenylphosphine oxide	5794	16.243	279.094	w/o MS2: Triphenylphosphine oxide	[M+H]+	null	1	FALSE	11.128	279.093	C18H15OP	Phenylphosphines and derivatives	FIQMHBFVRAXMOP-UHFFFAOYSA-N	O=P(C1=CC=CC=C1)(C1=CC=CC=C1)C1=CC=CC=C1	FALSE	TRUE	FALSE	1	-1	-1	-1	-1	-1	0.5	11.19	AW_PolarC18_MSMS_POS_HAP1_G_NAXDko_2	null	null	102506	102941	100370	60046	66800	70469	71281	63990	54345	73586	75995	85907	89959	82182	123358	97213	104085	71980	65959	93377	66130
ADONITOL	2572	2.239	191.032	w/o MS2: ADONITOL	[M+H]+	null	0.63	FALSE	-1	191.032	C5H12O5	Sugar alcohols	HEBKCHPVOIAQTA-UHFFFAOYSA-N	OCC(O)C(O)C(O)CO	FALSE	TRUE	FALSE	1	-1	-1	-1	-1	-1	0.5	4.18	AW_PolarC18_MSMS_POS_HAP1_E_NAXDko_3	null	null	109022	114848	85138	34503	40125	66226	96002	94530	61478	67353	46110	49273	66913	116107	53734	100349	38101	45784	19214	48402	45538
Thiophanate-methyl	8202	2.201	343.05	w/o MS2: Thiophanate-methyl	[M+H]+	null	1	TRUE	15.164	343.053	C12H14N4O4S2	Benzene and substituted derivatives	QGHREAKMXXNCOA-UHFFFAOYSA-N	COC(=O)NC(=S)NC1=C(NC(=S)NC(=O)OC)C=CC=C1	FALSE	TRUE	FALSE	0.94	0	0.11	0.02	12	0.17	0.36	43.59	AW_PolarC18_MSMS_POS_HAP1_E_Ctrl_3	null	51.29445:4 52.80348:2 55.74252:3 56.96495:61 59.33235:15 62.13433:0 63.68642:3 65.47010:2 67.15085:1 68.06623:1 68.10902:0 70.68668:1 75.65145:1 75.70559:1 77.29011:5 84.40103:7 86.52970:18 86.56187:2 88.04138:4 90.11014:0 96.58622:7 100.75526:6 103.63869:3 110.77582:18 114.81847:6 118.65848:6 124.00506:64 124.05512:0 124.84193:1 128.17842:0 129.79225:3 130.15488:3 133.12997:3 137.55831:3 143.994…	589043	712395	672074	332689	481509	374588	273655	236506	191498	199077	120388	214169	213485	116761	192199	142194	123371	212877	300972	302173	264143
NCGC00380367-01_C21H24O5_7-Benzofurancarboxylic acid, 2,3-dihydro-2-(1-hydroxy-1-methylethyl)-4-methoxy-6-(2-phenylethyl)-	4862	21.752	355.152	w/o MS2: NCGC00380367-01_C21H24O5_7-Benzofurancarboxylic acid, 2,3-dihydro-2-(1-hydroxy-1-methylethyl)-4-methoxy-6-(2-phenylethyl)-	[M-H]-	null	1	TRUE	-1	355.155	C21H24O5	Stilbenes	XJKIBJFVLHQLKC-UHFFFAOYSA-N	COC1=C2CC(OC2=C(C(O)=O)C(=C1)CCC3=CC=CC=C3)C(C)(C)O	FALSE	TRUE	FALSE	0.96	0.19	0.63	0.51	16	0.25	0.63	102.98	AW_PolarC18_MSMS_NEG_HAP1_H_Ctrl_1	null	54.07495:4 57.88988:1 58.67376:0 63.82429:3 65.92945:1 66.51181:1 69.47647:4 72.11476:2 74.18752:2 82.21016:1 83.38356:2 84.93765:245 84.96633:17 85.46420:2 85.66887:6 89.68602:3 99.92584:175 100.93405:214 100.98269:4 101.05913:80 101.11127:5 102.23028:4 104.66354:3 107.83868:3 116.25793:3 116.92989:649 117.08322:5 117.14308:1 117.64128:5 123.30638:3 127.27670:4 142.97985:16 146.60741:0 153.95595…	746590	578799	400125	225055	116419	116988	223979	348006	313282	409153	444678	696082	806717	762399	901640	866759	972527	978322	956387	907075	998362
Acetyl-CoA	11932	5.008	808.131	w/o MS2: Acetyl-CoA	[M-H]-	null	0.13	FALSE	13.811	808.12	C23H38N7O17P3S	Acyl CoAs	ZSLZBFCDCINBPY-ZSJPKINUSA-N	CC(=O)SCCNC(=O)CCNC(=O)C(O)C(C)(C)COP(O)(=O)OP(O)(=O)OCC(O1)C(OP(O)(O)=O)C(O)C1n(c2)c(n3)c(c(N)nc3)n2	FALSE	TRUE	FALSE	0.87	-1	-1	-1	-1	-1	0.43	3.99	AW_PolarC18_MSMS_NEG_HAP1_G_NAXDko_3	null	null	332	510	516	633	666	529	582	384	423	3298	2279	1209	807	282	658	8673	2500	12906	471	1447	188
(1R,2R,4aS,8aS)-1-((S)-3-hydroxy-3-methylpentyl)-2,5,5,8a-tetramethyldecahydronaphthalen-2-ol	7863	12.293	333.29	w/o MS2: (1R,2R,4aS,8aS)-1-((S)-3-hydroxy-3-methylpentyl)-2,5,5,8a-tetramethyldecahydronaphthalen-2-ol	[M+H]+	null	0.79	FALSE	8.36	333.28	C20H38O2	Diterpenoids	VWPNQCLIQCRCCG-HHUCQEJWSA-N	OC(C)(CC)CCC1C(O)(C)CCC2C(C)(C)CCCC12C	FALSE	TRUE	FALSE	0.62	-1	-1	-1	-1	-1	0.31	5.99	AW_PolarC18_MSMS_POS_HAP1_F_Ctrl_1	null	null	1068	512	209	645	462	12042	15110	20438	15482	22841	23482	25364	23863	25281	25425	28940	27760	29215	31049	29264	32851
((R)-4-((3R,5R,6S,7R,8S,9S,10R,13R,14S,17R)-3,6,7-trihydroxy-10,13-dimethylhexadecahydro-1H-cyclopenta[a]phenanthren-17-yl)pent-2-enoyl)glycine	12240	14.381	464.301	w/o MS2: "((R)-4-((3R,5R,6S,7R,8S,9S,10R,13R,14S,17R)-3,6,7-trihydroxy-10,13-dimethylhexadecahydro-1H-cyclopenta[a]phenanthren-17-yl)pent-2-enoyl)glycine"	[M+H]+	null	0.21	FALSE	-1	464.301	C26H41NO6	Glycinated bile acids and derivatives	XZDJHXFLHVJPMG-TUWKBOJTSA-N	C[C@@H]([C@H]1CC[C@]2([H])[C@]1(C)CC[C@@]3([H])[C@@]2([H])[C@@H](O)[C@@H](O)[C@@]4([H])[C@]3(C)CC[C@@H](O)C4)/C=C/C(NCC(O)=O)=O	FALSE	TRUE	FALSE	1	-1	-1	-1	-1	-1	0.5	7.85	AW_PolarC18_MSMS_POS_HAP1_E_Ctrl_2	null	null	17025	10955	383	435	737	2177	582	748	948	1259	1359	1391	12189	9677	34018	215	622	587	135	1000	389
Mexicanolide	13341	1.578	507.137	w/o MS2: Mexicanolide	[M+H]+	null	0.17	FALSE	-1	507.132	C27H32O7	Limonoids	DNFJSIPZGYBGON-UHFFFAOYSA-N	O=C(OC)CC1C(C(=O)C2C(=O)C1(C)C3C(=C4CC(=O)OC(C5=COC=C5)C4(C)CC3)C2)(C)C	FALSE	TRUE	FALSE	0.93	-1	-1	-1	-1	-1	0.46	4.79	AW_PolarC18_MSMS_POS_HAP1_F_Ctrl_2	null	null	2993	4013	6259	12990	8365	74	5636	17937	16045	738	224	3202	2119	5523	7280	5991	7278	2015	3221	3488	4350
BETA-GLYCEROPHOSPHATE	955	1.444	171.005	BETA-GLYCEROPHOSPHATE	[M-H]-	null	1	TRUE	-1	171.006	C3H9O6P	Glycerophosphates	DHCLVCXQIBBOPH-UHFFFAOYSA-N	OCC(CO)OP(O)(O)=O	FALSE	TRUE	TRUE	0.99	0.91	0.82	0.81	4	0.75	0.96	117.97	AW_PolarC18_MSMS_NEG_HAP1_E_NAXDko_3	null	51.63192:2 53.83610:6 57.11636:6 57.67687:8 59.67625:2 66.83350:1 78.33838:6 78.73668:2 78.96079:3830 79.06528:11 79.09295:14 79.15138:5 79.20060:24 79.26214:6 79.30216:7 79.33603:5 79.39147:3 79.40687:3 79.43152:6 79.50549:2 79.66279:10 80.41128:4 80.58189:3 80.59120:3 81.39081:5 81.67177:5 83.47187:2 84.52065:1 85.12563:1 86.63787:3 87.90068:1 90.54250:2 91.72735:3 96.96890:317 97.01997:3 97.25…	893875	1279368	1196020	772623	1017490	1361148	1466125	1945645	1820511	1087083	940148	1268917	1601030	2557616	2413712	1171709	1473203	1168992	1013710	1129952	875306
2alpha-acetoxy-3beta,22alpha-stictandiol	13674	21.967	520.428	w/o MS2: "2alpha-acetoxy-3beta,22alpha-stictandiol"	[M+H]+	null	0.25	FALSE	-1	520.437	C32H54O4	Sesquiterpenoids	QZWMMIGRNYLXMG-XDRJWLFLSA-N	CC1(C)C2CC[C@@]3(C)C(CCC4C3(CCC3[C@@H](O)C(C)(C)CCC43C)C)C2(C)CC(OC(=O)C)C1O	FALSE	TRUE	FALSE	0.68	-1	-1	-1	-1	-1	0.34	14.86	AW_PolarC18_MSMS_POS_HAP1_E_NAXDko_1	null	null	90491	61451	71280	50013	56002	77358	90246	65875	75996	15785	22877	67119	81374	25216	111172	74092	76350	87225	91918	80759	93358
Tsitsikammamine A	6797	1.616	304.104	w/o MS2: Tsitsikammamine A	[M+H]+	null	0.38	FALSE	-1	304.11	C18H14N3O2	Pyrrolo[4,3,2-de]quinolines	YEAXSAGTEKAYBH-UHFFFAOYSA-O	O=C1C2=C(C(C3=CC=C(O)C=C3)=CN2)C4=[NH+]CCC5=CNC1=C45	FALSE	TRUE	FALSE	1	-1	-1	-1	-1	-1	0.5	3.86	AW_PolarC18_MSMS_POS_HAP1_H_Ctrl_3	null	null	11542	9499	29320	17750	15206	494	730	1278	1410	563	177	183	137	13917	62657	230	288	810	9671	7178	6654
NCGC00347400-02_C30H42O12_1,7-Bis(4-hydroxyphenyl)-3-heptanyl 2-O-[(2S,3R,4R)-3,4-dihydroxy-4-(hydroxymethyl)tetrahydro-2-furanyl]-beta-D-glucopyranoside	16130	22.699	612.291	w/o MS2: NCGC00347400-02_C30H42O12_1,7-Bis(4-hydroxyphenyl)-3-heptanyl 2-O-[(2S,3R,4R)-3,4-dihydroxy-4-(hydroxymethyl)tetrahydro-2-furanyl]-beta-D-glucopyranoside	[M+H]+	null	0.08	FALSE	-1	612.301	C30H42O12	Linear diarylheptanoids	GFFOBQNFESRPJR-JKHMXVTDSA-N	OC[C@H]1O[C@@H](OC(CCCCC2=CC=C(O)C=C2)CCC3=CC=C(O)C=C3)[C@H](O[C@@H]4OC[C@](O)(CO)[C@H]4O)[C@@H](O)[C@@H]1O	FALSE	TRUE	FALSE	0.75	-1	-1	-1	-1	-1	0.37	9.84	AW_PolarC18_MSMS_POS_HAP1_G_Ctrl_1	null	null	4881	7457	6570	8051	9464	3037	4742	3929	4509	5423	4567	6240	20556	11569	28891	20472	15425	15816	4578	5690	7526
Isodityrosine (Not validated)	4932	1.356	359.125	w/o MS2: Isodityrosine (Not validated)	[M-H]-	null	0.29	FALSE	3.97	359.125	C18H20N2O6	Tyrosine and derivatives	FWZXNPNHUWFOCM-UHFFFAOYSA-N	O=C(O)C(N)CC2=CC=C(OC=1C=C(C=CC=1(O))CC(N)C(=O)O)C=C2	FALSE	TRUE	FALSE	1	-1	-1	-1	-1	-1	0.5	12.91	AW_PolarC18_MSMS_NEG_HAP1_E_Ctrl_2	null	null	68172	85343	56619	1687	11673	48540	11399	14315	10523	9792	4417	8495	3097	4416	10172	5368	9860	1687	44729	13851	20121
Glutathione	8306	1.659	346.046	w/o MS2: Glutathione	[M+H]+	null	1	FALSE	-1	346.047	C10H17N3O6S	Peptides	RWSXRVCMGQZWBV-WDSKDSINSA-N	O=C(O)CN=C(O)C(N=C(O)CCC(N)C(=O)O)CS	FALSE	TRUE	FALSE	1	-1	-1	-1	-1	-1	0.5	83.61	AW_PolarC18_MSMS_POS_HAP1_E_NAXDko_2	null	null	737680	829313	902196	551015	865347	370143	471736	466159	376646	383731	216420	399821	263353	240503	347115	356241	373902	559053	418816	543055	503676
Deoxyisoaustamide	8382	1.428	348.172	w/o MS2: Deoxyisoaustamide	[M+H]+	null	0.04	FALSE	-1	348.17	C21H21N3O2	Alpha amino acids and derivatives	VSXXSJJFEXRTPT-CCCPALQASA-N	O=C([C@H](C1)N(C2=O)/C=C\C(C)(C)C3=C1C(C=CC=C4)=C4N3)N5C2=CCC5	FALSE	TRUE	FALSE	0.98	-1	-1	-1	-1	-1	0.49	2.48	AW_PolarC18_MSMS_POS_HAP1_G_Ctrl_2	null	null	3076	1786	9143	564	280	6396	2729	7617	5454	1292	203	1899	2532	9329	4476	1528	3400	2256	2574	2648	4209
13-Methylpalmatine	5067	2.266	365.998	w/o MS2: 13-Methylpalmatine	[M-H]-	null	0.13	FALSE	-1	366	C22H24NO4	Protoberberine alkaloids and derivatives	RFKQJTRWODZPHF-UHFFFAOYSA-N	O(C=1C=CC=2C(=C[N+]3=C(C4=CC(OC)=C(OC)C=C4CC3)C2C)C1OC)C	FALSE	TRUE	FALSE	0.98	-1	-1	-1	-1	-1	0.49	5.41	AW_PolarC18_MSMS_NEG_HAP1_E_Ctrl_1	null	null	46800	32578	29166	31457	37872	28723	35135	34455	31983	24451	24454	22563	20087	23726	25434	19306	19089	17198	37198	36931	28946
(2R,7S,13R,14R,16S,19R,20S)-19-(furan-3-yl)-9,9,13,20-tetramethyl-5,12,17-trioxo-4,8,15,18-tetraoxahexacyclo[11.9.0.0 , .0 , .0 , .0 , ]docosan-11-yl acetate	8313	7.678	527.042	w/o MS2: (2R,7S,13R,14R,16S,19R,20S)-19-(furan-3-yl)-9,9,13,20-tetramethyl-5,12,17-trioxo-4,8,15,18-tetraoxahexacyclo[11.9.0.0?,?.0?,??.0??,??.0??,??]docosan-11-yl acetate	[M-H]-	null	0.21	FALSE	-1	527.053	C28H32O10	Limonoids	IHOHGVDNDQTZGL-AUFVETBKSA-N	O=C(OC1C(=O)C2(C)C(CCC3(C)C(OC(=O)C4OC423)C5=COC=C5)C67COC(=O)CC7OC(C)(C)C16)C	FALSE	TRUE	FALSE	0.97	-1	-1	-1	-1	-1	0.48	3.75	AW_PolarC18_MSMS_NEG_HAP1_E_Ctrl_2	null	null	8227	10961	9303	2789	4205	2977	8307	7826	5524	594	2564	6078	7709	5663	4532	3603	1910	5154	8680	4125	2798
methyl (3R,4R,5R)-3,4-dihydroxy-5-[(2R,3R,4S,5S,6R)-3,4,5-trihydroxy-6-[[(E)-3-phenylprop-2-enoyl]oxymethyl]oxan-2-yl]oxycyclohexene-1-carboxylate	13115	2.019	497.991	w/o MS2: methyl (3R,4R,5R)-3,4-dihydroxy-5-[(2R,3R,4S,5S,6R)-3,4,5-trihydroxy-6-[[(E)-3-phenylprop-2-enoyl]oxymethyl]oxan-2-yl]oxycyclohexene-1-carboxylate	[M+H]+	null	0.42	FALSE	-1	498.002	C23H28O11	Fatty acyl glycosides of mono- and disaccharides	DOFMBNVUGRDDTK-NZNOAPCVSA-N	O=C(OCC1OC(OC2CC(=CC(O)C2O)C(=O)OC)C(O)C(O)C1O)C=CC=3C=CC=CC3	FALSE	TRUE	FALSE	0.94	-1	-1	-1	-1	-1	0.47	6.18	AW_PolarC18_MSMS_POS_HAP1_H_NAXDko_3	null	null	4621	18791	10266	7789	9312	5531	9088	6320	6990	21176	8604	25479	23502	5543	41655	17867	21092	27134	4617	7825	3013
4MeC13SPC	5417	22.423	383.187	w/o MS2: 4MeC13SPC	[M-H]-	null	1	TRUE	-1	383.19	C20H32O5S	Long-chain fatty acids	OCCKBUPQXDPXPK-UHFFFAOYSA-N	OS(=O)(=O)c1ccc(cc1)C(CC)CCCCCCC(C)CCC(=O)O	FALSE	TRUE	FALSE	0.96	0.19	0.52	0.64	8	0.5	0.65	160.73	AW_PolarC18_MSMS_NEG_HAP1_G_Ctrl_3	null	59.01332:27 63.38600:18 66.75181:1 73.87532:1 76.47411:4 83.05258:31 83.85479:7 84.93783:60 86.95704:24 99.92607:53 100.86483:3 100.93429:38 101.03504:12 101.90568:8 106.88606:1 109.08111:2 112.87237:1 116.93018:779 117.23319:4 117.31181:10 118.69387:3 121.97049:7 127.95660:39 128.42632:46 128.48902:1 129.02647:3 155.87122:6 160.17369:1 166.72381:1 178.95302:47 193.98162:4 200.54637:3 211.60798:3…	849890	697266	424467	224630	111403	99958	109272	182077	156489	243134	320669	584252	944011	786075	913017	919335	970634	1081483	1118530	1129862	1013403
NCGC00017248-12!2,5-dihydroxy-3-undecylcyclohexa-2,5-diene-1,4-dione	3427	27.538	293.177	w/o MS2: NCGC00017248-12!2,5-dihydroxy-3-undecylcyclohexa-2,5-diene-1,4-dione	[M-H]-	null	0.13	FALSE	-1	293.176	C17H26O4	P-benzoquinones	IRSFLDGTOHBADP-UHFFFAOYSA-N	CCCCCCCCCCCC1=C(O)C(=O)C=C(O)C1=O	FALSE	TRUE	FALSE	1	-1	-1	-1	-1	-1	0.5	13.03	AW_PolarC18_MSMS_NEG_HAP1_G_NAXDko_1	null	null	15424	19254	18239	22900	43195	32803	22598	60777	33592	98647	49677	91163	120809	258964	76094	631245	240067	347759	217785	187732	226569
Austrobuxusin I	15564	21.05	591.341	w/o MS2: Austrobuxusin I	[M+H]+	null	0.04	FALSE	-1	591.353	C33H50O9	Tricarboxylic acids and derivatives	DKZOQKYOEKTNQN-HXEOHGHCSA-N	O=C1[C@H]2[C@H](C(C)=C)[C@@H](O1)[C@@H](O)[C@]3(C)[C@@]2(O)[C@@H](O4)[C@@H]4[C@@]35OC([C@]([C@H](C)OC(CCCCCCCCCCCCC)=O)([H])C5)=O	FALSE	TRUE	FALSE	0.62	-1	-1	-1	-1	-1	0.31	10.36	AW_PolarC18_MSMS_POS_HAP1_E_NAXDko_2	null	null	8543	12607	10497	28403	33772	22355	42913	42982	23212	25103	19118	21130	8986	7724	28454	13819	21420	8944	18691	14431	20074
Carbazochrome sulfonate	3536	2.192	299.037	w/o MS2: Carbazochrome sulfonate	[M-H]-	null	0.88	FALSE	2.69	299.046	C10H12N4O5S	Indoles and derivatives	OZCACMPSTYQSMM-UHFFFAOYSA-N	CN1C(CC2=CC(=NNC(O)=N)C(=O)C=C12)S(O)(=O)=O	FALSE	TRUE	FALSE	0.71	-1	-1	-1	-1	-1	0.36	12.38	AW_PolarC18_MSMS_NEG_HAP1_H_NAXDko_2	null	null	21072	16735	18519	37928	24155	27618	38786	33477	34775	53885	64218	54306	111025	72261	98912	121201	105700	169058	59922	68236	60077
N1-ACETYLSPERMINE	4536	1.06	245.233	w/o MS2: N1-ACETYLSPERMINE	[M+H]+	null	0.21	FALSE	-1	245.234	C12H28N4O	Acetamides	GUNURVWAJRRUAV-UHFFFAOYSA-N	CC(=O)NCCCNCCCCNCCCN	FALSE	TRUE	FALSE	1	-1	-1	-1	-1	-1	0.5	4.16	AW_PolarC18_MSMS_POS_HAP1_H_NAXDko_1	null	null	510	119	321	45	137	4190	6743	6092	643	8287	9399	9347	12061	6244	7665	11995	13837	23281	6377	5440	3362
N-(2,5-dioxocyclopentyl)acetamide	690	2.237	154.05	w/o MS2: N-(2,5-dioxocyclopentyl)acetamide	[M-H]-	null	0.08	FALSE	-1	154.049	C7H9NO3	Beta-diketones	QVZXVDWBZHYCGL-UHFFFAOYSA-N	O=C(CC1)C(NC(C)=O)C1=O	FALSE	TRUE	FALSE	0.99	-1	-1	-1	-1	-1	0.5	4.08	AW_PolarC18_MSMS_NEG_HAP1_E_Ctrl_2	null	null	16610	18381	13384	2313	9293	7012	6070	8916	4721	1693	3526	4094	18199	11024	16705	7832	6959	14146	14009	14791	11011
D-Ribose-5-phosphate	2012	12.107	229.132	w/o MS2: D-Ribose-5-phosphate hydrate	[M-H]-	null	0.67	FALSE	-1	229.13	C5H11O8P	Pentose phosphates	KTVPXOYAKDPRHY-SOOFDHNKSA-N	C(C1C(C(C(O1)O)O)O)OP(=O)(O)O	FALSE	TRUE	FALSE	1	-1	-1	-1	-1	-1	0.5	7.23	AW_PolarC18_MSMS_NEG_HAP1_F_Ctrl_1	null	null	12162	14123	11116	11078	13531	17204	27793	20526	15973	26628	20435	34076	20779	11251	15640	19861	16983	31032	11328	9415	6424
Prolylproline	3338	1.551	213.121	w/o MS2: Prolylproline	[M+H]+	null	0.92	FALSE	1.82	213.125	C10H16N2O3	Dipeptides	RWCOTTLHDJWHRS-UHFFFAOYSA-N	O=C(O)C2N(C(=O)C1NCCC1)CCC2	FALSE	TRUE	FALSE	0.95	-1	-1	-1	-1	-1	0.47	12.79	AW_PolarC18_MSMS_POS_HAP1_G_Ctrl_1	null	null	187118	129135	160102	104491	118025	63709	59916	55194	49636	38408	37204	17203	132145	126590	156371	68942	87953	98250	144474	132646	166182
NCGC00347420-02_C39H65NO12_15-Hydroxyspirosolan-3-yl 2-O-(6-deoxy-alpha-L-mannopyranosyl)-beta-D-glucopyranoside	19240	12.48	740.467	w/o MS2: NCGC00347420-02_C39H65NO12_15-Hydroxyspirosolan-3-yl 2-O-(6-deoxy-alpha-L-mannopyranosyl)-beta-D-glucopyranoside	[M+H]+	null	0.92	FALSE	-1	740.458	C39H65NO12	Steroidal saponins	RNUHPRWYDXEBOM-FXCXTKEDSA-N	CC1CCC2(NC1)OC3C(O)C4C5CCC6CC(CCC6(C)C5CCC4(C)C3C2C)O[C@@H]7O[C@H](CO)[C@@H](O)[C@H](O)[C@H]7O[C@@H]8O[C@@H](C)[C@H](O)[C@@H](O)[C@H]8O	FALSE	TRUE	FALSE	1	-1	-1	-1	-1	-1	0.5	20.4	AW_PolarC18_MSMS_POS_HAP1_E_NAXDko_2	null	null	25083	24906	24299	14836	12812	19912	8976	113	78	9157	15411	10561	23124	20257	67515	10705	23010	14293	9334	10807	10695
2-hydroxy-4-(4-hydroxyphenyl)butanoic acid	4120	17.176	235.054	w/o MS2: 2-hydroxy-4-(4-hydroxyphenyl)butanoic acid	[M+H]+	null	0.04	FALSE	-1	235.054	C10H12O4	1-hydroxy-2-unsubstituted benzenoids	NDXWYVRAUFPPEJ-UHFFFAOYSA-N	O=C(O)C(O)CCC1=CC=C(O)C=C1	FALSE	TRUE	FALSE	1	-1	-1	-1	-1	-1	0.5	6.66	AW_PolarC18_MSMS_POS_HAP1_E_Ctrl_3	null	null	1593	1425	25929	2837	3485	899	458	557	1136	1753	2122	1349	1486	1157	2212	555	401	1238	1399	1600	1370
URIDINE 5'-DIPHOSPHO-N-ACETYLGALACTOSAMINE	9604	3.312	606.077	URIDINE 5'-DIPHOSPHO-N-ACETYLGALACTOSAMINE	[M-H]-	null	1	TRUE	-1	606.074	C17H27N3O17P2	Pyrimidine nucleotide sugars	LFTYTUAZOPRMMI-UHFFFAOYSA-N	CC(=O)NC1C(C(C(OC1OP(=O)(O)OP(=O)(O)OCC2C(C(C(O2)N3C=CC(=O)NC3=O)O)O)CO)O)O	FALSE	TRUE	TRUE	0.99	0.87	0.97	0.96	30	0.97	1.03	19225.3	AW_PolarC18_MSMS_NEG_HAP1_H_NAXDko_2	null	53.86189:3 54.19224:3 56.40570:21 57.20304:0 58.52056:5 60.68242:0 61.91672:26 61.95209:2 62.62058:29 62.64246:2 63.74729:1 64.12879:6 64.28669:2 68.21749:6 70.43102:1 70.98046:11 73.66173:5 74.89529:45 74.94018:1 77.92020:5 78.72489:6 78.86913:21 78.96127:10605 79.04117:17 79.07805:18 79.09343:23 79.11495:48 79.14878:50 79.17647:6 79.21339:8 79.24108:26 79.30264:26 79.32420:30 79.36731:18 79.382…	52231093	75212809	60751713	84711677	100823183	129215310	140745428	137572257	122982866	163584835	110868494	179339876	180170926	161615558	164580862	176106729	160226200	198338703	61627900	65388332	26160174
5-[(Z)-12-(3,5-dihydroxyphenyl)dodec-8-enyl]benzene-1,3-diol	5420	22.437	383.214	w/o MS2: 5-[(Z)-12-(3,5-dihydroxyphenyl)dodec-8-enyl]benzene-1,3-diol	[M-H]-	null	0.33	FALSE	-1	383.223	C24H32O4	Resorcinols	JDIDEXHTJXTVES-HYXAFXHYSA-N	OC=1C=C(O)C=C(C1)CCCC=CCCCCCCCC=2C=C(O)C=C(O)C2	FALSE	TRUE	FALSE	0.69	-1	-1	-1	-1	-1	0.35	87.63	AW_PolarC18_MSMS_NEG_HAP1_G_NAXDko_2	null	null	216314	181511	140016	71306	49792	37264	52562	76528	59894	76858	89937	165491	227767	210981	237026	248839	236135	284802	311393	304986	268285
Iridin	14351	2.186	545.117	w/o MS2: Iridin	[M+H]+	null	0.13	FALSE	4.43	545.12	C24H26O13	Isoflavonoid O-glycosides	LNQCUTNLHUQZLR-UHFFFAOYSA-N	O=C1C(=COC=2C=C(OC3OC(CO)C(O)C(O)C3O)C(OC)=C(O)C12)C=4C=C(O)C(OC)=C(OC)C4	FALSE	TRUE	FALSE	0.97	-1	-1	-1	-1	-1	0.48	5.7	AW_PolarC18_MSMS_POS_HAP1_G_NAXDko_3	null	null	911	226	128	809	1954	1343	704	1684	1873	3931	4116	2123	7331	3794	5802	10886	7810	13370	3257	2572	4081
NCGC00169655-02_C21H30O12_4-Allyl-2-(beta-D-glucopyranosyloxy)phenyl beta-D-glucopyranoside	8165	22.429	519.157	w/o MS2: NCGC00169655-02_C21H30O12_4-Allyl-2-(beta-D-glucopyranosyloxy)phenyl beta-D-glucopyranoside	[M-H]-	null	0.33	FALSE	-1	519.172	C21H30O12	Phenolic glycosides	SFQLDKSMEHBZRN-LWZURRPWSA-N	OC[C@H]1O[C@@H](OC2=C(O[C@@H]3O[C@H](CO)[C@@H](O)[C@H](O)[C@H]3O)C=C(CC=C)C=C2)[C@H](O)[C@@H](O)[C@@H]1O	FALSE	TRUE	FALSE	0.88	-1	-1	-1	-1	-1	0.44	5.56	AW_PolarC18_MSMS_NEG_HAP1_G_Ctrl_2	null	null	20829	18719	8373	5640	3205	2503	4899	4180	4983	6553	6932	16359	25698	21542	22303	23359	23518	25466	26562	28839	26872
3-(alpha,alpha-dimethylallyl)psoralen	5733	2.457	277.083	w/o MS2: 3-(alpha,alpha-dimethylallyl)psoralen	[M+H]+	null	0.63	FALSE	-1	277.084	C16H14O3	Psoralens	FYCCCUNGXGKNJV-UHFFFAOYSA-N	O=C1OC=2C=C3OC=CC3=CC2C=C1C(C=C)(C)C	FALSE	TRUE	FALSE	1	-1	-1	-1	-1	-1	0.5	9.05	AW_PolarC18_MSMS_POS_HAP1_G_NAXDko_3	null	null	161557	190058	171323	62731	87895	87892	4102	69542	65775	3065	299	1847	1759	45064	76103	487	968	26064	111223	117185	116514
Pantothenate	1795	4.466	218.105	Pantothenate	[M-H]-	null	1	TRUE	8.073	218.103	C9H17NO5	Secondary alcohols	GHOKWGTUZJEAQD-ZETCQYMHSA-N	CC(C)(CO)[C@@H](O)C(=O)NCCC(O)=O	FALSE	TRUE	TRUE	1	0.91	0.96	0.95	8	1	1.04	2372.9	AW_PolarC18_MSMS_NEG_HAP1_G_Ctrl_1	null	50.32129:2 53.03001:2 59.01318:474 59.05302:6 59.09820:1 59.19657:13 59.32965:1 59.57756:3 60.49101:4 63.03128:2 63.21531:4 64.66389:1 70.85200:11 70.98011:8 71.01506:2153 71.05003:6101 71.13748:51 71.16956:16 71.19873:13 71.20748:12 71.28044:24 71.31255:9 71.34175:14 71.37095:5 71.40600:9 71.42061:8 71.43814:5 71.49075:3 71.55800:32 71.64869:3 71.66625:3 71.73065:11 71.86248:9 72.00616:112 72.04…	6609633	8416865	5950433	4464075	6657799	6352410	7491835	6479668	5056081	5857382	3600176	5992165	10039525	6014607	8378340	3947602	4823252	7068582	5066396	6078582	5118582
aspernigrin A	2749	2.196	263.062	w/o MS2: aspernigrin A	[M-H]-	null	1	FALSE	1.597	263.06	C13H12N2O2	Nicotinamides	RUUZDCZRFRLJFC-UHFFFAOYSA-N	O=C1C=C(NC=C1C(=N)O)CC=2C=CC=CC2	FALSE	TRUE	FALSE	0.99	-1	-1	-1	-1	-1	0.5	20.65	AW_PolarC18_MSMS_NEG_HAP1_F_Ctrl_1	null	null	53421	37761	47070	98558	76605	60250	70258	78683	75903	95682	120043	107629	242785	156573	193866	258084	240336	300200	152333	154680	138930
6-Hydroxycaproic acid	898	17.974	133.086	w/o MS2: 6-Hydroxycaproic acid	[M+H]+	null	0.46	FALSE	1.34	133.086	C6H12O3	Medium-chain hydroxy acids and derivatives	IWHLYPDWHHPVAA-UHFFFAOYSA-N	O=C(O)CCCCCO	FALSE	TRUE	FALSE	1	-1	-1	-1	-1	-1	0.5	5.82	AW_PolarC18_MSMS_POS_HAP1_G_Ctrl_2	null	null	75558	10925	8403	22590	5033	64413	62786	71066	10508	13820	8357	12466	8725	30469	5861	77244	43347	84062	68653	73865	132189
Cyanidin	6187	2.34	288.06	w/o MS2: Cyanidin	[M+H]+	null	0.5	FALSE	4.86	288.06	C15H11O6	7-hydroxyflavonoids	VEVZSMAEJFVWIL-UHFFFAOYSA-O	OC=1C=C(O)C=2C=C(O)C(=[O+]C2C1)C=3C=CC(O)=C(O)C3	FALSE	TRUE	FALSE	1	-1	-1	-1	-1	-1	0.5	4.32	AW_PolarC18_MSMS_POS_HAP1_E_NAXDko_1	null	null	30899	44129	30454	12796	17765	21556	25094	17534	362	439	368	206	14180	544	748	556	95	489	28494	22290	23361
Salvianolic acid D	10874	2.209	419.085	w/o MS2: Salvianolic acid D	[M+H]+	null	0.5	FALSE	4.37	419.09	C20H18O10	Coumaric acids and derivatives	KFCMFABBVSIHTB-WUTVXBCWSA-N	O=C(OC(C(=O)O)CC1=CC=C(O)C(O)=C1)C=CC2=CC=C(O)C(O)=C2CC(=O)O	FALSE	TRUE	FALSE	0.98	-1	-1	-1	-1	-1	0.49	4	AW_PolarC18_MSMS_POS_HAP1_H_Ctrl_1	null	null	38505	42856	988	3238	21624	24421	18707	13252	12675	13144	5088	12326	12337	6017	11549	4585	3189	8643	15092	15263	13466
N-Acetyltryptophan	4584	17.43	247.109	w/o MS2: N-Acetyltryptophan	[M+H]+	null	0.42	FALSE	2.844	247.108	C13H14N2O3	N-acyl-alpha amino acids	DZTHIGRZJZPRDV-GFCCVEGCSA-N	O=C(O)C(N=C(O)C)CC1=CNC=2C=CC=CC21	FALSE	TRUE	FALSE	1	-1	-1	-1	-1	-1	0.5	3.63	AW_PolarC18_MSMS_POS_HAP1_E_Ctrl_1	null	null	62088	49560	57613	5901	5441	29161	32560	26235	3794	5047	4467	4072	20333	3011	7575	22451	2374	2194	5967	19327	1942
Eprosartan	6301	4.415	423.139	w/o MS2: Eprosartan	[M-H]-	null	0.71	FALSE	6.2	423.138	C23H24N2O4S	Benzoic acids	OROAFUQRIXKEMV-LDADJPATSA-N	CCCCC1=NC=C(N1CC2=CC=C(C=C2)C(=O)O)/C=C(\CC3=CC=CS3)/C(=O)O	FALSE	TRUE	FALSE	1	-1	-1	-1	-1	-1	0.5	4.36	AW_PolarC18_MSMS_NEG_HAP1_H_NAXDko_3	null	null	11931	12507	12987	11926	13541	14182	12148	10197	11772	9358	8074	9719	6691	12602	11070	8889	8881	8357	10475	10726	10771
2-hydroxyacetanilide	2053	3.293	174.053	w/o MS2: 2-hydroxyacetanilide	[M+H]+	null	0.5	FALSE	-1	174.053	C8H9NO2	Acetanilides	ADVGKWPZRIDURE-UHFFFAOYSA-N	OC=1C=CC=CC1N=C(O)C	FALSE	TRUE	FALSE	1	-1	-1	-1	-1	-1	0.5	3.84	AW_PolarC18_MSMS_POS_HAP1_G_Ctrl_1	null	null	24189	20430	17506	806	1152	14067	18628	16204	10864	12652	8414	1107	18163	8414	25318	11731	11323	12302	17831	16382	15607
Flavone base + 4O, C-Hex-FeruloylHex	11745	2.195	785.189	w/o MS2: Flavone base + 4O, C-Hex-FeruloylHex	[M-H]-	null	0.46	FALSE	3.84	785.193	C37H38O19	Flavonoid C-glycosides	BKAKNBQTKDWIDR-UHFFFAOYSA-N	O=C(OCC5OC(OC1C(OC(CO)C(O)C1(O))C=2C(O)=CC=3OC(=CC(=O)C=3(C=2(O)))C=4C=CC(O)=C(O)C=4)C(O)C(O)C5(O))C=CC=6C=CC(O)=C(OC)C=6	FALSE	TRUE	FALSE	0.98	-1	-1	-1	-1	-1	0.49	8.8	AW_PolarC18_MSMS_NEG_HAP1_H_NAXDko_1	null	null	839	1064	432	1779	1964	2124	583	630	1322	1611	4952	2816	20314	13671	15544	29132	22470	28118	9816	8887	4946
Roseotoxin A	16022	26.435	608.396	w/o MS2: Roseotoxin A	[M+H]+	null	1	FALSE	-1	608.402	C31H53N5O7	Cyclic depsipeptides	IXHIUUIJSWNPTJ-UHFFFAOYSA-N	CCC(C)C1NC(=O)C2C(C)CCN2C(=O)C(CC(C)C)OC(=O)CCNC(=O)C(C)N(C)C(=O)C(C(C)C)N(C)C1=O	FALSE	TRUE	FALSE	0.89	-1	-1	-1	-1	-1	0.44	95.04	AW_PolarC18_MSMS_POS_HAP1_E_Ctrl_3	null	null	742692	827851	527374	174863	477595	1097495	511445	502016	508350	60557	297896	501587	816135	467250	451626	166015	53028	46274	439474	481300	486187
[(2S,3R,4S,5S,6R)-4,5-dihydroxy-6-(hydroxymethyl)-2-[2,4,6-trihydroxy-3-(4-hydroxybenzoyl)phenyl]oxan-3-yl] 4-hydroxybenzoate	8315	4.475	527.106	w/o MS2: [(2S,3R,4S,5S,6R)-4,5-dihydroxy-6-(hydroxymethyl)-2-[2,4,6-trihydroxy-3-(4-hydroxybenzoyl)phenyl]oxan-3-yl] 4-hydroxybenzoate	[M-H]-	null	0.79	FALSE	-1	527.12	C26H24O12	Phenolic glycosides	CIQDSZUZMUTHGY-FUFTYFEXSA-N	O=C(OC1C(O)C(O)C(OC1C=2C(O)=CC(O)=C(C(=O)C3=CC=C(O)C=C3)C2O)CO)C4=CC=C(O)C=C4	FALSE	TRUE	FALSE	0.84	-1	-1	-1	-1	-1	0.42	6.02	AW_PolarC18_MSMS_NEG_HAP1_F_NAXDko_3	null	null	30134	47973	21319	9148	15814	15712	12346	11269	6656	8609	2602	8252	14406	9646	14918	5201	4605	10335	4940	6763	4783
methyl 4,10-diacetyloxy-5,9-dihydroxy-1,4a-dimethyl-7-propan-2-yl-2,3,4,9,10,10a-hexahydrophenanthrene-1-carboxylate	7069	4.467	461.224	w/o MS2: methyl 4,10-diacetyloxy-5,9-dihydroxy-1,4a-dimethyl-7-propan-2-yl-2,3,4,9,10,10a-hexahydrophenanthrene-1-carboxylate	[M-H]-	null	0.79	FALSE	5.329	461.219	C25H34O8	Diterpenoids	FEMTVABTBAWCEK-UHFFFAOYSA-N	O=C(OC1C(O)C2=CC(=CC(O)=C2C3(C)C(OC(=O)C)CCC(C(=O)OC)(C)C13)C(C)C)C	FALSE	TRUE	FALSE	0.89	-1	-1	-1	-1	-1	0.45	26.72	AW_PolarC18_MSMS_NEG_HAP1_H_Ctrl_2	null	null	47321	82819	38994	23546	44344	45049	48535	43653	27147	33398	9830	34882	67327	35997	59860	16522	22344	41380	27916	33095	24075
Phosphatidylcholine lyso 16:0	7413	1.447	480.109	w/o MS2: Phosphatidylcholine lyso 16:0	[M-H]-	null	0.71	FALSE	2.61	480.1	C24H50NO7P	2-acyl-sn-glycero-3-phosphocholines	NEGQHKSYEYVFTD-UHFFFAOYSA-N	CCCCCCCCCCCCCCCC(=O)OC(CO)COP([O-1])(=O)OCC[N+1](C)(C)C	FALSE	TRUE	FALSE	0.69	-1	-1	-1	-1	-1	0.35	25.28	AW_PolarC18_MSMS_NEG_HAP1_H_Ctrl_1	null	null	22148	53680	61134	65423	94877	74800	10234	57189	93563	8382	9566	7019	6451	101866	61068	41372	74995	5433	44118	39678	32430
1-Hydroxy-3,6,7-Trimethoxy-2,8-Diprenylxanthone	6587	4.469	437.214	w/o MS2: 1-Hydroxy-3,6,7-Trimethoxy-2,8-Diprenylxanthone	[M-H]-	null	1	FALSE	-1	437.21	C26H30O6	8-prenylated xanthones	FCIKYGUVHWZSJV-UHFFFAOYSA-N	O=C1C2=C(OC=3C=C(OC)C(OC)=C(C13)CC=C(C)C)C=C(OC)C(=C2O)CC=C(C)C	FALSE	TRUE	FALSE	0.96	-1	-1	-1	-1	-1	0.48	21.87	AW_PolarC18_MSMS_NEG_HAP1_H_Ctrl_2	null	null	40933	71068	29685	22265	37122	45043	52601	41635	26843	30028	14514	38657	68419	34939	69030	15898	23815	51484	25702	34730	22588
QUINOLINATE	888	2.089	166.015	w/o MS2: QUINOLINATE	[M-H]-	null	1	FALSE	-1	166.015	C7H5NO4	Pyridinecarboxylic acids	GJAWHXHKYYXBSV-UHFFFAOYSA-N	OC(=O)C1=CC=CN=C1C(O)=O	FALSE	TRUE	FALSE	1	-1	-1	-1	-1	-1	0.5	37.42	AW_PolarC18_MSMS_NEG_HAP1_H_Ctrl_1	null	null	164410	329564	637004	142283	94420	92708	336131	135030	279532	170478	72638	176364	383241	241319	312639	78145	126505	173006	124756	110478	109282
Rimcazole	7462	16.821	322.218	w/o MS2: Rimcazole	[M+H]+	null	1	FALSE	2.873	322.227	C21H27N3	Carbazoles	GUDVQJXODNJRIJ-CALCHBBNSA-N	C=1C=CC2=C(C1)C=3C=CC=CC3N2CCCN4CC(NC(C)C4)C	FALSE	TRUE	FALSE	0.97	-1	-1	-1	-1	-1	0.48	46.19	AW_PolarC18_MSMS_POS_HAP1_E_Ctrl_2	null	null	293586	243553	199438	102885	153400	149055	138513	140606	113037	131019	93809	126141	97130	65529	140175	100955	103507	63571	107002	102776	116677
Phosphatidylcholine 18:2-22:6 / 20:4-20:4	11965	2.2	814.147	w/o MS2: Phosphatidylcholine 18:2-22:6 / 20:4-20:4	[M-H]-	null	0.5	FALSE	11.57	814.15	C96H160N2O16P2	Phosphatidylcholines	YUOFJEZWNGIPCX-NVZVOTJJSA-N	CCCCCCCCCC/C=C\C/C=C\CCC(=O)OCC(COP(=O)([O-])OCC[N+](C)(C)C)OC(=O)CC/C=C\C/C=C\C/C=C\C/C=C\C/C=C\C/C=C\CC.CCCCCC/C=C\C/C=C\C/C=C\C/C=C\CCC(=O)OCC(COP(=O)([O-])OCC[N+](C)(C)C)OC(=O)CC/C=C\C/C=C\C/C=C\C/C=C\CCCCCC	FALSE	TRUE	FALSE	0.98	-1	-1	-1	-1	-1	0.49	21.19	AW_PolarC18_MSMS_NEG_HAP1_H_Ctrl_3	null	null	658	487	946	2315	641	1528	890	1981	1262	2195	2330	1733	33036	25462	28640	62075	55720	66566	23546	21193	10489
Oxytetracycline	7030	4.469	459.193	w/o MS2: Oxytetracycline	[M-H]-	null	1	FALSE	-1	459.192	C22H24N2O9	Tetracyclines	OWFJMIVZYSDULZ-PXOLEDIWSA-N	O=C1C(C(=N)O)=C(O)C2(O)C(=O)C3=C(O)C=4C(O)=CC=CC4C(O)(C)C3C(O)C2C1N(C)C	FALSE	TRUE	FALSE	1	-1	-1	-1	-1	-1	0.5	49.8	AW_PolarC18_MSMS_NEG_HAP1_E_Ctrl_3	null	null	123573	193876	112579	69476	123333	127321	142200	136282	92209	110352	49084	118809	234180	118286	199105	75012	81035	158311	108413	125859	101077
Sparteine	5006	18.915	257.188	w/o MS2: Sparteine	[M+H]+	null	0.46	FALSE	4.94	257.2	C15H26N2	Sparteine, lupanine, and related alkaloids	SLRCCWJSBJZJBV-ZQDZILKHSA-N	N12CCCCC1C3CN4CCCCC4C(C2)C3	FALSE	TRUE	FALSE	1	-1	-1	-1	-1	-1	0.5	7.07	AW_PolarC18_MSMS_POS_HAP1_H_Ctrl_3	null	null	297567	272298	270647	57264	90450	57837	207618	139426	69270	53231	65681	110807	27856	7976	4345	37939	26835	45500	64066	58284	27664
Lamiide	6245	8.745	420.973	w/o MS2: Lamiide	[M-H]-	null	0.17	FALSE	-1	420.971	C17H26O12	Iridoid O-glycosides	VFYACENSDOLJGQ-SNONCDODSA-N	O=C(OC)C1=COC(OC2OC(CO)C(O)C(O)C2O)C3C1(O)CC(O)C3(O)C	FALSE	TRUE	FALSE	1	-1	-1	-1	-1	-1	0.5	4.04	AW_PolarC18_MSMS_NEG_HAP1_H_NAXDko_3	null	null	1397	1799	2592	4166	5303	4163	5228	4717	4179	2927	3840	4240	7334	7478	8177	7543	5506	12486	6176	6792	7491
4-COUMARATE	2453	14.897	187.03	w/o MS2: 4-COUMARATE	[M+H]+	null	1	FALSE	-1	187.037	C9H8O3	Hydroxycinnamic acids	NGSWKAQJJWESNS-ZZXKWVIFSA-N	OC(=O)\C=C\C1=CC=C(O)C=C1	FALSE	TRUE	FALSE	0.8	-1	-1	-1	-1	-1	0.4	18.62	AW_PolarC18_MSMS_POS_HAP1_G_Ctrl_2	null	null	66949	119386	102438	64254	101747	133321	164660	115168	97024	151008	107073	186351	92396	41604	87692	88412	80450	117145	77051	80037	73955
NCGC00386083-01!dimethyl (2E,6E,11Z)-19-(2-amino-2-oxoethyl)-9,13-dihydroxy-8-methoxy-10,12,14-trimethyl-15-oxohenicosa-2,6,11-trienedioate [IIN-based on: CCMSLIB00000846986]	15114	15.431	573.305	w/o MS2: NCGC00386083-01!dimethyl (2E,6E,11Z)-19-(2-amino-2-oxoethyl)-9,13-dihydroxy-8-methoxy-10,12,14-trimethyl-15-oxohenicosa-2,6,11-trienedioate [IIN-based on: CCMSLIB00000846986]	[M+2H]2+	null	0.04	FALSE	-1	573.306	C29H47NO9	Fatty acid methyl esters	BJMXBTRNBWZGEQ-FKYXSWMHSA-N	COC(\\C=C\\CC\\C=C\\C(=O)OC)C(O)C(C)\\C=C(\\C)C(O)C(C)C(=O)CCCC(CC(N)=O)CC(=O)OC	FALSE	TRUE	FALSE	0.99	-1	-1	-1	-1	-1	0.5	5.43	AW_PolarC18_MSMS_POS_HAP1_F_NAXDko_2	null	null	1103	602	675	1351	1376	2206	2850	1737	1110	4359	6327	2046	2852	1743	2758	3891	1879	994	2908	2755	2302
2-((4R)-N-benzyl-4-((3R,5S,7S,9S,10S,13R,14S,17R)-3,7-dihydroxy-10,13-dimethylhexadecahydro-1H-cyclopenta[a]phenanthren-17-yl)pentanamido)ethane-1-sulfonic acid	15093	15.083	572.329	w/o MS2: "2-((4R)-N-benzyl-4-((3R,5S,7S,9S,10S,13R,14S,17R)-3,7-dihydroxy-10,13-dimethylhexadecahydro-1H-cyclopenta[a]phenanthren-17-yl)pentanamido)ethane-1-sulfonic acid"	[M+H]+	null	0.5	FALSE	-1	572.34	C33H51NO6S	Taurinated bile acids and derivatives	HVNRNWTTWOOXEC-KEWKXRTMSA-N	[H][C@@]12[C@@H](O)C[C@]3([H])C[C@H](O)CC[C@]3(C)[C@H]1CC[C@@]4(C)[C@H]2CC[C@@H]4[C@@H](CCC(N(CC5=CC=CC=C5)CCS(=O)(O)=O)=O)C	FALSE	TRUE	FALSE	0.65	-1	-1	-1	-1	-1	0.32	9.68	AW_PolarC18_MSMS_POS_HAP1_E_NAXDko_2	null	null	28571	30751	21753	12539	13229	15906	12162	8665	8438	7827	6556	10066	99	224	642	554	1137	727	658	434	289
(2R,3S,4S,5R,6R)-5-[(2S,3R,4R)-3,4-dihydroxy-4-(hydroxymethyl)oxolan-2-yl]oxy-2-(hydroxymethyl)-6-(2-phenylethoxy)oxane-3,4-diol	7066	4.467	461.173	w/o MS2: (2R,3S,4S,5R,6R)-5-[(2S,3R,4R)-3,4-dihydroxy-4-(hydroxymethyl)oxolan-2-yl]oxy-2-(hydroxymethyl)-6-(2-phenylethoxy)oxane-3,4-diol	[M-H]-	null	1	TRUE	1.435	461.166	C19H28O10	O-glycosyl compounds	UWKRNCNWJVCHGZ-DERWZFJFSA-N	OCC1OC(OCCC=2C=CC=CC2)C(OC3OCC(O)(CO)C3O)C(O)C1O	FALSE	TRUE	FALSE	0.86	0	null	0.63	15	0.07	0.4	459.79	AW_PolarC18_MSMS_NEG_HAP1_H_NAXDko_2	null	52.88898:1 53.27689:0 54.69430:3 66.53417:2 66.89280:2 69.15677:2 74.91269:1 86.24884:1 92.63344:5 96.44523:6 97.60990:6 98.29766:1 100.18847:1 105.45003:1 109.78954:35 114.97895:0 120.90706:24 121.94710:1 128.03042:35 134.04956:76 138.15539:0 138.93263:1 141.90688:3 152.73993:3 162.05129:1 164.72487:2 172.00067:1 185.67418:1 194.14471:1 202.19902:1 204.86243:2 214.07368:8 222.43437:2 222.86770:1…	920369	1462706	816001	514469	874440	918322	907464	838559	539107	695191	238420	695785	1286597	754974	1124300	366841	468571	801792	579207	684178	527185
theanine	2093	21.552	175.112	w/o MS2: theanine	[M+H]+	null	0.08	FALSE	-1	175.11	C7H14N2O3	Glutamine and derivatives	DATAGRPVKZEWHA-YFKPBYRVSA-N	CCNC(=O)CCC(C(=O)O)N	FALSE	TRUE	FALSE	0.99	-1	-1	-1	-1	-1	0.49	9.32	AW_PolarC18_MSMS_POS_HAP1_G_Ctrl_3	null	null	34957	22887	15503	45736	51323	44841	55371	39126	45819	51841	48456	58589	99306	45649	80448	83415	51078	74941	49941	54618	43722
NCGC00386008-01_C29H44O8_Card-20(22)-enolide, 3-[(6-deoxy-alpha-L-mannopyranosyl)oxy]-14-hydroxy-, (3beta,9xi)-	8914	2.756	565.302	w/o MS2: NCGC00386008-01_C29H44O8_Card-20(22)-enolide, 3-[(6-deoxy-alpha-L-mannopyranosyl)oxy]-14-hydroxy-, (3beta,9xi)-	[M-H]-	null	0.04	FALSE	-1	565.302	C29H44O8	Cardenolide glycosides and derivatives	WQMLFJWIKARBFW-KZENVZPKSA-N	C[C@@H]1O[C@@H](O[C@H]2CC[C@@]3(C)C(CC[C@@H]4C3CC[C@]5(C)[C@H](CC[C@]45O)/C6=C/C(=O)OC6)C2)[C@H](O)[C@H](O)[C@H]1O	FALSE	TRUE	FALSE	1	-1	-1	-1	-1	-1	0.5	5.69	AW_PolarC18_MSMS_NEG_HAP1_E_NAXDko_2	null	null	23844	40075	25027	8317	15538	15272	11226	22738	12865	9903	8207	12708	17655	24140	18872	13740	16971	15239	22779	23848	20752
1COOH-2But-A7EO3	6368	14.149	293.188	w/o MS2: 1COOH-2But-A7EO3	[M+H]+	null	0.83	FALSE	-1	293.196	C14H28O6	Polyethylene glycols	JHOXVFIHEZNGJK-UHFFFAOYSA-N	OCCOCCOCCOCC(CC(=O)O)CCCC	FALSE	TRUE	FALSE	0.99	-1	-1	-1	-1	-1	0.49	6.13	AW_PolarC18_MSMS_POS_HAP1_E_NAXDko_2	null	null	280255	214878	173703	76569	115777	121560	128078	160059	65620	94604	54379	84453	53486	53128	122120	4639	8018	10158	70085	5544	72499
Aspartate conjugated cholic acid	13325	11.171	506.313	w/o MS2: Aspartate conjugated cholic acid	[M+H]+	null	0.58	FALSE	-1	506.311	C28H45NO8	Glycinated bile acids and derivatives	VMFFESMCXOCOIZ-NCLBRSMESA-N	C[C@H](CCC(N[C@@H](CC(O)=O)C(O)=O)=O)[C@H]1CC[C@@]2([H])[C@]3([H])[C@H](O)C[C@]4([H])C[C@H](O)CC[C@]4(C)[C@H]3C[C@H](O)[C@@]21C	FALSE	TRUE	FALSE	1	-1	-1	-1	-1	-1	0.5	5.07	AW_PolarC18_MSMS_POS_HAP1_F_Ctrl_1	null	null	23909	26367	20449	13260	15472	19553	8617	52	9110	11761	8048	11530	8158	7839	32939	5557	8436	5871	5617	6207	4755
Phytolaccagenin	13983	13.581	533.34	w/o MS2: Phytolaccagenin	[M+H]+	null	0.96	FALSE	8.55	533.34	C31H48O7	Triterpenoids	CYJWWQALTIKOAG-FLORRLIPSA-N	O=C(O)C12CCC(C(=O)OC)(C)CC2C3=CCC4C5(C)CC(O)C(O)C(C)(CO)C5CCC4(C)C3(C)CC1	FALSE	TRUE	FALSE	1	-1	-1	-1	-1	-1	0.5	12.81	AW_PolarC18_MSMS_POS_HAP1_E_NAXDko_1	null	null	52015	56995	40729	22201	23062	31579	27491	16496	10913	22308	17761	29415	58753	61558	153130	23490	25544	35636	10413	13147	4298
NCGC00347400-02_C30H42O12_1,7-Bis(4-hydroxyphenyl)-3-heptanyl 2-O-[(2S,3R,4R)-3,4-dihydroxy-4-(hydroxymethyl)tetrahydro-2-furanyl]-beta-D-glucopyranoside	15672	2.765	595.284	w/o MS2: NCGC00347400-02_C30H42O12_1,7-Bis(4-hydroxyphenyl)-3-heptanyl 2-O-[(2S,3R,4R)-3,4-dihydroxy-4-(hydroxymethyl)tetrahydro-2-furanyl]-beta-D-glucopyranoside	[M+H]+	null	0.71	FALSE	-1	595.275	C30H42O12	Linear diarylheptanoids	GFFOBQNFESRPJR-JKHMXVTDSA-N	OC[C@H]1O[C@@H](OC(CCCCC2=CC=C(O)C=C2)CCC3=CC=C(O)C=C3)[C@H](O[C@@H]4OC[C@](O)(CO)[C@H]4O)[C@@H](O)[C@@H]1O	FALSE	TRUE	FALSE	1	-1	-1	-1	-1	-1	0.5	9.94	AW_PolarC18_MSMS_POS_HAP1_G_Ctrl_3	null	null	5696	6835	150	32	6223	14824	11110	9552	8866	27580	13452	9548	14224	53	10253	23573	21651	38956	2012	4594	335
Adenine	959	9.552	136.062	w/o MS2: Adenine	[M+H]+	null	0.21	FALSE	-1	136.062	C5H5N5	6-aminopurines	GFFGJBXGBJISGV-UHFFFAOYSA-N	N=1C=NC2=C(N=CNC12)N	FALSE	TRUE	FALSE	1	-1	-1	-1	-1	-1	0.5	14.29	AW_PolarC18_MSMS_POS_HAP1_G_NAXDko_3	null	null	186962	156619	107573	38480	51118	43685	180356	90462	68181	173713	89353	241884	111537	46770	244332	84776	143533	642699	63780	53970	126453
Phosphatidylcholine 15:0-16:1	10945	5.05	702.062	w/o MS2: Phosphatidylcholine 15:0-16:1	[M-H]-	null	0.21	FALSE	15.6	702.06	C39H76NO8P	Phosphatidylcholines	IHUFBQDVMMMJHR-SGEDCAFJSA-N	C(CCCCC)CCCCCCCCC(=O)OCC(OC(CCC=CCCCCCCCCCCC)=O)COP([O-1])(=O)OCC[N+1](C)(C)C	FALSE	TRUE	FALSE	0.99	-1	-1	-1	-1	-1	0.49	10.51	AW_PolarC18_MSMS_NEG_HAP1_F_NAXDko_3	null	null	133	361	266	1174	675	568	761	92	247	3502	2155	27211	714	253	319	12449	6501	12442	2597	1446	120
MMV687700	12312	23.445	467.1	w/o MS2: MMV687700	[M+H]+	null	0.08	FALSE	-1	467.098	C17H18N6O8S	Purine nucleosides	SABYITLYKSVAAD-CNEMSGBDSA-N	O=S(=O)(N=C(O)C=1C=CC=CC1O)OCC2OC(N3C=NC=4C(=NC=NC43)N)C(O)C2O	FALSE	TRUE	FALSE	1	-1	-1	-1	-1	-1	0.5	7.15	AW_PolarC18_MSMS_POS_HAP1_F_Ctrl_3	null	null	11450	13956	24590	3636	1212	2252	3887	5226	14549	2088	1612	4255	3005	4572	3777	1947	4824	5649	2823	4065	4877
3-Hydroxyanthranilic acid	646	13.78	152.032	w/o MS2: 3-Hydroxyanthranilic acid	[M-H]-	null	1	FALSE	-1	152.035	C7H7NO3	Hydroxybenzoic acid derivatives	WJXSWCUQABXPFS-UHFFFAOYSA-N	OC(=O)c(c1)c(N)c(O)cc1	FALSE	TRUE	FALSE	1	-1	-1	-1	-1	-1	0.5	11.12	AW_PolarC18_MSMS_NEG_HAP1_H_Ctrl_2	null	null	38235	41205	31510	19673	24282	29120	37425	30176	19048	34267	24131	44245	33959	15989	57752	22328	28269	27785	20823	20889	20715
Glutamyl-S-(C3H5)-Cysteine sulfoxide	3705	16.027	305.081	w/o MS2: Glutamyl-S-(C3H5)-Cysteine sulfoxide	[M-H]-	null	0.75	FALSE	1.8	305.08	C11H18N2O6S	Dipeptides	LMNDKWXDMBGGAL-UHFFFAOYSA-N	O=C(O)C(N)CCC(=O)NC(C(=O)O)CS(=O)C=CC	FALSE	TRUE	FALSE	1	-1	-1	-1	-1	-1	0.5	8.16	AW_PolarC18_MSMS_NEG_HAP1_F_NAXDko_1	null	null	13284	11853	15837	14882	17922	18896	20426	19156	19212	23574	20471	21252	23985	20576	19341	24273	24971	25940	23817	26396	27557
Placodiolic acid	5254	12.227	375.095	w/o MS2: Placodiolic acid	[M-H]-	null	1	FALSE	-1	375.1	C19H20O8	Acetophenones	VEZRSCFWYNSNPR-UHFFFAOYSA-N	CC1=C(C(C(C)=O)=C(C2=C1OC(OC)(C2(C3=O)C)CC(O)=C3C(C)=O)O)O	FALSE	TRUE	FALSE	0.92	-1	-1	-1	-1	-1	0.46	11.93	AW_PolarC18_MSMS_NEG_HAP1_H_NAXDko_1	null	null	21006	24065	17737	20212	21585	24799	46029	32934	26248	43698	27348	55297	37647	22866	32319	29852	30903	50722	17460	17735	13977
NCGC00180697-02_C17H22O3_1,2-Cyclohexanediol, 1-methyl-4-(1-methylethenyl)-, 2-benzoate, (1S,2S,4R)-	5690	22.736	275.164	w/o MS2: NCGC00180697-02_C17H22O3_1,2-Cyclohexanediol, 1-methyl-4-(1-methylethenyl)-, 2-benzoate, (1S,2S,4R)-	[M+H]+	null	0.92	FALSE	-1	275.164	C17H22O3	Aromatic monoterpenoids	KGTUUJMNKKRNKR-VYDXJSESSA-N	CC(=C)[C@@H]1CC[C@](C)(O)[C@H](C1)OC(=O)C2=CC=CC=C2	FALSE	TRUE	FALSE	1	-1	-1	-1	-1	-1	0.5	8.61	AW_PolarC18_MSMS_POS_HAP1_E_Ctrl_3	null	null	349863	313931	275627	310188	320905	370194	179627	288641	234834	305302	273214	274271	233782	280157	303977	218959	243239	303344	305670	323628	323741
Metamitron	1516	2.223	201.086	w/o MS2: Metamitron	[M-H]-	null	0.38	FALSE	4.9	201.078	C10H10N4O	1,2,4-triazines	VHCNQEUWZYOAEV-UHFFFAOYSA-N	c(ccc1C(=NN=C2C)C(=O)N2N)cc1	FALSE	TRUE	FALSE	0.84	-1	-1	-1	-1	-1	0.42	3.94	AW_PolarC18_MSMS_NEG_HAP1_H_Ctrl_2	null	null	16013	22822	17545	10785	12909	1974	7990	12856	1770	1199	914	6839	16137	19389	27662	5368	7703	10678	17550	18949	14669
3'-Dephosphocoenzyme A	10768	2.181	686.139	w/o MS2: 3'-Dephosphocoenzyme A	[M-H]-	null	1	FALSE	-1	686.141	C21H35N7O13P2S	Purine ribonucleoside diphosphates	KDTSHFARGAKYJN-IBOSZNHHSA-N	SCCNC(=O)CCNC(=O)C(O)C(C)(C)COP(O)(=O)OP(O)(=O)OC[C@@H](O1)[C@@H](O)[C@@H](O)[C@@H]1n(c3)c(n2)c(n3)c(N)nc2	FALSE	TRUE	FALSE	1	-1	-1	-1	-1	-1	0.5	14.94	AW_PolarC18_MSMS_NEG_HAP1_H_NAXDko_1	null	null	24420	30516	26038	21771	13224	25863	33529	16821	12606	16568	8640	14608	53215	22681	43908	11752	14958	33017	32693	37381	25594
6-(furan-3-yl)-6,8,12,16,21-pentahydroxy-7,15-dimethyl-9-oxo-3,17,19-trioxaheptacyclo[9.9.3.0 , .0 , .0 , .0 , .0 , ]tricosan-14-yl 2-methylbutanoate	9532	2.959	603.286	w/o MS2: 6-(furan-3-yl)-6,8,12,16,21-pentahydroxy-7,15-dimethyl-9-oxo-3,17,19-trioxaheptacyclo[9.9.3.0?,??.0?,?.0?,?.0??,??.0??,??]tricosan-14-yl 2-methylbutanoate	[M-H]-	null	0.08	FALSE	-1	603.292	C31H40O12	Limonoids	GSAWBDXYMSQMRT-UHFFFAOYSA-N	O=C(OC1CC(O)C23C4OCC5(C(O)CC2C1(C)C(O)O4)C3C(=O)C(O)C6(C)C(O)(C7=COC=C7)CC8OC856)C(C)CC	FALSE	TRUE	FALSE	0.91	-1	-1	-1	-1	-1	0.45	4.93	AW_PolarC18_MSMS_NEG_HAP1_G_Ctrl_2	null	null	4587	4637	5348	4901	7173	10013	1862	14557	7736	14840	7728	17537	8944	11261	7760	11170	11695	15630	5200	3793	3660
6-hydroxy-9,12,13-trimethyl-14-(2-methylpropyl)-2H,5H,6H,7H,8H,13H,13aH,14H,15H,16H,16bH-oxacyclododeca[3,2-e]isoindole-2,16-dione	5861	21.754	400.243	w/o MS2: 6-hydroxy-9,12,13-trimethyl-14-(2-methylpropyl)-2H,5H,6H,7H,8H,13H,13aH,14H,15H,16H,16bH-oxacyclododeca[3,2-e]isoindole-2,16-dione	[M-H]-	null	0.67	FALSE	-1	400.249	C24H35NO4	Isoindolones	NDJDZINMNBVVHS-UHFFFAOYSA-N	O=C1OC23C(O)=NC(CC(C)C)C3C(C(=CC2C=C(C)CCC(O)CC=C1)C)C	FALSE	TRUE	FALSE	0.81	-1	-1	-1	-1	-1	0.41	7.81	AW_PolarC18_MSMS_NEG_HAP1_F_NAXDko_3	null	null	18850	21866	18309	17473	21440	25503	17732	19955	13083	17853	21400	19653	27146	17936	31940	24419	27395	31129	25851	23641	21593
Phosphatidylcholine 16:1-20:5	11542	1.334	762.072	w/o MS2: Phosphatidylcholine 16:1-20:5	[M-H]-	null	0.38	FALSE	9.16	762.08	C44H76NO8P	Phosphatidylcholines	CRYGVKXXJSFPAW-VDGOIRDXSA-N	C(CCCC=CCCC(OCC(OC(=O)CCC=CCC=CCC=CCC=CCC=CCCC)COP(OCC[N+1](C)(C)C)([O-1])=O)=O)CCCCCCC	FALSE	TRUE	FALSE	0.87	-1	-1	-1	-1	-1	0.44	7.29	AW_PolarC18_MSMS_NEG_HAP1_F_Ctrl_3	null	null	8837	8689	8187	8267	11948	13222	9895	13344	17924	6888	11557	6007	2831	18263	6873	17244	12989	8389	15227	12670	11992
Roccellic acid	3546	18.618	299.222	w/o MS2: Roccellic acid	[M-H]-	null	0.04	FALSE	-1	299.222	C17H32O4	Long-chain fatty acids	CADNMISJDLVPCK-UHFFFAOYSA-N	O=C(O)C(CCCCCCCCCCCC)C(C)C(=O)O	FALSE	TRUE	FALSE	1	-1	-1	-1	-1	-1	0.5	4.5	AW_PolarC18_MSMS_NEG_HAP1_G_Ctrl_3	null	null	1470	2554	1654	659	661	643	1893	1282	867	905	1976	3334	5989	2397	9647	1772	881	1469	1328	1197	901
Uridine diphosphate glucose	8901	2.768	565.047	Uridine?diphosphate?glucose	[M-H]-	null	1	TRUE	10.01	565.049	C15H24N2O17P2	Pyrimidine nucleotide sugars	HSCJRCZFDFQWRP-JZMIEXBBSA-N	O=C1N=C(O)C=CN1C2OC(COP(=O)(O)OP(=O)(O)OC3OC(CO)C(O)C(O)C3O)C(O)C2O	FALSE	TRUE	TRUE	0.99	0.88	0.96	0.96	19	1	1.03	1385.4	AW_PolarC18_MSMS_NEG_HAP1_G_Ctrl_2	null	51.50291:1 55.51056:2 58.85926:2 59.70841:1 63.30608:3 72.19406:3 73.35313:3 77.95955:0 78.96094:3657 79.02239:8 79.05313:7 79.07772:14 79.13615:9 79.15152:6 79.17921:15 79.19767:9 79.24383:15 79.56422:1 79.70614:21 79.90689:4 80.04293:1 80.76835:2 81.17901:2 81.37225:1 81.65942:2 82.61508:4 83.28892:4 83.93699:4 84.85806:2 85.66892:4 85.99242:2 86.22983:2 89.91542:4 92.31122:0 96.86358:68 96.969…	9750487	16584883	9367532	3073138	5174740	7297538	10268388	7529942	5536704	6572103	3310913	8307102	13854707	9265090	14094973	6335238	6306781	6607046	8354355	9971889	8186370
Dimethyl lithospermate	8896	2.847	565.005	w/o MS2: Dimethyl lithospermate	[M-H]-	null	0.25	FALSE	-1	565	C29H26O12	2-arylbenzofuran flavonoids	YAXTXMBBIHBGPZ-ZBBBDWFHSA-N	O=C(OC(C(=O)OC)CC1=CC=C(O)C(O)=C1)C=CC2=CC=C(O)C=3OC(C4=CC=C(O)C(O)=C4)C(C(=O)OC)C23	FALSE	TRUE	FALSE	0.97	-1	-1	-1	-1	-1	0.49	19.2	AW_PolarC18_MSMS_NEG_HAP1_F_NAXDko_2	null	null	269543	256701	261154	85062	148673	101826	191216	197605	122732	20944	17582	245111	151856	240261	388208	172823	165395	164004	214752	263583	225051
tetradec-5-ynoic acid	4362	20.392	242.209	w/o MS2: tetradec-5-ynoic acid	[M+H]+	null	0.83	FALSE	-1	242.211	C14H24O2	Long-chain fatty acids	RHOQRBVFJSAQTR-UHFFFAOYSA-N	O=C(O)CCCC#CCCCCCCCC	FALSE	TRUE	FALSE	1	-1	-1	-1	-1	-1	0.5	10.85	AW_PolarC18_MSMS_POS_HAP1_G_NAXDko_2	null	null	223575	207779	165487	66617	102972	75946	163780	119981	65548	86803	5009	123806	24282	4543	14224	142702	143024	159563	87026	98213	107472
Phosphatidylinositol 16:0-18:2	12077	23.15	833.536	w/o MS2: Phosphatidylinositol 16:0-18:2	[M-H]-	null	0.21	FALSE	15.2	833.52	C43H79O13P	Phosphatidylinositols	UKUWCMCEVNAMQA-DNPFOPPISA-N	C(CCCCC=CCC=CCCC(OC(COP(OC(C1O)C(C(C(C1O)O)O)O)(O)=O)COC(=O)CCCCCCCCCCCCCCC)=O)CCCCC	FALSE	TRUE	FALSE	0.83	-1	-1	-1	-1	-1	0.41	18.26	AW_PolarC18_MSMS_NEG_HAP1_F_Ctrl_3	null	null	59195	78804	101275	146148	183950	196301	190400	183754	173366	160074	154261	131279	95005	114784	86255	85144	84087	73157	67366	60893	61182
Phosphatidylcholine lyso 16:0	7411	1.318	480.056	w/o MS2: Phosphatidylcholine lyso 16:0	[M-H]-	null	0.08	FALSE	2.39	480.06	C24H50NO7P	2-acyl-sn-glycero-3-phosphocholines	NEGQHKSYEYVFTD-UHFFFAOYSA-N	CCCCCCCCCCCCCCCC(=O)OC(CO)COP([O-1])(=O)OCC[N+1](C)(C)C	FALSE	TRUE	FALSE	0.94	-1	-1	-1	-1	-1	0.47	4.89	AW_PolarC18_MSMS_NEG_HAP1_F_Ctrl_2	null	null	8755	5731	7999	8022	12467	12730	4795	15406	15351	6288	8149	6221	2715	14606	8502	7366	12540	2532	10119	17474	10247
NCGC00380252-01!methyl 2-(9,10a-dihydroxy-4a-methoxy-1-methyl-5,10-dioxo-3,4-dihydro-1H-benzo[g]isochromen-3-yl)acetate [IIN-based on: CCMSLIB00000848761]	19371	2.179	751.231	w/o MS2: NCGC00380252-01!methyl 2-(9,10a-dihydroxy-4a-methoxy-1-methyl-5,10-dioxo-3,4-dihydro-1H-benzo[g]isochromen-3-yl)acetate [IIN-based on: CCMSLIB00000848761]	[M+H]+	null	0.5	FALSE	-1	751.221	C18H20O8	Naphthopyranones	QYARGOCFMSDSQR-UHFFFAOYSA-N	COC(=O)CC1CC2(OC)C(=O)C3=CC=CC(O)=C3C(=O)C2(O)C(C)O1	FALSE	TRUE	FALSE	1	-1	-1	-1	-1	-1	0.5	32.31	AW_PolarC18_MSMS_POS_HAP1_G_Ctrl_2	null	null	654	314	92	132	84	1158	1988	423	2384	3369	9133	1263	42001	19274	31916	80702	53431	59047	13415	9974	6181
n-Propionyl coenzyme A lithium salt	12021	1.261	822.721	w/o MS2: n-Propionyl coenzyme A lithium salt	[M-H]-	null	0.04	FALSE	-1	822.71	C24H40N7O17P3S	Acyl CoAs	QAQREVBBADEHPA-UXYNFSPESA-N	CCC(=O)SCCNC(=O)CCNC(=O)C(C(C)(C)COP(=O)(O)OP(=O)(O)OCC1C(C(C(O1)N2C=NC3=C2N=CN=C3N)O)OP(=O)(O)O)O	FALSE	TRUE	FALSE	0.81	-1	-1	-1	-1	-1	0.41	4.16	AW_PolarC18_MSMS_NEG_HAP1_G_Ctrl_1	null	null	2132	3224	2420	443	1222	257	789	1870	2050	234	1563	204	9586	2046	485	626	1102	1454	1055	920	876
NCGC00169062-04_C16H18O6_3H-Oxireno[h][3]benzoxacyclododecin-7,13(2H,8H)-dione, 1a,4,5,13a-tetrahydro-10,12-dihydroxy-5-methyl-	7719	1.833	329.106	w/o MS2: NCGC00169062-04_C16H18O6_3H-Oxireno[h][3]benzoxacyclododecin-7,13(2H,8H)-dione, 1a,4,5,13a-tetrahydro-10,12-dihydroxy-5-methyl-	[M+H]+	null	0.42	FALSE	-1	329.1	C16H18O6	Aryl alkyl ketones	BVDHPBILFRQGEC-UHFFFAOYSA-N	CC1CCCC2OC2C(=O)C3=C(CC(=O)O1)C=C(O)C=C3O	FALSE	TRUE	FALSE	1	-1	-1	-1	-1	-1	0.5	2.24	AW_PolarC18_MSMS_POS_HAP1_E_NAXDko_1	null	null	37103	42626	36232	23946	19349	20327	5417	7517	19906	5662	4131	7071	8735	1291	9420	19254	5004	8417	1194	2032	4469
Hypotaurine	69	1.435	108.019	w/o MS2: Hypotaurine	[M-H]-	null	0.88	FALSE	-1	108.012	C2H7NO2S	Sulfinic acids	VVIUBCNYACGLLV-UHFFFAOYSA-N	NCCS(O)=O	FALSE	TRUE	FALSE	1	-1	-1	-1	-1	-1	0.5	8.49	AW_PolarC18_MSMS_NEG_HAP1_G_NAXDko_1	null	null	24793	22491	36509	50985	37569	48782	9423	50435	55319	12607	32928	9049	9278	61025	1249	59502	45853	268	44826	34647	46359
NCGC00384837-01_C19H32O2_14-(Hydroxymethyl)-5,9-dimethyltetracyclo[11.2.1.0~1,10~.0~4,9~]hexadecan-5-ol	5695	20.224	275.232	w/o MS2: NCGC00384837-01_C19H32O2_14-(Hydroxymethyl)-5,9-dimethyltetracyclo[11.2.1.0~1,10~.0~4,9~]hexadecan-5-ol	[M+H]+	null	0.75	FALSE	-1	275.236	C19H32O2	Kaurane diterpenoids	LZAZGDZVFQSCFO-UHFFFAOYSA-N	CC1(O)CCCC2(C)C1CCC34CC(CO)C(CCC23)C4	FALSE	TRUE	FALSE	1	-1	-1	-1	-1	-1	0.5	8.55	AW_PolarC18_MSMS_POS_HAP1_E_Ctrl_1	null	null	167120	159253	82281	9349	39238	66091	21471	73069	46773	6641	13803	62255	13647	8482	9687	58695	32861	59543	45412	34190	61253
Difucol Hexamethyl Ether	4382	18.649	333.131	w/o MS2: Difucol Hexamethyl Ether	[M-H]-	null	0.5	TRUE	-1	333.134	C18H22O6	Biphenyls and derivatives	PKTVMNKLPFVXBH-UHFFFAOYSA-N	O(C1=CC(OC)=C(C(OC)=C1)C2=C(OC)C=C(OC)C=C2OC)C	FALSE	TRUE	FALSE	0.96	0.08	0.09	0.29	23	0.17	0.42	209.83	AW_PolarC18_MSMS_NEG_HAP1_H_Ctrl_1	null	54.83254:6 57.84506:1 61.98978:58 66.15412:2 74.00591:2 79.95625:48 83.46561:2 88.01098:0 89.91860:0 91.89306:43 91.93615:2 95.95033:13 96.96217:2015 97.01324:19 97.05411:17 97.10861:14 97.24834:3 97.42230:2 97.98616:17 98.30126:1 99.14975:1 99.59088:2 100.67371:0 102.23727:1 103.06743:1 103.95030:1 104.24307:2 107.53016:2 111.16333:3 119.32347:2 119.33480:2 126.17924:3 135.75239:6 148.13525:2 16…	1854	7154	4718	5459	5259	4568	8112	24712	18644	15364	13149	861909	2935069	7376	1956301	4358623	6915975	4315471	7557626	2575090	3641759
NCGC00180379-02![(2S,3R,4S,5R,6S)-6-[2-(3,5-dihydroxy-4-methoxyphenyl)-5,7-dihydroxy-4-oxochromen-3-yl]oxy-4,5-dihydroxy-2-methyloxan-3-yl] acetate	8902	3.168	565.112	w/o MS2: NCGC00180379-02![(2S,3R,4S,5R,6S)-6-[2-(3,5-dihydroxy-4-methoxyphenyl)-5,7-dihydroxy-4-oxochromen-3-yl]oxy-4,5-dihydroxy-2-methyloxan-3-yl] acetate	[M-H]-	null	1	FALSE	-1	565.12	C24H24O13	Flavonoid-3-O-glycosides	SQTSPIMCWRYNFT-OZKUPCRYSA-N	COC1=C(O)C=C(C=C1O)C2=C(O[C@@H]3O[C@@H](C)[C@H](OC(C)=O)[C@@H](O)[C@H]3O)C(=O)C4=C(O2)C=C(O)C=C4O	FALSE	TRUE	FALSE	0.84	-1	-1	-1	-1	-1	0.42	71.03	AW_PolarC18_MSMS_NEG_HAP1_G_Ctrl_1	null	null	414179	642001	506040	189264	210111	289619	200214	310016	278660	247974	140224	264190	409282	392238	443466	256234	257029	356749	390036	394740	336101
Nodakenin	10532	20.912	409.151	w/o MS2: Nodakenin	[M+H]+	null	0.04	FALSE	4.78	409.15	C20H24O9	Psoralens	HXCGUCZXPFBNRD-DNLMCPORSA-N	O=C1OC=2C=C3OC(CC3=CC2C=C1)C(OC4OC(CO)C(O)C(O)C4O)(C)C	FALSE	TRUE	FALSE	1	-1	-1	-1	-1	-1	0.5	18.41	AW_PolarC18_MSMS_POS_HAP1_G_Ctrl_3	null	null	9746	7525	9429	3281	1624	73703	70593	57635	58001	70746	65189	63536	75586	52217	111049	44824	50477	69076	50636	55409	58974
NCGC00169050-02![3,4-dihydroxy-5-[[3,4,5-trihydroxy-6-[4-(hydroxymethyl)-2,6-dimethoxyphenoxy]oxan-2-yl]methoxy]oxolan-3-yl]methyl 4-hydroxy-3,5-dimethoxybenzoate	10390	1.284	657.198	w/o MS2: NCGC00169050-02![3,4-dihydroxy-5-[[3,4,5-trihydroxy-6-[4-(hydroxymethyl)-2,6-dimethoxyphenoxy]oxan-2-yl]methoxy]oxolan-3-yl]methyl 4-hydroxy-3,5-dimethoxybenzoate	[M-H]-	null	0.08	FALSE	-1	657.204	C29H38O17	Hydrolyzable tannins	YYIPXGSVFFKMDD-UHFFFAOYSA-N	COC1=CC(=CC(OC)=C1O)C(=O)OCC2(O)COC(OCC3OC(OC4=C(OC)C=C(CO)C=C4OC)C(O)C(O)C3O)C2O	FALSE	TRUE	FALSE	0.91	-1	-1	-1	-1	-1	0.46	5.8	AW_PolarC18_MSMS_NEG_HAP1_H_Ctrl_1	null	null	10952	7174	9187	11799	12029	14807	9610	10628	12761	12182	14282	12596	7869	10179	9109	12474	13540	10362	19283	15901	11552
(2S,3S)-6'-methyl-3-phenylspiro[oxirane-2,7'-quinazolino[3,2-a][1,4]benzodiazepine]-5',13'-dione	5655	4.652	394.126	w/o MS2: (2S,3S)-6'-methyl-3-phenylspiro[oxirane-2,7'-quinazolino[3,2-a][1,4]benzodiazepine]-5',13'-dione	[M-H]-	null	1	FALSE	-1	394.12	C24H17N3O3	Pyrimidodiazepines	TWDKBDSVUUKABK-GBXCKJPGSA-N	O=C1C=2C=CC=CC2N=C3N1C=4C=CC=CC4C(=O)N(C)C53OC5C=6C=CC=CC6	FALSE	TRUE	FALSE	1	-1	-1	-1	-1	-1	0.5	11.62	AW_PolarC18_MSMS_NEG_HAP1_E_NAXDko_3	null	null	36887	46782	34895	30875	48322	56963	18540	15703	6756	18077	10270	20567	18664	12801	16076	22176	24208	36517	52844	57770	48561
Andrachcinidine	3899	15.815	228.192	w/o MS2: Andrachcinidine	[M+H]+	null	1	TRUE	-1	228.196	C13H25NO2	Piperidines	GFVMHSQLCIEXNG-YNEHKIRRSA-N	CCCC(CC1CCCC(N1)CC(=O)C)O	FALSE	TRUE	FALSE	0.95	0.08	0.44	0.09	11	0.73	0.52	101.96	AW_PolarC18_MSMS_POS_HAP1_G_NAXDko_1	null	53.05493:8 55.05535:670 55.10924:3 55.21195:17 55.23250:4 55.26848:5 55.75792:4 56.02932:2 56.16398:2 57.07190:63 57.19734:9 58.22429:1 59.65760:1 64.33359:1 67.05445:772 67.18758:5 67.21309:3 67.43436:3 69.07101:279 69.10549:8 69.11411:8 69.13999:0 69.66708:3 69.71326:2 70.42810:3 72.65639:1 73.29730:1 74.09272:4 78.73439:2 79.05376:55 79.10910:1 81.07074:551 81.14235:2 81.25762:10 81.28256:9 83…	1343632	1292252	1304128	1237871	1231045	1644279	678144	1320814	955898	1606616	693302	1495519	1775267	1584625	1837935	1765808	1784865	1733831	1587272	1660663	1554360
dehydrocostus lactone	4638	15.476	248.16	w/o MS2: dehydrocostus lactone	[M+H]+	null	0.96	FALSE	-1	248.164	C15H18O2	Guaianolides and derivatives	NETSQGRTUNRXEO-XUXIUFHCSA-N	O=C1OC2C(C1=C)CCC(=C)C3CCC(=C)C23	FALSE	TRUE	FALSE	0.91	-1	-1	-1	-1	-1	0.46	19.24	AW_PolarC18_MSMS_POS_HAP1_E_NAXDko_2	null	null	83689	83618	72674	80145	74382	96120	88529	93857	98508	89773	67230	93674	31978	88791	85234	90172	93286	86442	94890	91222	108842
Indoleacetic acid	1000	14.788	174.056	w/o MS2: Indolacetic acid	[M-H]-	null	0.04	FALSE	3.532	174.056	C10H9NO2	Indole-3-acetic acid derivatives	SEOVTRFCIGRIMH-UHFFFAOYSA-N	OC(=O)CC1=CNC2=C1C=CC=C2	FALSE	TRUE	FALSE	1	-1	-1	-1	-1	-1	0.5	5	AW_PolarC18_MSMS_NEG_HAP1_F_Ctrl_2	null	null	5577	7554	5066	3557	6045	5704	5489	11786	3849	6305	1947	5698	4609	3266	4472	2637	183	2083	667	777	358
PURPUROGALLIN-4-CARBOXYLIC ACID	1830	10.764	219.045	w/o MS2: PURPUROGALLIN-4-CARBOXYLIC ACID	[M-H]-	null	0.29	FALSE	-1	219.048	C12H8O7	Tropolones	PJSKCCANFAFYHW-UHFFFAOYSA-N	O=C(O)C1=CC(=O)C(O)=C2C(O)=C(O)C(O)=CC2=C1	FALSE	TRUE	FALSE	0.97	-1	-1	-1	-1	-1	0.49	4.11	AW_PolarC18_MSMS_NEG_HAP1_E_Ctrl_1	null	null	23497	34488	17573	10401	8203	9244	10592	2934	6412	13000	6157	7644	14538	9678	14310	8846	6619	4668	7108	11056	10497
UDP-Galactose	8921	2.831	565.401	w/o MS2: UDP-Galactose ?	[M-H]-	null	0.21	FALSE	-1	565.4	C15H24N2O17P2	Pyrimidine nucleotide sugars	HSCJRCZFDFQWRP-WBRQRZOHSA-N	C1=CN(C(=O)NC1=O)C2C(C(C(O2)COP(=O)(O)OP(=O)(O)OC3C(C(C(C(O3)CO)O)O)O)O)O	FALSE	TRUE	FALSE	1	-1	-1	-1	-1	-1	0.5	6.73	AW_PolarC18_MSMS_NEG_HAP1_E_Ctrl_2	null	null	25574	23171	23998	9197	13584	16781	13144	23167	15890	19600	2013	15908	19961	24837	23940	17681	16205	17454	26964	28748	20000
Mirificin	15073	2.223	571.138	w/o MS2: Mirificin	[M+H]+	null	1	FALSE	4.24	571.14	C26H28O13	Isoflavonoid C-glycosides	ZBXWGKPUSLRPHX-QOIVFALESA-N	O=C1C(=COC=2C1=CC=C(O)C2C3OC(COC4OCC(O)(CO)C4O)C(O)C(O)C3O)C=5C=CC(O)=CC5	FALSE	TRUE	FALSE	1	-1	-1	-1	-1	-1	0.5	20.5	AW_PolarC18_MSMS_POS_HAP1_H_Ctrl_1	null	null	16498	11676	13434	23980	25652	18120	18420	15218	14279	19054	20916	14597	48324	23404	52102	69159	51859	64467	59586	45069	44249
3,4-dihydroxy-5-[(2S,3R,4S,5S,6R)-3,4,5-trihydroxy-6-[[4-(2-hydroxypropan-2-yl)cyclohexene-1-carbonyl]oxymethyl]oxan-2-yl]oxybenzoic acid	7738	1.259	497.32	w/o MS2: 3,4-dihydroxy-5-[(2S,3R,4S,5S,6R)-3,4,5-trihydroxy-6-[[4-(2-hydroxypropan-2-yl)cyclohexene-1-carbonyl]oxymethyl]oxan-2-yl]oxybenzoic acid	[M-H]-	null	0.13	FALSE	-1	497.317	C23H30O12	Hydrolyzable tannins	QIYRQEHCCPTEPY-KRWUGMCISA-N	O=C(O)C1=CC(O)=C(O)C(OC2OC(COC(=O)C3=CCC(CC3)C(O)(C)C)C(O)C(O)C2O)=C1	FALSE	TRUE	FALSE	0.96	-1	-1	-1	-1	-1	0.48	4.84	AW_PolarC18_MSMS_NEG_HAP1_H_NAXDko_3	null	null	4672	6671	5148	11546	9366	9928	4022	4522	5562	4483	6118	6216	4024	10010	3410	11089	10901	5895	4173	4089	4000
(2S,3R,4S,5R,6R)-2-((5,7-diacetoxy-2-(3,4-diacetoxyphenyl)-4-oxo-4H-chromen-3-yl)oxy)-6-((((2R,3R,4R,5S,6S)-3,4,5-triacetoxy-6-methyltetrahydro-2H-pyran-2-yl)oxy)methyl)tetrahydro-2H-pyran-3,4,5-triyl triacetate	21113	1.714	993.18	w/o MS2: (2S,3R,4S,5R,6R)-2-((5,7-diacetoxy-2-(3,4-diacetoxyphenyl)-4-oxo-4H-chromen-3-yl)oxy)-6-((((2R,3R,4R,5S,6S)-3,4,5-triacetoxy-6-methyltetrahydro-2H-pyran-2-yl)oxy)methyl)tetrahydro-2H-pyran-3,4,5-triyl triacetate	[M+H]+	null	0.75	FALSE	6.94	993.19	C47H50O26	Flavonoid-3-O-glycosides	SYDKOLLYPJCLPT-HXSSPYSRSA-N	O=C(OC=1C=C(OC(=O)C)C=2C(=O)C(OC3OC(COC4OC(C)C(OC(=O)C)C(OC(=O)C)C4OC(=O)C)C(OC(=O)C)C(OC(=O)C)C3OC(=O)C)=C(OC2C1)C=5C=CC(OC(=O)C)=C(OC(=O)C)C5)C	FALSE	TRUE	FALSE	1	-1	-1	-1	-1	-1	0.5	11.02	AW_PolarC18_MSMS_POS_HAP1_F_Ctrl_2	null	null	17591	25933	15389	43	9562	8416	16487	9701	6972	9969	5208	10617	4426	1922	13699	4023	6179	14575	8151	11239	9186
5-beta-Androstane-3-alpha,17-beta-diol	5016	25.632	257.299	w/o MS2: 5-beta-Androstane-3-alpha,17-beta-diol	[M+H]+	null	0.04	FALSE	0.821	257.3	C19H32O2	Androgens and derivatives	CBMYJHIOYJEBSB-GCFMDFLISA-N	OC(C4)CC([H])(C3)C(C)(C4)C(C2)C(C3)C(C1)C(C)(C2)C(O)C1	FALSE	TRUE	FALSE	1	-1	-1	-1	-1	-1	0.5	1.34	AW_PolarC18_MSMS_POS_HAP1_G_NAXDko_2	null	null	21073	16607	49368	27727	26125	22683	17729	14735	24630	17363	47648	21795	24279	17835	26682	32462	39159	43799	26594	33975	27030
Dimethyl-5-sulfoisophthalate	2953	1.368	273.007	w/o MS2: Dimethyl-5-sulfoisophthalate	[M-H]-	null	0.29	FALSE	4.485	273.007	C10H10O7S	m-Phthalate esters	HTXMGVTWXZBZNC-UHFFFAOYSA-N	COC(=O)C1=CC(=CC(=C1)C(=O)OC)S(O)(=O)=O	FALSE	TRUE	FALSE	1	-1	-1	-1	-1	-1	0.5	9.42	AW_PolarC18_MSMS_NEG_HAP1_G_Ctrl_2	null	null	29751	52127	32521	86481	63249	80294	22807	101851	21515	1957	36356	26349	9912	10628	46535	61052	44492	457	84495	69261	74475
MMV676442	10798	11.19	416.244	w/o MS2: MMV676442	[M+H]+	null	0.96	FALSE	-1	416.244	C25H29N5O	Nicotinamides	GAYJDZZEGOKBID-UHFFFAOYSA-N	OC(=NCC1CCC(C=2N=C(N=CC2C=3C=CN=CC3)C(C)C)CC1)C=4C=NC=CC4	FALSE	TRUE	FALSE	1	-1	-1	-1	-1	-1	0.5	10.23	AW_PolarC18_MSMS_POS_HAP1_E_Ctrl_3	null	null	35384	32816	34559	30732	40730	40469	42987	87	28721	31232	35795	33401	37341	37332	89649	27862	40869	29804	31653	28639	30239
NCGC00381317-01!(E)-1-[2-(hydroxymethyl)pyrrolidin-1-yl]-2-methyldec-8-ene-1,3-dione	5928	15.802	282.204	w/o MS2: NCGC00381317-01!(E)-1-[2-(hydroxymethyl)pyrrolidin-1-yl]-2-methyldec-8-ene-1,3-dione	[M+H]+	null	1	TRUE	-1	282.206	C16H27NO3	N-acylpyrrolidines	LCDBRGPJMWXDGF-ONEGZZNKSA-N	C\C=C\CCCCC(=O)C(C)C(=O)N1CCCC1CO	FALSE	TRUE	FALSE	0.99	0.03	0.13	0.56	26	0.08	0.47	502.33	AW_PolarC18_MSMS_POS_HAP1_F_NAXDko_2	null	54.97832:2 57.00913:1 60.06945:12 64.35567:10 67.02604:7 69.53717:2 72.48545:1 77.00443:1 77.48149:1 78.27171:1 79.20742:5 79.79622:11 80.01256:9 81.48830:9 83.27698:5 90.97182:13 98.13133:4 98.65261:2 102.82697:13 105.90684:1 107.17729:1 108.69307:1 108.93832:1 112.73826:11 114.99238:9 117.38866:10 121.98792:4 122.01465:12 123.58932:8 133.49294:6 134.92685:21 138.20351:18 143.41364:2 149.62382:3…	6779316	7619101	8493684	8325497	8255966	9604371	3577580	7161557	6351520	9808229	3758962	8943667	10522307	10056632	10656047	10838535	10901774	10507820	9856731	10170658	9964340
Rhizocarpic acid	7183	9.137	468.126	w/o MS2: Rhizocarpic acid	[M-H]-	null	0.92	FALSE	-1	468.132	C28H23NO6	Phenylalanine and derivatives	DKDGWAKCXBFTMM-KZKMBZSSSA-N	O=C(C(C1=CC=CC=C1)=C/2O)OC2=C(C3=CC=CC=C3)\C(N[C@@](CC4=CC=CC=C4)(C(OC)=O)[H])=O	FALSE	TRUE	FALSE	0.82	-1	-1	-1	-1	-1	0.41	6.53	AW_PolarC18_MSMS_NEG_HAP1_H_NAXDko_3	null	null	17992	21472	13922	8340	14097	17001	8074	6914	7590	7568	4596	8280	10210	5723	7494	9485	10135	12131	17812	18041	17139
Hemslecin A	14865	16.583	563.348	w/o MS2: Hemslecin A	[M+H]+	null	0.33	FALSE	7.33	563.35	C32H50O8	Cucurbitacins	LKYNAQSYQLFTCM-GYXNDICUSA-N	O=C(OC(C)(C)CCC(=O)C(O)(C)C1C(O)CC2(C)C3CC=C4C(CC(O)C(O)C4(C)C)C3(C(=O)CC12C)C)C	FALSE	TRUE	FALSE	0.99	-1	-1	-1	-1	-1	0.49	8.25	AW_PolarC18_MSMS_POS_HAP1_E_Ctrl_3	null	null	10949	10478	13556	1104	544	2387	5323	1390	3314	3737	1765	1011	40720	46560	105121	3248	29476	7854	2219	3392	8963
8-(2,3-dihydroxy-3-methylbutyl)-7-methoxychromen-2-one	3024	1.288	277.106	w/o MS2: 8-(2,3-dihydroxy-3-methylbutyl)-7-methoxychromen-2-one	[M-H]-	null	0.58	FALSE	-1	277.108	C15H18O5	Coumarins and derivatives	KGGUASRIGLRPAX-UHFFFAOYSA-N	O=C1OC2=C(C=C1)C=CC(OC)=C2CC(O)C(O)(C)C	FALSE	TRUE	FALSE	0.99	-1	-1	-1	-1	-1	0.49	4.31	AW_PolarC18_MSMS_NEG_HAP1_E_NAXDko_2	null	null	15539	9438	15871	18438	18009	18923	10009	23508	27054	15041	16672	11648	4613	20281	10407	20115	19687	4164	21893	16405	16607
3-(5,7-dimethoxy-4-oxochromen-2-yl)propanoic acid	3021	1.29	277.049	w/o MS2: 3-(5,7-dimethoxy-4-oxochromen-2-yl)propanoic acid	[M-H]-	null	1	TRUE	-1	277.06	C14H14O6	Chromones	AKJIPZYHXYQVJT-UHFFFAOYSA-N	O=C(O)CCC=1OC2=CC(OC)=CC(OC)=C2C(=O)C1	FALSE	TRUE	FALSE	0.85	null	null	null	1	null	0.28	62.73	AW_PolarC18_MSMS_NEG_HAP1_H_Ctrl_1	null	63.09170:1 74.18455:0 78.95478:8 91.60173:1 96.96906:156 103.41880:1 105.11685:1 107.80647:7 110.80284:3 122.46720:12 124.00622:126 124.23732:23 138.91668:1 142.72799:1 150.65807:0 152.21948:13 154.79812:2 161.62946:1 165.52050:4 173.45964:4 185.97154:2 205.06586:6 206.12671:1 221.19911:1 221.25054:1 227.14661:2 230.11062:4 245.10514:16 260.00398:56 264.06697:2 279.28031:2 280.52389:2	266405	148626	355060	445517	432792	439422	211499	563491	659313	355733	401216	224368	30749	484757	225563	481724	435872	42350	564943	469394	366100
Daidzein 7-O-glucoside	10813	10.505	416.993	w/o MS2: Daidzein 7-O-glucoside	[M+H]+	null	1	FALSE	-1	417	C40H56O4	Xanthophylls	PGYAYSRVSAJXTE-FTLOKQSXSA-N	OC1CC(O)(C(=C=CC(=CC=CC(=CC=CC=C(C=CC=C(C=CC23OC3(C)CC(O)CC2(C)C)C)C)C)C)C(C)(C)C1)C	FALSE	TRUE	FALSE	0.76	-1	-1	-1	-1	-1	0.38	70.96	AW_PolarC18_MSMS_POS_HAP1_G_Ctrl_1	null	null	20014	25327	30043	30106	29850	31174	34111	33843	38253	38356	20643	34293	266963	76690	219368	165577	153342	277252	147975	73693	125333
NCGC00270979-03![6-hydroxy-1,1,4a,6-tetramethyl-5-[(2-oxochromen-7-yl)oxymethyl]-3,4,5,7,8,8a-hexahydro-2H-naphthalen-2-yl] acetate	12146	11.397	460.273	w/o MS2: NCGC00270979-03![6-hydroxy-1,1,4a,6-tetramethyl-5-[(2-oxochromen-7-yl)oxymethyl]-3,4,5,7,8,8a-hexahydro-2H-naphthalen-2-yl] acetate	[M+H]+	null	0.92	FALSE	-1	460.27	C26H34O6	Coumarins and derivatives	RIPKCRCUFJSKKD-UHFFFAOYSA-N	CC(=O)OC1CCC2(C)C(COC3=CC=C4C=CC(=O)OC4=C3)C(C)(O)CCC2C1(C)C	FALSE	TRUE	FALSE	0.98	-1	-1	-1	-1	-1	0.49	16.58	AW_PolarC18_MSMS_POS_HAP1_H_NAXDko_3	null	null	72097	76031	59351	37878	49099	46605	37927	364	25491	32978	19656	36115	218	37515	90170	31239	46411	35203	32062	32075	31797
Phosphoenolpyruvate	2989	1.77	275.033	w/o MS2: Phosphoenolpyruvate	[M-H]-	null	0.33	FALSE	7.045	275.02	C3H5O6P	Phosphate esters	DTBNBXWJWCWCIK-UHFFFAOYSA-N	C=C(C(O)=O)OP(O)(O)=O	FALSE	TRUE	FALSE	1	-1	-1	-1	-1	-1	0.5	19.95	AW_PolarC18_MSMS_NEG_HAP1_H_Ctrl_2	null	null	151468	288690	210625	46223	40259	33102	44093	26176	43941	34742	13649	45141	36850	67000	62398	19195	25203	21366	60032	71982	40468
NCGC00381203-01_C31H46N4O7_2H-Pyrido[1,2-a][1,4,7,10]tetraazacyclododecine-1,4,7,10(3H,12H)-tetrone, 3-(7,8-dihydroxy-6-oxooctyl)octahydro-9-(1-methylpropyl)-6-(phenylmethyl)-	16051	20.02	609.335	NCGC00381203-01_C31H46N4O7_2H-Pyrido[1,2-a][1,4,7,10]tetraazacyclododecine-1,4,7,10(3H,12H)-tetrone, 3-(7,8-dihydroxy-6-oxooctyl)octahydro-9-(1-methylpropyl)-6-(phenylmethyl)-	[M+Na]+	null	1	TRUE	-1	609.326	C31H46N4O7	Cyclic peptides	YSNRSVKJRYQIIA-UHFFFAOYSA-N	CCC(C)C1NC(=O)C(CC2=CC=CC=C2)NC(=O)C(CCCCCC(=O)C(O)CO)NC(=O)C3CCCCN3C1=O	FALSE	TRUE	TRUE	0.76	0.68	0.87	0.76	9	0.56	0.81	276.46	AW_PolarC18_MSMS_POS_HAP1_F_Ctrl_3	null	54.91977:2 57.30490:6 61.19518:2 65.74757:7 65.82048:4 68.98804:3 70.38783:3 74.91972:2 75.29426:2 78.46500:10 81.94508:10 82.76398:3 89.05996:60 89.97260:15 91.66613:3 92.36924:0 92.78173:0 96.25377:3 98.84208:2 99.79996:10 105.62292:6 106.19220:9 107.21003:4 111.45396:5 115.00034:2 115.04484:2 124.66071:9 127.98697:15 133.28987:11 136.83370:1 140.07191:56 140.12920:1 143.06664:15 145.92176:2 14…	439239	579873	546243	589628	551773	651841	613618	599327	551842	575442	565794	660227	604212	573711	706445	583382	580299	636673	616008	602005	612377
[(3aS,4S,5S,6E,10Z,11aR)-6-formyl-5-hydroxy-10-(hydroxymethyl)-3-methylidene-2-oxo-3a,4,5,8,9,11a-hexahydrocyclodeca[b]furan-4-yl] 2-methylprop-2-enoate	4965	15.461	361.074	w/o MS2: [(3aS,4S,5S,6E,10Z,11aR)-6-formyl-5-hydroxy-10-(hydroxymethyl)-3-methylidene-2-oxo-3a,4,5,8,9,11a-hexahydrocyclodeca[b]furan-4-yl] 2-methylprop-2-enoate	[M-H]-	null	0.46	FALSE	-1	361.079	C19H22O7	Germacranolides and derivatives	HQPSNGXRJBMMAL-JVWKVRNCSA-N	O=CC1=CCCC(=CC2OC(=O)C(=C)C2C(OC(=O)C(=C)C)C1O)CO	FALSE	TRUE	FALSE	0.91	-1	-1	-1	-1	-1	0.45	4.59	AW_PolarC18_MSMS_NEG_HAP1_E_Ctrl_2	null	null	13779	15615	14543	15409	15314	15838	14868	11737	10563	9276	11341	11145	14924	9859	15845	10870	10889	12373	7487	9123	6907
11-methyl-2,7-dimethylidene-6,12-dioxo-5,14-dioxatricyclo[9.2.1.0 , ]tetradec-1(13)-en-9-yl 2-methylprop-2-enoate	8272	2.235	345.057	w/o MS2: 11-methyl-2,7-dimethylidene-6,12-dioxo-5,14-dioxatricyclo[9.2.1.0?,?]tetradec-1(13)-en-9-yl 2-methylprop-2-enoate	[M+H]+	null	1	FALSE	-1	345.058	C19H20O6	Gamma butyrolactones	FDLLEBFMOIHMNM-UHFFFAOYSA-N	O=C(OC1CC2(OC(=CC2=O)C(=C)CC3OC(=O)C(=C)C31)C)C(=C)C	FALSE	TRUE	FALSE	0.91	-1	-1	-1	-1	-1	0.46	15.63	AW_PolarC18_MSMS_POS_HAP1_F_Ctrl_2	null	null	244924	291413	272713	75800	109067	117845	92436	23277	64927	51714	26115	57965	107915	34908	106647	29380	31179	56698	136038	153814	131920
Prilocaine	3642	21.66	221.176	w/o MS2: Prilocaine	[M+H]+	null	0.67	TRUE	-1	221.165	C13H20N2O	Alpha amino acid amides	MVFGUOIZUNYYSO-UHFFFAOYSA-N	C1=CC=CC(=C1C)NC(C(NCCC)C)=O	FALSE	TRUE	FALSE	0.61	0	0.01	0.65	4	0.25	0.34	13.45	AW_PolarC18_MSMS_POS_HAP1_G_NAXDko_1	null	51.52438:2 52.93610:12 52.95119:1 54.50209:3 57.06874:13 57.13405:2 57.19679:2 57.57131:3 59.13479:1 62.03832:2 65.25978:5 66.11723:3 72.75307:2 73.33519:4 75.37433:2 76.04820:3 76.92507:2 80.11725:11 81.46283:1 82.93608:2 84.02274:1 84.91882:16 85.64679:2 86.44857:1 87.82989:2 91.46992:1 93.73226:26 96.77582:1 102.00419:2 102.42015:20 107.01931:50 107.29131:9 111.34705:0 113.18969:1 114.93252:3 …	22283	19134	21784	175946	153478	188355	144143	190781	202410	164662	126309	179983	405888	269329	233492	495954	430418	598015	168853	175127	128792
Phosphatidylserine 18:1-18:1	10914	2.086	699.123	w/o MS2: Phosphatidylserine 18:1-18:1	[M-H]-	null	0.96	FALSE	21.49	699.12	C43H80NO9P	Glycerophospholipids	BXLSNQCWUIWATA-BRMDCIMDSA-N	C(CCCC=CCCC(OCC(OC(=O)CCC=CCCCCCCCCCCCCC)COP(O)(=O)OCC(N)C(C)=O)=O)CCCCCCCCC	FALSE	TRUE	FALSE	0.99	-1	-1	-1	-1	-1	0.49	26.5	AW_PolarC18_MSMS_NEG_HAP1_H_Ctrl_1	null	null	115109	171759	121413	66443	76110	90350	116211	132899	83870	121248	65117	105482	137315	82917	124514	63922	71207	93117	27008	50460	79234
Phenolphthalein	4012	15.558	317.081	w/o MS2: Phenolphthalein	[M-H]-	null	1	FALSE	15.329	317.082	C20H14O4	Benzofuranones	KJFMBFZCATUALV-UHFFFAOYSA-N	OC1=CC=C(C=C1)C1(OC(=O)C2=C1C=CC=C2)C1=CC=C(O)C=C1	FALSE	TRUE	FALSE	1	-1	-1	-1	-1	-1	0.5	9.72	AW_PolarC18_MSMS_NEG_HAP1_G_NAXDko_3	null	null	36761	38953	47523	50343	46777	56768	64555	65827	72517	67491	75101	76981	73551	77101	72528	84404	85102	87946	82107	85677	74298
N,N'-Dicyclohexylthiourea	2167	17.294	239.155	w/o MS2: N,N'-Dicyclohexylthiourea	[M-H]-	null	0.79	FALSE	17.822	239.159	C13H24N2S	Thioureas	KAJICSGLHKRDLN-UHFFFAOYSA-N	S=C(NC1CCCCC1)NC1CCCCC1	FALSE	TRUE	FALSE	0.99	-1	-1	-1	-1	-1	0.49	5.14	AW_PolarC18_MSMS_NEG_HAP1_F_Ctrl_3	null	null	18647	19690	16612	17657	19272	18819	18368	19341	21745	19083	16457	15853	16572	14644	15751	15800	18624	15094	16791	13543	13045
Pyrocatechol	74	1.285	109.038	w/o MS2: Pyrocatechol	[M-H]-	null	0.96	FALSE	1.128	109.031	C6H6O2	Catechols	YCIMNLLNPGFGHC-UHFFFAOYSA-N	OC=1C=CC=CC1O	FALSE	TRUE	FALSE	0.81	-1	-1	-1	-1	-1	0.4	14.92	AW_PolarC18_MSMS_NEG_HAP1_H_NAXDko_3	null	null	65525	51870	84761	91341	95169	97015	40599	67542	74132	47114	55527	41409	28447	80530	56843	74994	88295	28378	82528	66707	83198
L-Tyrosine	8361	13.495	529.934	w/o MS2: L-Tyrosine	[M-H]-	null	1	FALSE	5.749	529.95	C9H11NO3	Tyrosine and derivatives	OUYCCCASQSFEME-QMMMGPOBSA-N	OC(=O)C(N)Cc(c1)ccc(O)c1	FALSE	TRUE	FALSE	0.9	-1	-1	-1	-1	-1	0.45	15.56	AW_PolarC18_MSMS_NEG_HAP1_E_Ctrl_1	null	null	55967	51224	58185	57361	75835	69535	52191	64407	50826	47533	49384	52126	136754	117295	122882	122011	117165	109878	137018	134915	128802
(2S,3S)-2-(3,4-dihydroxyphenyl)-3,7-dihydroxy-2,3-dihydrochromen-4-one	6231	8.626	289.088	w/o MS2: (2S,3S)-2-(3,4-dihydroxyphenyl)-3,7-dihydroxy-2,3-dihydrochromen-4-one	[M+H]+	null	0.5	FALSE	-1	289.088	C15H12O6	Flavanonols	FNUPUYFWZXZMIE-CABCVRRESA-N	O=C1C2=CC=C(O)C=C2OC(C3=CC=C(O)C(O)=C3)C1O	FALSE	TRUE	FALSE	1	-1	-1	-1	-1	-1	0.5	4.3	AW_PolarC18_MSMS_POS_HAP1_F_NAXDko_2	null	null	27921	36116	28651	20158	19336	22198	20458	17243	12431	17901	8980	17840	61458	23528	49583	329	914	844	740	42053	1037
picroside II	7990	4.466	511.139	w/o MS2: picroside II	[M-H]-	null	1	FALSE	2.073	511.146	C23H28O13	Hydrolyzable tannins	AKNILCMFRRDTEY-NUGKWEEESA-N	O=C(OC1C2OC2(CO)C3C(OC=CC13)OC4OC(CO)C(O)C(O)C4O)C5=CC=C(O)C(OC)=C5	FALSE	TRUE	FALSE	0.81	-1	-1	-1	-1	-1	0.4	6.28	AW_PolarC18_MSMS_NEG_HAP1_G_Ctrl_3	null	null	11572	15044	9211	7012	11327	11738	14375	13670	9170	12353	8232	13547	26557	14193	19730	7556	9347	16221	13165	13038	10486
Tricaproin (C6:0)	10547	14.173	409.241	w/o MS2: Tricaproin (C6:0)	[M+H]+	null	0.17	FALSE	7.096	409.256	C21H38O6	Triacylglycerols	MAYCICSNZYXLHB-UHFFFAOYSA-N	CCCCCC(=O)OCC(COC(=O)CCCCC)OC(=O)CCCCC	FALSE	TRUE	FALSE	1	-1	-1	-1	-1	-1	0.5	3.84	AW_PolarC18_MSMS_POS_HAP1_G_Ctrl_1	null	null	2713	17696	1597	1490	1194	9583	5922	6173	5112	6199	3683	6152	8703	7025	19453	2732	2347	2486	1007	1326	1353
Guanosine 5_-diphosphate	6681	10.454	442.013	w/o MS2: Guanosine 5_-diphosphate	[M-H]-	null	1	FALSE	6.551	442.016	C10H15N5O11P2	Purine ribonucleoside diphosphates	QGWNDRXFNXRZMB-UUOKFMHZSA-N	C1=NC2=C(N1[C@H]3[C@@H]([C@@H]([C@H](O3)COP(=O)(O)OP(=O)(O)O)O)O)N=C(NC2=O)N	FALSE	TRUE	FALSE	0.94	-1	-1	-1	-1	-1	0.47	133.12	AW_PolarC18_MSMS_NEG_HAP1_H_NAXDko_3	null	null	198755	212160	205696	211108	223335	216096	212413	208962	207260	210067	222897	219228	791443	554315	702692	580750	559688	764800	531748	549465	456035
[(1R)-1-[(2S,4aR,4bS,7S,8aS)-7-hydroxy-2,4b,8,8-tetramethyl-4,4a,5,6,7,8a,9,10-octahydro-3H-phenanthren-2-yl]-2-[(2R,3R,4S,5R,6R)-3,4,5-trihydroxy-6-(hydroxymethyl)oxan-2-yl]oxyethyl] acetate	14452	12.336	549.29	w/o MS2: [(1R)-1-[(2S,4aR,4bS,7S,8aS)-7-hydroxy-2,4b,8,8-tetramethyl-4,4a,5,6,7,8a,9,10-octahydro-3H-phenanthren-2-yl]-2-[(2R,3R,4S,5R,6R)-3,4,5-trihydroxy-6-(hydroxymethyl)oxan-2-yl]oxyethyl] acetate	[M+H]+	null	0.25	FALSE	4.674	549.302	C28H46O9	Diterpene glycosides	ARNXUXYPWUWNPP-RXENORMESA-N	O=C(OC(COC1OC(CO)C(O)C(O)C1O)C2(C=C3CCC4C(C)(C)C(O)CCC4(C)C3CC2)C)C	FALSE	TRUE	FALSE	0.94	-1	-1	-1	-1	-1	0.47	4.39	AW_PolarC18_MSMS_POS_HAP1_F_NAXDko_3	null	null	12980	14373	10914	624	8213	1095	5685	332	93	499	308	13522	768	281	911	88	271	295	261	103	71
Worenine	7901	11.515	335.105	w/o MS2: Worenine	[M+H]+	null	1	TRUE	5.06	335.11	C20H16NO4	Protoberberine alkaloids and derivatives	LCXREBMNASQAOC-UHFFFAOYSA-N	O1C2=CC3=C[N+]4=C(C5=CC=6OCOC6C=C5CC4)C(=C3C=C2OC1)C	FALSE	TRUE	FALSE	0.83	0.45	0.5	0.73	3	0.67	0.69	31.22	AW_PolarC18_MSMS_POS_HAP1_H_NAXDko_3	null	53.03733:20 53.07007:1 54.03402:53 62.11791:0 63.30616:0 63.76915:5 72.08581:2 74.36977:8 74.54877:13 82.03552:2 91.05441:195 91.13360:1 91.62274:1 94.49092:10 96.72206:3 104.57691:5 106.12768:1 108.27907:1 111.97611:11 112.29096:5 114.03796:60 114.07119:4 114.40377:8 118.60184:6 119.34853:2 124.12043:3 128.05302:101 128.83277:15 130.06400:44 131.07141:6 131.45960:1 136.00541:2 149.35761:10 149.3…	78713	98554	32006	48999	73483	89046	122565	34445	66474	38025	89243	153193	39345	34368	85896	117535	94474	171070	248670	256939	65474
NCGC00179826-02!2-[3-[2-(1,3-benzodioxol-5-yl)-7-methoxy-1-benzofuran-5-yl]-3-hydroxypropoxy]-6-(hydroxymethyl)oxane-3,4,5-triol [IIN-based on: CCMSLIB00000848288]	21029	1.164	973.306	w/o MS2: NCGC00179826-02!2-[3-[2-(1,3-benzodioxol-5-yl)-7-methoxy-1-benzofuran-5-yl]-3-hydroxypropoxy]-6-(hydroxymethyl)oxane-3,4,5-triol [IIN-based on: CCMSLIB00000848288]	[M+H]+	null	0.29	FALSE	-1	973.312	C25H28O11	2-arylbenzofuran flavonoids	ZLACPIJRVKLLJM-UHFFFAOYSA-N	COC1=C2OC(=CC2=CC(=C1)C(O)CCOC3OC(CO)C(O)C(O)C3O)C4=CC5=C(OCO5)C=C4	FALSE	TRUE	FALSE	1	-1	-1	-1	-1	-1	0.5	7.74	AW_PolarC18_MSMS_POS_HAP1_E_Ctrl_1	null	null	20977	12949	20352	24	82	11291	15566	18741	12223	17258	14919	15419	14383	11872	14925	12096	13213	9965	14724	15042	11582
(1R,5S)-3-(3-(5,9-dimethyl-7-oxo-3-phenyl-7H-furo[3,2-g]chromen-6-yl)propanoyl)-3,4,5,6-tetrahydro-1H-1,5-methanopyrido[1,2-a][1,5]diazocin-8(2H)-one	14707	9.865	557.211	w/o MS2: (1R,5S)-3-(3-(5,9-dimethyl-7-oxo-3-phenyl-7H-furo[3,2-g]chromen-6-yl)propanoyl)-3,4,5,6-tetrahydro-1H-1,5-methanopyrido[1,2-a][1,5]diazocin-8(2H)-one	[M+H]+	null	0.5	FALSE	6.25	557.21	C33H30N2O5	Phenylbenzofurans	WBFODTMGDIEMJU-GGAORHGYSA-N	O=C1OC2=C(C=C3C(OC=C3C=4C=CC=CC4)=C2C)C(=C1CCC(=O)N5CC6C7=CC=CC(=O)N7CC(C5)C6)C	FALSE	TRUE	FALSE	1	-1	-1	-1	-1	-1	0.5	11.77	AW_PolarC18_MSMS_POS_HAP1_E_Ctrl_1	null	null	17458	16881	17221	16265	16180	18239	19752	18846	17395	16450	16209	19373	405	232	288	188	185	215	258	389	65
(1s)-1,5-anhydro-1-[2,4,6-trihydroxy-3-(4-hydroxybenzoyl)phenyl]-d-glucitol	11159	9.242	426.135	w/o MS2: (1s)-1,5-anhydro-1-[2,4,6-trihydroxy-3-(4-hydroxybenzoyl)phenyl]-d-glucitol	[M+H]+	null	0.04	FALSE	-1	426.139	C19H20O10	Phenolic glycosides	BZYKNVLTMWYEFA-ZJKJAXBQSA-N	O=C(C1=CC=C(O)C=C1)C2=C(O)C=C(O)C(=C2O)C3OC(CO)C(O)C(O)C3O	FALSE	TRUE	FALSE	0.92	-1	-1	-1	-1	-1	0.46	2.59	AW_PolarC18_MSMS_POS_HAP1_G_NAXDko_3	null	null	576	113	4306	128	548	3328	3668	2154	3395	4897	2015	3811	3154	1158	1727	3201	4229	5450	3093	2175	2116
URIDINE 5'-DIPHOSPHATE	5912	8.743	403.002	w/o MS2: URIDINE 5'-DIPHOSPHATE	[M-H]-	null	1	FALSE	-1	402.995	C9H14N2O12P2	Pyrimidine ribonucleoside diphosphates	XCCTYIAWTASOJW-XVFCMESISA-N	O[C@H]1[C@@H](O)[C@@H](O[C@@H]1COP(O)(=O)OP(O)(O)=O)N1C=CC(=O)NC1=O	FALSE	TRUE	FALSE	0.83	-1	-1	-1	-1	-1	0.41	30.11	AW_PolarC18_MSMS_NEG_HAP1_G_Ctrl_3	null	null	139796	127631	149375	142972	145606	159524	147647	140419	145357	98132	139237	139811	225895	216665	224467	220780	171245	240100	226435	219161	204595
1-(2-methylpropylidene)-4-(propan-2-yl)-1H,2H,3H,4H,6H-piperazino[2,1-b]quinazoline-3,6-dione	3856	15.468	310.163	w/o MS2: 1-(2-methylpropylidene)-4-(propan-2-yl)-1H,2H,3H,4H,6H-piperazino[2,1-b]quinazoline-3,6-dione	[M-H]-	null	1	TRUE	-1	310.156	C18H21N3O2	Quinazolines	RBFIISQAYNLQQY-ZROIWOOFSA-N	O=C1C=2C=CC=CC2N=C3C(N=C(O)C(N13)C(C)C)=CC(C)C	FALSE	TRUE	FALSE	0.81	0	null	0.07	34	0.03	0.29	254.51	AW_PolarC18_MSMS_NEG_HAP1_G_Ctrl_3	null	53.37814:7 56.06845:3 68.99616:41 75.78932:6 78.18264:3 83.04939:64 83.15970:0 89.95485:57 90.00404:1 90.01388:1 91.84685:5 94.68813:3 98.95380:48 98.98475:2 99.56691:1 103.26426:1 109.50754:2 115.49893:2 119.64864:51 123.47558:4 130.07310:2 132.52924:2 136.32514:3 152.46703:1 155.59928:0 158.88974:0 163.65327:1 166.16613:1 167.67139:1 174.95640:61 175.02957:1 178.40292:3 181.16108:288 181.23089:…	385539	384726	427625	411626	443663	428137	398550	377544	400541	407390	386686	413214	427304	428020	476344	415377	418431	420536	406513	421712	390985
Piperine	6123	15.554	286.156	w/o MS2: Piperine	[M+H]+	null	0.96	FALSE	-1	286.147	C17H19NO3	Alkaloids and derivatives	MXXWOMGUGJBKIW-YPCIICBESA-N	C1CCN(CC1)C(=O)/C=C/C=C/C2=CC3=C(C=C2)OCO3	FALSE	TRUE	FALSE	0.68	-1	-1	-1	-1	-1	0.34	10.99	AW_PolarC18_MSMS_POS_HAP1_F_Ctrl_1	null	null	46001	50795	57744	51745	67422	60880	28112	61625	60485	63520	1388	57884	59558	65184	98449	64390	60985	63125	54074	62592	61806
Nonivamide	3404	22.406	292.201	w/o MS2: Nonivamide	[M-H]-	null	0.58	FALSE	17.915	292.192	C17H27NO3	Methoxyphenols	RGOVYLWUIBMPGK-UHFFFAOYSA-N	CCCCCCCCC(=O)NCC1=CC(OC)=C(O)C=C1	FALSE	TRUE	FALSE	0.69	-1	-1	-1	-1	-1	0.35	20.5	AW_PolarC18_MSMS_NEG_HAP1_F_NAXDko_2	null	null	26253	22647	2475	81601	97036	113168	89442	146897	155945	140519	146119	146157	271713	212375	49150	298083	403722	213660	79805	121550	49894
D-RIBULOSE 1,5-BISPHOSPHATE	3823	4.465	308.989	w/o MS2: D-RIBULOSE 1,5-BISPHOSPHATE	[M-H]-	null	1	FALSE	1.698	308.978	C5H12O11P2	Pentose phosphates	YAHZABJORDUQGO-NQXXGFSBSA-J	C([C@H]([C@H](C(=O)COP(=O)([O-])[O-])O)O)OP(=O)([O-])[O-]	FALSE	TRUE	FALSE	0.63	-1	-1	-1	-1	-1	0.32	64.92	AW_PolarC18_MSMS_NEG_HAP1_H_Ctrl_2	null	null	292042	394247	289540	191308	379854	395644	541630	457305	325780	449997	259669	499170	761256	437337	639069	340044	366955	580263	416712	449641	405132
Pyrenophorol	7177	25.741	313.158	w/o MS2: Pyrenophorol	[M+H]+	null	0.08	FALSE	2.282	313.165	C16H24O6	Macrolides and analogues	RBQNDQOKFICJGL-UTBFYLPBSA-N	O=C1OC(C)CCC(O)C=CC(=O)OC(C)CCC(O)C=C1	FALSE	TRUE	FALSE	1	-1	-1	-1	-1	-1	0.5	2.03	AW_PolarC18_MSMS_POS_HAP1_G_Ctrl_3	null	null	40531	42465	35520	21264	22770	28203	18801	26649	57827	16461	41141	11552	36825	19574	44561	51559	49917	53122	14741	11629	25077
ACETYL ISOGAMBOGIC ACID	10576	12.756	669.307	w/o MS2: ACETYL ISOGAMBOGIC ACID	[M-H]-	null	0.33	FALSE	6.228	669.307	C40H46O9	Pyranoxanthones	REDMIYQFNIRTDF-AKZXAPPFSA-N	O=C(O)C(=CCC12OC(C)(C)C3CC(C=C4C(=O)C5=C(OC(=O)C)C=6C=CC(OC6C(=C5OC431)CC=C(C)C)(C)CCC=C(C)C)C2=O)C	FALSE	TRUE	FALSE	1	-1	-1	-1	-1	-1	0.5	7.26	AW_PolarC18_MSMS_NEG_HAP1_F_NAXDko_3	null	null	12035	15386	10588	8474	8865	11310	7867	3192	3445	5439	3679	6894	420	262	525	417	466	642	365	350	439
Theobromine	2962	1.332	203.053	w/o MS2: Theobromine	[M+H]+	null	1	TRUE	2.52	203.05	C7H8N4O2	Xanthines	YAPQBXQYLJRXSA-UHFFFAOYSA-N	O=C1NC(=O)N(C=2N=CN(C12)C)C	FALSE	TRUE	FALSE	0.97	0.13	0.25	0.75	1	1	0.63	159.96	AW_PolarC18_MSMS_POS_HAP1_H_Ctrl_1	null	50.74126:8 53.52190:10 55.82254:6 57.58504:6 59.50288:7 60.04283:11 60.08034:199 60.24392:11 60.31103:0 60.60136:4 63.97643:1 64.00962:1 64.58626:1 67.51395:1 70.69537:15 70.85825:4 72.00369:91 72.04184:4 76.30840:4 76.92879:3 78.67312:13 81.07704:4 82.63479:7 84.03612:7 85.02789:845 85.16822:4 85.22247:16 85.61871:11 86.58435:5 87.20637:5 88.67834:6 89.25881:2 90.66890:3 91.23603:2 92.22612:18 9…	1588587	1171450	1981306	1746920	2327538	2293167	796882	1152472	1935753	1584834	2040637	1006046	569039	1267566	674379	1958774	2007651	792488	2035972	1158581	1847703
Phosphatidylcholine 18:0-20:3	11831	1.272	796.143	w/o MS2: Phosphatidylcholine 18:0-20:3	[M-H]-	null	0.08	FALSE	29.54	796.13	C46H86NO8P	Phosphatidylcholines	JKGNHUXTJMEAQU-YDXMYUDNSA-N	C(CCCCCCCC(=O)OCC(COP(OCC[N+1](C)(C)C)([O-1])=O)OC(=O)CCC=CCC=CCC=CCCCCCCCCC)CCCCCCCCC	FALSE	TRUE	FALSE	0.95	-1	-1	-1	-1	-1	0.48	5.37	AW_PolarC18_MSMS_NEG_HAP1_F_Ctrl_3	null	null	5657	8683	6445	8048	10170	8351	3997	4525	12321	6271	5751	3883	1614	16223	4991	7742	9005	2667	7466	10564	7099
Tramadol N-Oxide	5833	15.648	280.187	w/o MS2: Tramadol N-Oxide	[M+H]+	null	1	TRUE	5.1	280.191	C16H25NO3	Anisoles	HBXKSXMNNGHBEA-ZBFHGGJFSA-N	[O-][N+](C)(C)C[C@H]2CCCC[C@]2(O)c1cc(OC)ccc1	FALSE	TRUE	FALSE	0.94	0.18	0.23	0.83	5	0.6	0.6	85.58	AW_PolarC18_MSMS_POS_HAP1_H_Ctrl_2	null	50.60084:16 53.36505:7 53.69896:0 56.92564:0 57.56916:4 58.02388:3 58.53592:10 60.14185:1 61.11367:1 61.97074:10 62.95169:47 66.27525:2 66.97512:5 67.10251:3 70.83773:5 71.17276:2 72.73295:2 76.09999:1 86.78054:14 91.06752:2 94.51772:4 100.30440:4 100.98423:16 103.92024:2 107.40654:3 109.07554:2 116.51754:5 119.33336:2 120.60576:2 121.10747:5 127.23268:15 131.14262:34 134.06486:1 139.46237:14 143…	436534	582978	669822	774313	856114	1614802	58572	310901	1893619	2004554	126377	1830811	1650995	2061487	1837333	2047193	2049060	2060168	1519197	2148822	2238786
(2Z)-2-[(E)-6-(hydroxymethyl)-2,4,8,10-tetramethyldodec-2-enylidene]-4-methylpentanedioic acid	5687	10.452	395.308	w/o MS2: (2Z)-2-[(E)-6-(hydroxymethyl)-2,4,8,10-tetramethyldodec-2-enylidene]-4-methylpentanedioic acid	[M-H]-	null	0.5	FALSE	-1	395.307	C23H40O5	Acyclic diterpenoids	NNPPLRJHBQPBAQ-UKRBZAIKSA-N	O=C(O)C(=CC(=CC(C)CC(CO)CC(C)CC(C)CC)C)CC(C(=O)O)C	FALSE	TRUE	FALSE	1	-1	-1	-1	-1	-1	0.5	27.63	AW_PolarC18_MSMS_NEG_HAP1_F_NAXDko_2	null	null	14785	16174	15043	15038	16418	16018	17184	16384	15654	16701	18344	15408	86701	51636	75642	56442	55102	84011	49899	52175	44090
((6aR,9R,10aR)-7-methyl-4,6,6a,7,8,9,10,10a-octahydroindolo[4,3-fg]quinolin-9-yl)methanol	5001	13.294	257.166	w/o MS2: ((6aR,9R,10aR)-7-methyl-4,6,6a,7,8,9,10,10a-octahydroindolo[4,3-fg]quinolin-9-yl)methanol	[M+H]+	null	1	FALSE	4.42	257.166	C16H20N2O	Clavines and derivatives	UFKTZIXVYHGAES-WDBKCZKBSA-N	OCC1CN(C)C2CC3=CNC4=CC=CC(=C43)C2C1	FALSE	TRUE	FALSE	1	-1	-1	-1	-1	-1	0.5	29.69	AW_PolarC18_MSMS_POS_HAP1_G_Ctrl_2	null	null	205546	214192	191972	171316	186303	196981	204789	183255	198405	195897	198941	203048	217480	190972	209327	183550	207083	205217	180378	179597	166669
NCGC00169702-02!(5R)-5-hydroxy-1-(4-hydroxy-3-methoxyphenyl)decan-3-one	7139	15.645	312.212	w/o MS2: NCGC00169702-02!(5R)-5-hydroxy-1-(4-hydroxy-3-methoxyphenyl)decan-3-one	[M+H]+	null	1	TRUE	-1	312.217	C17H26O4	Gingerols	NLDDIKRKFXEWBK-CQSZACIVSA-N	CCCCC[C@@H](O)CC(=O)CCC1=CC(OC)=C(O)C=C1	FALSE	TRUE	FALSE	0.87	0	null	0.6	11	0.09	0.4	138.23	AW_PolarC18_MSMS_POS_HAP1_H_Ctrl_3	null	50.72154:11 51.46540:2 52.59511:2 53.75990:3 61.06244:1 62.37979:1 64.51956:9 68.85857:1 75.93129:2 76.98333:2 82.27369:3 83.95684:15 84.10263:6 89.37637:6 89.67733:18 89.89355:3 100.27679:13 100.76902:4 106.78048:17 109.60344:3 112.67599:1 113.80548:16 115.92498:6 123.15166:1 123.24760:1 132.22976:1 134.97517:10 137.03553:12 140.61619:3 151.66504:28 153.26166:1 160.96633:2 164.29958:4 166.84427:…	571220	723189	860713	1021951	1133093	2096136	93395	371551	2522112	2570549	131155	2432718	2136932	2737957	2517974	2728901	2766701	2828436	1914634	2910369	2945113
lespenefril	16259	2.265	617.074	w/o MS2: lespenefril	[M+H]+	null	0.75	FALSE	-1	617.073	C27H30O14	Flavonoid-7-O-glycosides	PUPKKEQDLNREIM-QNSQPKOQSA-N	O=C1C(OC2OC(C)C(O)C(O)C2O)=C(OC3=CC(OC4OC(C)C(O)C(O)C4O)=CC(O)=C13)C=5C=CC(O)=CC5	FALSE	TRUE	FALSE	1	-1	-1	-1	-1	-1	0.5	12.09	AW_PolarC18_MSMS_POS_HAP1_F_Ctrl_2	null	null	19251	11137	15682	14528	15507	6725	8441	9128	158	6590	167	5934	36649	18651	33751	13193	14409	20698	32592	32984	33815
Lysine conjugated cholic acid	14121	26.066	537.395	w/o MS2: Lysine conjugated cholic acid	[M+H]+	null	1	TRUE	-1	537.39	C30H52N2O6	Glycinated bile acids and derivatives	FTOTVNJFGHCOCZ-UHFFFAOYSA-N	C[CH](CCC(NC(CCCCN)C(O)=O)=O)[CH]1CC[CH]2[C]3([H])[CH](O)C[C]4([H])C[CH](O)CC[C]4(C)[CH]3C[CH](O)[C]21C	FALSE	TRUE	FALSE	0.93	0.12	0.94	0.38	63	0.14	0.65	722.05	AW_PolarC18_MSMS_POS_HAP1_F_Ctrl_1	null	51.80346:0 52.24235:1 54.25809:3 57.21587:2 58.17967:3 58.92837:4 60.05370:3 63.20462:4 64.47533:25 65.01503:0 66.40229:14 67.01505:90 67.10282:3 68.76986:2 68.79854:2 69.09998:2 70.66065:1 71.14099:1 72.61537:16 74.12570:2 75.67563:48 75.70571:4 75.93451:7 79.08474:0 80.44647:0 82.12345:6 83.57102:2 83.66586:0 84.49965:17 84.77001:4 88.85439:1 89.94951:4 90.13323:2 90.97877:48 91.02165:1 91.2626…	1737099	1679334	1626522	1489358	1563077	1839008	1754956	1609755	1773266	1815086	1765568	1684051	953287	1279858	957229	1262818	1071681	1002930	1713491	1643883	1729849
Diosmin	9630	3.308	607.199	w/o MS2: Diosmin	[M-H]-	null	1	FALSE	7.13	607.2	C28H32O15	Flavonoid-7-O-glycosides	GZSOSUNBTXMUFQ-YFAPSIMESA-N	C[C@H]1[C@@H]([C@H]([C@H]([C@@H](O1)OC[C@@H]2[C@H]([C@@H]([C@H]([C@@H](O2)Oc3cc(c4c(=O)cc(oc4c3)c5ccc(c(c5)O)OC)O)O)O)O)O)O)O	FALSE	TRUE	FALSE	1	-1	-1	-1	-1	-1	0.5	258.98	AW_PolarC18_MSMS_NEG_HAP1_F_NAXDko_3	null	null	231373	416833	314368	496240	622735	961369	1113991	1068096	911562	999813	709245	1598235	1481421	1268359	1434990	1509260	1406110	1908918	289494	260915	208185
Sissotrin	6753	10.451	445.121	w/o MS2: Sissotrin	[M-H2O-H]-	null	0.5	FALSE	10.23	445.12	C22H22O10	Isoflavonoid O-glycosides	LFEUICHQZGNOHD-RECXWPGBSA-N	COc1ccc(cc1)c2coc3cc(cc(c3c2=O)O)O[C@H]4[C@@H]([C@H]([C@@H]([C@H](O4)CO)O)O)O	FALSE	TRUE	FALSE	1	-1	-1	-1	-1	-1	0.5	6.12	AW_PolarC18_MSMS_NEG_HAP1_H_Ctrl_1	null	null	3368	4421	3485	3908	4264	4118	4063	4357	4317	3776	4903	4522	21908	13075	18660	14403	13873	20690	12620	13832	10288
3-Epilupeol	11691	18.368	444.404	w/o MS2: 3-Epilupeol	[M+H]+	null	0.67	FALSE	-1	444.42	C30H50O	Triterpenoids	MQYXUWHLBZFQQO-ISZJTHHZSA-N	OC1CCC2(C)C(CCC3(C)C2CCC4C5C(C(=C)C)CCC5(C)CCC43C)C1(C)C	FALSE	TRUE	FALSE	0.75	-1	-1	-1	-1	-1	0.37	7.51	AW_PolarC18_MSMS_POS_HAP1_G_Ctrl_1	null	null	28394	30792	28423	1264	1445	13870	21206	22665	15040	26207	13705	9220	24770	23445	19546	14130	17261	5737	23994	18716	25328
3-[2-(6,7-dihydroxy-1,2,4a-trimethylspiro[3,4,6,7,8,8a-hexahydro-2H-naphthalene-5,2'-oxirane]-1-yl)ethyl]-2-hydroxy-2H-furan-5-one	5061	18.086	365.218	w/o MS2: 3-[2-(6,7-dihydroxy-1,2,4a-trimethylspiro[3,4,6,7,8,8a-hexahydro-2H-naphthalene-5,2'-oxirane]-1-yl)ethyl]-2-hydroxy-2H-furan-5-one	[M-H]-	null	0.04	FALSE	-1	365.22	C20H30O6	Butenolides	QMWJARHMJRTJMQ-UHFFFAOYSA-N	O=C1OC(O)C(=C1)CCC2(C)C(C)CCC3(C)C2CC(O)C(O)C43OC4	FALSE	TRUE	FALSE	0.97	-1	-1	-1	-1	-1	0.49	22.86	AW_PolarC18_MSMS_NEG_HAP1_G_Ctrl_3	null	null	3961	4534	4296	1996	1585	1665	1901	2062	3398	3335	1920	3163	5747	7387	33708	5156	5628	7334	4466	4951	3243
Benzanilide	2761	2.243	198.093	w/o MS2: Benzanilide	[M+H]+	null	1	FALSE	9.334	198.091	C13H11NO	Benzanilides	ZVSKZLHKADLHSD-UHFFFAOYSA-N	O=C(NC1=CC=CC=C1)C1=CC=CC=C1	FALSE	TRUE	FALSE	0.99	-1	-1	-1	-1	-1	0.5	64.2	AW_PolarC18_MSMS_POS_HAP1_H_NAXDko_2	null	null	194735	221426	190934	207412	217442	207157	200833	208423	207829	178988	185973	203553	954471	364557	794633	732052	622614	889463	574625	551471	525193
Glycocholate	9316	8.799	373.005	w/o MS2: Glycocholate	[M+H]+	null	1	FALSE	-1	373	C26H43NO6	Glycinated bile acids and derivatives	RFDAIACWWDREDC-FRVQLJSFSA-N	C(C(C([H])(C4(C)1)CCC1([H])C(C(O)3)(C(CC(O)4)([H])C(C)(C([H])2C3)CCC(C2)O)[H])C)CC(=O)NCC(O)=O	FALSE	TRUE	FALSE	0.99	-1	-1	-1	-1	-1	0.49	34.11	AW_PolarC18_MSMS_POS_HAP1_G_NAXDko_1	null	null	40911	37340	42667	41156	46337	48788	48317	50038	51313	51284	52584	48965	201133	81327	178785	132508	138957	193001	144448	145983	138303
JACAGLABROSIDE B	9426	2.103	597.155	w/o MS2: JACAGLABROSIDE B	[M-H]-	null	0.42	FALSE	3.252	597.163	C30H30O13	Saccharolipids	AIFVFVGRWAMEBM-GSQIWVKLSA-N	O=C1C=CC(O)(C=C1)CC(=O)OCC2OC(OC(=O)CC3(O)C=CC(=O)C=C3)C(OC(=O)CC=4C=CC=CC4)C(O)C2O	FALSE	TRUE	FALSE	0.99	-1	-1	-1	-1	-1	0.5	4.53	AW_PolarC18_MSMS_NEG_HAP1_H_NAXDko_1	null	null	57	285	1464	16017	1080	2800	123	2594	222	4327	209	157	14053	10121	13773	25777	16649	25829	8227	207	164
Glucomalcomiin	7409	1.303	479.995	w/o MS2: Glucomalcomiin	[M-H]-	null	0.04	FALSE	13.652	480	C17H23NO11S2	Alkylglucosinolates	CGAALQATDWOQFD-LDADJPATSA-N	OCC([H])(O1)C([H])(O[H])C([H])(O[H])C([H])(O)C([H])(SC(=NOS(O)(=O)=O)C([H])([H])C([H])([H])C([H])([H])OC(=O)c(c([H])2)c([H])c([H])c([H])c([H])2)1	FALSE	TRUE	FALSE	0.9	-1	-1	-1	-1	-1	0.45	3.41	AW_PolarC18_MSMS_NEG_HAP1_H_Ctrl_3	null	null	6893	7688	9390	13134	9321	12079	2000	7274	11616	4920	7487	4359	2418	12991	4001	8998	8678	3340	8224	10079	15054
Creatine	5619	21.753	392.206	w/o MS2: Creatine	[M-H]-	null	1	FALSE	5.026	392.2	C4H9N3O2	Alpha amino acids and derivatives	CVSVTCORWBXHQV-UHFFFAOYSA-N	OC(=O)CN(C)C(N)=N	FALSE	TRUE	FALSE	0.84	-1	-1	-1	-1	-1	0.42	60.64	AW_PolarC18_MSMS_NEG_HAP1_H_Ctrl_2	null	null	175950	185358	212910	192092	210260	212940	175045	216102	214117	179836	233327	210512	209024	232257	244477	233475	209909	240737	241733	234656	243337
Salazinic acid	5527	8.745	387.026	w/o MS2: Salazinic acid	[M-H]-	null	0.58	FALSE	-1	387.028	C18H12O10	Diarylethers	QQTKVXCQLZIJPP-UHFFFAOYSA-N	O=C(C1=C(C)C=C(O)C(C=O)=C1O2)OC3=C2C(C4O)=C(C(O4)=O)C(O)=C3CO	FALSE	TRUE	FALSE	0.99	-1	-1	-1	-1	-1	0.5	2.7	AW_PolarC18_MSMS_NEG_HAP1_E_Ctrl_1	null	null	6096	7366	6966	8753	7978	8023	9323	8788	7297	5078	9159	7762	9548	9039	14003	10470	8708	13749	13125	11432	10488
Phosphatidylcholine lyso 20:0	8470	1.374	536.162	w/o MS2: Phosphatidylcholine lyso 20:0	[M-H]-	null	0.13	FALSE	6.08	536.16	C28H58NO7P	2-acyl-sn-glycero-3-phosphocholines	WQBSSUPHAAAVSW-UHFFFAOYSA-N	C(C(OC(CO)COP([O-1])(=O)OCC[N+1](C)(C)C)=O)CCCCCCCCCCCCCCCCCC	FALSE	TRUE	FALSE	1	-1	-1	-1	-1	-1	0.5	16.43	AW_PolarC18_MSMS_NEG_HAP1_G_Ctrl_2	null	null	3953	4030	6161	7008	7067	8241	884	3168	9291	2525	4556	3514	3729	31254	69920	16009	32551	2705	5333	4251	4368
NCGC00169594-02!8-[2-(3,4-dihydroxyphenyl)-5,7-dihydroxy-4-oxo-2,3-dihydrochromen-3-yl]-5,7-dihydroxy-2-(4-hydroxyphenyl)-2,3-dihydrochromen-4-one	8787	1.281	557.103	w/o MS2: NCGC00169594-02!8-[2-(3,4-dihydroxyphenyl)-5,7-dihydroxy-4-oxo-2,3-dihydrochromen-3-yl]-5,7-dihydroxy-2-(4-hydroxyphenyl)-2,3-dihydrochromen-4-one	[M-H]-	null	0.21	FALSE	-1	557.109	C30H22O11	Biflavonoids and polyflavonoids	BTRRHXATSDHYNW-UHFFFAOYSA-N	OC1=CC=C(C=C1)C2CC(=O)C3=C(O2)C(C4C(OC5=C(C4=O)C(O)=CC(O)=C5)C6=CC(O)=C(O)C=C6)=C(O)C=C3O	FALSE	TRUE	FALSE	0.99	-1	-1	-1	-1	-1	0.5	5.52	AW_PolarC18_MSMS_NEG_HAP1_H_Ctrl_2	null	null	10526	25126	16697	20973	25484	37465	8828	15310	19369	8627	16874	10941	6698	25510	10685	21058	21604	10104	18440	18102	19200
anabasamine	4849	13.703	254.171	w/o MS2: anabasamine	[M+H]+	null	1	FALSE	4.36	254.17	C16H19N3	Bipyridines and oligopyridines	TZRDBHMKTWECOV-INIZCTEOSA-N	N1=CC=CC(=C1)C=2N=CC(=CC2)C3N(C)CCCC3	FALSE	TRUE	FALSE	1	-1	-1	-1	-1	-1	0.5	37.1	AW_PolarC18_MSMS_POS_HAP1_E_Ctrl_1	null	null	401930	389856	430400	366215	384524	467672	499573	521682	499935	511892	499558	505510	558027	549242	572579	583659	546949	581449	357400	386840	436624
syringin	5173	1.336	371.135	w/o MS2: syringin	[M-H]-	null	1	TRUE	-1	371.135	C17H24O9	Phenolic glycosides	QJVXKWHHAMZTBY-GCPOEHJPSA-N	OCC=CC1=CC(OC)=C(OC2OC(CO)C(O)C(O)C2O)C(OC)=C1	FALSE	TRUE	FALSE	1	0	0.01	0.13	38	0.18	0.37	136.27	AW_PolarC18_MSMS_NEG_HAP1_F_NAXDko_3	null	53.56274:2 59.01334:316 59.14089:23 59.89571:3 61.01125:311 61.19502:4 61.46577:5 63.22097:1 66.69534:4 69.03353:89 71.01522:311 71.07350:1 71.09682:1 71.16388:1 71.35358:1 72.00924:43 72.53535:1 79.58901:8 82.98955:48 83.01475:48 85.01110:333 85.05892:5 89.02603:166 89.07497:2 91.24813:8 94.95746:3 97.03045:185 99.02603:25 101.02455:84 101.06973:2 103.02198:53 105.87329:2 111.02502:24 111.37865:…	129771	158077	103950	328052	210419	471998	1542368	405444	586381	1225117	220825	1551132	182113	345571	376459	361551	293881	273427	80388	38761	50808
Hydrocortisone	4963	1.293	361.048	w/o MS2: Hydrocortisone	[M-H]-	null	0.71	FALSE	-1	361.045	C21H30O5	21-hydroxysteroids	JYGXADMDTFJGBT-VWUMJDOOSA-N	O=C1C=C2CCC3C4CCC(O)(C(=O)CO)C4(C)CC(O)C3C2(C)CC1	FALSE	TRUE	FALSE	0.96	-1	-1	-1	-1	-1	0.48	8.5	AW_PolarC18_MSMS_NEG_HAP1_H_Ctrl_1	null	null	11637	11632	18560	40711	26309	37724	20504	59886	57111	52340	55011	40105	5901	53663	23918	80973	76177	17457	20503	13291	16689
linolenic acid	6699	19.238	301.204	w/o MS2: linolenic acid	[M+H]+	null	1	FALSE	9.11	301.21	C18H30O2	Lineolic acids and derivatives	DTOSIQBPPRVQHS-PDBXOOCHSA-N	O=C(O)CCCCCCCC=CCC=CCC=CCC	FALSE	TRUE	FALSE	1	-1	-1	-1	-1	-1	0.5	23.11	AW_PolarC18_MSMS_POS_HAP1_F_Ctrl_3	null	null	164589	171280	189518	85092	74099	125039	185568	106909	44381	104599	60500	202224	100808	46490	85604	130428	111324	109197	125529	122610	169727
Pinoxaden	10261	5.016	401.251	w/o MS2: Pinoxaden	[M+H]+	null	0.21	FALSE	13.7	401.243	C23H32N2O4	Phenylpyrazoles	MGOHCFMYLBAPRN-UHFFFAOYSA-N	CC(C)(C)C(=O)O/C2=C(/C(=O)N1CCOCCN12)c3c(CC)cc(C)cc3CC	FALSE	TRUE	FALSE	0.99	-1	-1	-1	-1	-1	0.5	2.51	AW_PolarC18_MSMS_POS_HAP1_E_Ctrl_2	null	null	12142	16143	13645	49	204	2395	310	510	33	83	385	427	431	408	826	202	165	257	147	412	7094
NCGC00386102-01![3-methyl-1-[3-methyl-1-[3-methyl-1-[3-methyl-1-oxo-1-(2,3,4,5-tetrahydroxypentoxy)pentan-2-yl]oxy-1-oxopentan-2-yl]oxy-1-oxopentan-2-yl]oxy-1-oxopentan-2-yl] 2-acetyloxy-3-methylpentanoate [IIN-based on: CCMSLIB00000846998]	19030	23.745	729.417	w/o MS2: NCGC00386102-01![3-methyl-1-[3-methyl-1-[3-methyl-1-[3-methyl-1-oxo-1-(2,3,4,5-tetrahydroxypentoxy)pentan-2-yl]oxy-1-oxopentan-2-yl]oxy-1-oxopentan-2-yl]oxy-1-oxopentan-2-yl] 2-acetyloxy-3-methylpentanoate [IIN-based on: CCMSLIB00000846998]	[M+H]+	null	0.79	FALSE	-1	729.405	C37H64O16	Hexacarboxylic acids and derivatives	YJXRPXBRYBCYRH-UHFFFAOYSA-N	CCC(C)C(OC(C)=O)C(=O)OC(C(C)CC)C(=O)OC(C(C)CC)C(=O)OC(C(C)CC)C(=O)OC(C(C)CC)C(=O)OCC(O)C(O)C(O)CO	FALSE	TRUE	FALSE	0.73	-1	-1	-1	-1	-1	0.36	13.87	AW_PolarC18_MSMS_POS_HAP1_E_NAXDko_2	null	null	7993	12263	8475	23982	22843	21335	29368	21180	29600	27355	30659	22789	18552	25050	25639	24721	24840	28569	23755	27831	29300
Acetaminophen glucuronide	4223	15.469	326.127	w/o MS2: Acetaminophen glucuronide	[M-H]-	null	1	FALSE	-1	326.127	C14H17NO8	Phenolic glycosides	IPROLSVTVHAQLE-BYNIDDHOSA-N	O=C(O)C1OC(OC2=CC=C(N=C(O)C)C=C2)C(O)C(O)C1O	FALSE	TRUE	FALSE	1	-1	-1	-1	-1	-1	0.5	37.56	AW_PolarC18_MSMS_NEG_HAP1_E_Ctrl_2	null	null	110232	114985	115032	108594	116343	112830	123841	111200	113775	108941	111050	103724	116717	120651	124796	118215	113453	111173	114131	120062	118371
DEOXYURIDINE TRIPHOSPHATE	7149	10.457	466.967	w/o MS2: DEOXYURIDINE TRIPHOSPHATE	[M-H]-	null	1	FALSE	-1	466.966	C9H15N2O14P3	Pyrimidine 2'-deoxyribonucleoside triphosphates	AHCYMLUZIRLXAA-SHYZEUOFSA-N	O[C@H]1C[C@@H](O[C@@H]1COP(O)(=O)OP(O)(=O)OP(O)(O)=O)N1C=CC(=O)NC1=O	FALSE	TRUE	FALSE	1	-1	-1	-1	-1	-1	0.5	48.13	AW_PolarC18_MSMS_NEG_HAP1_E_NAXDko_3	null	null	120396	116427	115577	113238	119685	117324	106444	117769	118951	115384	121625	105641	183432	159032	174509	177575	163102	189375	167093	163826	158143
methyl 3-(3,4-dihydroxy-5-phenyloxolan-2-yl)-3-hydroxypropanoate	3131	10.084	281.109	w/o MS2: methyl 3-(3,4-dihydroxy-5-phenyloxolan-2-yl)-3-hydroxypropanoate	[M-H]-	null	0.58	FALSE	-1	281.103	C14H18O6	Phenolic glycosides	YCKKAXDZPAQYOF-UHFFFAOYSA-N	O=C(OC)CC(O)C1OC(C=2C=CC=CC2)C(O)C1O	FALSE	TRUE	FALSE	0.86	-1	-1	-1	-1	-1	0.43	12.22	AW_PolarC18_MSMS_NEG_HAP1_F_NAXDko_1	null	null	111439	171782	105435	59319	99491	96287	67684	28708	54076	55392	26902	59019	50103	21545	33502	56697	51343	90612	87438	62711	95268
Probenecid	3207	1.293	284.102	w/o MS2: Probenecid	[M-H]-	null	0.17	FALSE	17.13	284.096	C13H19NO4S	Benzenesulfonamides	DBABZHXKTCFAPX-UHFFFAOYSA-N	CCCN(CCC)S(=O)(=O)C1=CC=C(C=C1)C(O)=O	FALSE	TRUE	FALSE	1	-1	-1	-1	-1	-1	0.5	5.83	AW_PolarC18_MSMS_NEG_HAP1_E_Ctrl_1	null	null	18562	13221	27532	40461	44169	28939	16295	31136	37255	30956	34409	23551	4087	21864	14061	33009	33559	2674	33234	29756	24874
Dihydroorotic acid	747	1.81	157.025	w/o MS2: Dihydroorotic acid	[M-H]-	null	1	FALSE	7.318	157.027	C5H6N2O4	Alpha amino acids and derivatives	UFIVEPVSAGBUSI-REOHCLBHSA-N	O=C(O)C1N=C(O)N=C(O)C1	FALSE	TRUE	FALSE	1	-1	-1	-1	-1	-1	0.5	7.09	AW_PolarC18_MSMS_NEG_HAP1_H_NAXDko_3	null	null	36061	45488	49644	27494	34585	41953	16156	21399	21652	21752	13321	21781	30121	18942	36621	33428	32563	51964	34351	36382	32681
HOMOSERINE	230	1.278	118.051	w/o MS2: HOMOSERINE	[M-H]-	null	1	FALSE	-1	118.05	C4H9NO3	L-alpha-amino acids	UKAUYVFTDYCKQA-UHFFFAOYSA-N	C(CO)C(C(=O)O)N	FALSE	TRUE	FALSE	1	-1	-1	-1	-1	-1	0.5	50.83	AW_PolarC18_MSMS_NEG_HAP1_G_Ctrl_1	null	null	177416	157666	194852	276430	289287	212817	126691	191287	261354	174807	192083	161164	33705	208181	141755	206854	266557	23887	205011	215969	244117
Bernardioside A	17602	24.521	667.41	w/o MS2: Bernardioside A	[M+H]+	null	0.96	FALSE	7.44	667.41	C36H58O11	Triterpene saponins	XFVGJHHHDVZQFB-FWVVSBQTSA-N	O=C(O)C12CCC(C)(C)CC2C3=CCC4C5(C)CC(O)C(OC6OC(CO)C(O)C(O)C6O)C(C)(CO)C5CCC4(C)C3(C)CC1O	FALSE	TRUE	FALSE	1	-1	-1	-1	-1	-1	0.5	37.76	AW_PolarC18_MSMS_POS_HAP1_G_NAXDko_1	null	null	15382	41244	69429	104751	108041	107657	117185	101271	128972	114520	121894	111245	108749	129157	123339	113465	92704	97367	122635	130919	128367
Palmitoyl coenzyme A lithium salt	12574	1.244	1005.03	w/o MS2: Palmitoyl coenzyme A lithium salt	[M-H]-	null	0.17	FALSE	-1	1005.04	C37H66N7O17P3S	Long-chain fatty acyl CoAs	MNBKLUUYKPBKDU-TZIIWEFPSA-N	CCCCCCCCCCCCCCCC(=O)SCCNC(=O)CCNC(=O)C(C(C)(C)COP(=O)(O)OP(=O)(O)OCC1C(C(C(O1)N2C=NC3=C2N=CN=C3N)O)OP(=O)(O)O)O	FALSE	TRUE	FALSE	0.82	-1	-1	-1	-1	-1	0.41	5.93	AW_PolarC18_MSMS_NEG_HAP1_F_NAXDko_1	null	null	6550	6984	9242	9777	10502	13529	10227	11320	7281	11674	8253	8410	3066	5852	10025	14414	6418	7937	8808	12464	8073
NCGC00380960-01_C30H50O6_13,17,24,25-Tetrahydroxy-16,23-epoxydammaran-3-one	13888	22.364	529.355	w/o MS2: NCGC00380960-01_C30H50O6_13,17,24,25-Tetrahydroxy-16,23-epoxydammaran-3-one	[M+H]+	null	0.04	FALSE	-1	529.35	C30H50O6	Triterpenoids	VQHYUBJDKHMCEY-UHFFFAOYSA-N	CC1CC(OC2CC3(C)C4(C)CCC5C(C)(C)C(=O)CCC5(C)C4CCC3(O)C12O)C(O)C(C)(C)O	FALSE	TRUE	FALSE	0.9	-1	-1	-1	-1	-1	0.45	8.96	AW_PolarC18_MSMS_POS_HAP1_G_NAXDko_1	null	null	28640	35509	39031	40940	41470	65212	32792	34645	28865	14171	30013	44568	18455	58773	6028	54119	40255	48479	41908	66314	70325
Apigenin 7- -rutinoside	15802	2.218	601.101	w/o MS2: Apigenin 7-??-rutinoside	[M+H]+	null	0.75	FALSE	-1	601.101	C27H30O14	Flavonoid-7-O-glycosides	FKIYLTVJPDLUDL-SLNHTJRHSA-N	O=C1C2=C(O)C=C(O[C@H]3[C@H](O)[C@@H](O)[C@H](O)[C@@H](CO[C@H]4[C@H](O)[C@H](O)[C@@H](O)[C@H](C)O4)O3)C=C2OC(C5=CC=C(O)C=C5)=C1	FALSE	TRUE	FALSE	1	-1	-1	-1	-1	-1	0.5	11.09	AW_PolarC18_MSMS_POS_HAP1_F_Ctrl_3	null	null	8598	127	122	11263	14807	12121	7730	6521	9420	8145	7804	5784	27737	8913	23144	33355	26783	33750	33351	27786	21186
2-[2,6-bis(3-methylbut-2-enyl)-4-[(2S,3R,4S,5S,6R)-3,4,5-trihydroxy-6-(hydroxymethyl)oxan-2-yl]oxyphenyl]-2-hydroxyacetic acid	7135	22.354	465.212	w/o MS2: 2-[2,6-bis(3-methylbut-2-enyl)-4-[(2S,3R,4S,5S,6R)-3,4,5-trihydroxy-6-(hydroxymethyl)oxan-2-yl]oxyphenyl]-2-hydroxyacetic acid	[M-H]-	null	0.13	FALSE	-1	465.213	C24H34O9	Phenolic glycosides	NKNHYXCDCIOHRT-CWAIYLBLSA-N	O=C(O)C(O)C=1C(=CC(OC2OC(CO)C(O)C(O)C2O)=CC1CC=C(C)C)CC=C(C)C	FALSE	TRUE	FALSE	1	-1	-1	-1	-1	-1	0.5	7.46	AW_PolarC18_MSMS_NEG_HAP1_H_Ctrl_2	null	null	38487	41637	42971	45231	56993	57118	46451	49029	48839	49614	42424	44916	56043	48322	58364	71499	73403	97088	124847	80177	96663
Dibucaine	8251	9.836	344.229	w/o MS2: Dibucaine	[M+H]+	null	1	TRUE	8.945	344.233	C20H29N3O2	Quinolones and derivatives	PUFQVTATUTYEAL-UHFFFAOYSA-N	CCCCOC1=NC2=CC=CC=C2C(=C1)C(=O)NCCN(CC)CC	FALSE	TRUE	FALSE	0.9	0.44	0.58	0.64	4	0.5	0.71	170.04	AW_PolarC18_MSMS_POS_HAP1_F_NAXDko_3	null	50.56169:2 51.09163:3 52.17230:4 52.36226:2 54.65856:4 57.63758:0 59.88760:2 61.96006:45 64.35868:4 65.63528:5 70.47757:6 78.39130:16 78.60573:0 87.04507:193 87.09346:2 87.44874:3 88.36611:1 89.05973:4625 89.18049:14 89.20988:9 89.25887:31 89.34055:11 89.38630:1 89.41572:7 89.50402:4 89.57599:29 89.69056:4 89.70038:4 89.76916:7 89.81830:5 89.88385:6 90.00189:12 90.14626:13 90.73810:2 91.17005:5 9…	1577112	1558707	1318818	779292	951361	1187451	671595	613334	435760	690851	257807	697332	295365	173155	841548	150636	267670	194767	148671	144916	88022
NCGC00169594-02!8-[2-(3,4-dihydroxyphenyl)-5,7-dihydroxy-4-oxo-2,3-dihydrochromen-3-yl]-5,7-dihydroxy-2-(4-hydroxyphenyl)-2,3-dihydrochromen-4-one	14754	21.284	559.131	w/o MS2: NCGC00169594-02!8-[2-(3,4-dihydroxyphenyl)-5,7-dihydroxy-4-oxo-2,3-dihydrochromen-3-yl]-5,7-dihydroxy-2-(4-hydroxyphenyl)-2,3-dihydrochromen-4-one	[M+H]+	null	1	TRUE	-1	559.123	C30H22O11	Biflavonoids and polyflavonoids	BTRRHXATSDHYNW-UHFFFAOYSA-N	OC1=CC=C(C=C1)C2CC(=O)C3=C(O2)C(C4C(OC5=C(C4=O)C(O)=CC(O)=C5)C6=CC(O)=C(O)C=C6)=C(O)C=C3O	FALSE	TRUE	FALSE	0.82	0.01	0.88	0.03	49	0.12	0.51	90.35	AW_PolarC18_MSMS_POS_HAP1_G_Ctrl_3	null	51.76559:3 52.17934:6 54.73226:1 55.99535:1 57.67913:0 58.10529:0 58.45369:0 59.59319:5 60.04778:9 61.50594:5 62.65277:4 62.69930:2 63.07218:4 64.48308:5 68.97299:5 69.30071:2 69.50810:2 70.36973:3 71.99446:5 72.65897:3 73.06033:3 77.20758:15 79.70335:4 79.90410:3 80.10511:2 81.12329:1 89.05594:47 89.10816:3 94.72930:15 95.71444:4 95.86671:3 97.39950:7 97.76836:4 101.09165:2 103.44116:2 106.00623…	61202	96743	88852	89837	104290	111213	135290	100118	133223	110048	112133	126394	424412	165629	981881	260443	555373	554621	113106	118522	105405
methyl (1R,4aS,9S,10S)-10-acetyloxy-5,9-dihydroxy-1,4a-dimethyl-2-oxo-7-propan-2-yl-10,10a-dihydro-9H-phenanthrene-1-carboxylate	6856	1.281	451.16	w/o MS2: methyl (1R,4aS,9S,10S)-10-acetyloxy-5,9-dihydroxy-1,4a-dimethyl-2-oxo-7-propan-2-yl-10,10a-dihydro-9H-phenanthrene-1-carboxylate	[M-H]-	null	0.42	FALSE	5.319	451.152	C23H28O7	1-hydroxysteroids	ROWKODQLOIEBHL-MXHWVDEXSA-N	O=C(OC1C(O)C2=CC(=CC(O)=C2C3(C=CC(=O)C(C(=O)OC)(C)C13)C)C(C)C)C	FALSE	TRUE	FALSE	0.81	-1	-1	-1	-1	-1	0.41	5.51	AW_PolarC18_MSMS_NEG_HAP1_H_Ctrl_2	null	null	7872	4352	8328	14793	13674	10754	5234	11049	14415	11913	12172	7764	1716	13139	8324	22904	18209	3773	18441	14635	9023
NCGC00385001-01!5-[3-[[(E)-3-(3,4-dihydroxyphenyl)prop-2-enoyl]oxymethyl]-5-hydroxypentyl]-5,6,8a-trimethyl-3,4,4a,6,7,8-hexahydronaphthalene-1-carboxylic acid	12756	11.489	483.272	w/o MS2: NCGC00385001-01!5-[3-[[(E)-3-(3,4-dihydroxyphenyl)prop-2-enoyl]oxymethyl]-5-hydroxypentyl]-5,6,8a-trimethyl-3,4,4a,6,7,8-hexahydronaphthalene-1-carboxylic acid	[M+H]+	null	0.67	FALSE	-1	483.273	C29H40O7	Colensane and clerodane diterpenoids	UVGRPMWFXIDHJC-CSKARUKUSA-N	CC1CCC2(C)C(CCC=C2C(O)=O)C1(C)CCC(CCO)COC(=O)\C=C\C3=CC(O)=C(O)C=C3	FALSE	TRUE	FALSE	1	-1	-1	-1	-1	-1	0.5	4.09	AW_PolarC18_MSMS_POS_HAP1_G_NAXDko_3	null	null	11927	16687	14456	10223	12621	17911	11225	6927	5379	8910	5237	9365	6190	7484	18009	92	765	5011	293	352	543
N-Acetylglycine	203	1.761	116.035	w/o MS2: N-Acetylglycine	[M-H]-	null	0.33	FALSE	7.389	116.034	C4H7NO3	N-acyl-alpha amino acids	OKJIRPAQVSHGFK-UHFFFAOYSA-N	O=C(O)CN=C(O)C	FALSE	TRUE	FALSE	1	-1	-1	-1	-1	-1	0.5	7.77	AW_PolarC18_MSMS_NEG_HAP1_E_Ctrl_1	null	null	42032	62171	40218	15830	28211	22474	15867	17303	11945	26443	5739	9083	24130	13569	16058	8114	7414	12486	24932	33028	25415
DEET	2603	15.374	192.138	DEET	[M+H]+	null	1	TRUE	8.6	192.138	C12H17NO	N,N-dialkyl-m-toluamides	MMOXZBCLCQITDF-UHFFFAOYSA-N	c1(C(N(CC)CC)=O)cc(C)ccc1	FALSE	TRUE	TRUE	1	0.9	0.92	0.92	6	1	1.03	434	AW_PolarC18_MSMS_POS_HAP1_E_Ctrl_3	null	51.33409:2 54.48486:13 55.48212:2 56.81892:3 58.54933:12 62.64501:1 65.03999:47 65.13762:7 65.24649:28 65.28280:1 65.32191:2 66.55438:30 67.17068:21 68.17752:0 72.04480:534 72.10350:9 72.30034:8 72.36797:15 73.08739:12 74.44740:3 76.01876:1 76.61679:2 79.05387:5 80.35333:1 82.21107:20 83.12898:10 84.20421:13 86.23727:3 89.85431:5 91.05451:1814 91.14360:1 91.19312:5 91.22614:22 91.33515:7 91.48059…	2299153	1762497	1676995	1726372	1489933	1683989	1132647	925249	1648056	1170341	1320871	1297730	261185	507053	985111	1104179	1240703	1273976	1674450	2012658	1532330
L-GLUTAMINE	307	1.284	127.051	w/o MS2: L-GLUTAMINE	[M-H2O-H]-	null	1	FALSE	6.03	127.05	C5H10N2O3	Alpha amino acids	ZDXPYRJPNDTMRX-VKHMYHEASA-N	C(CC(=O)N)[C@@H](C(=O)O)N	FALSE	TRUE	FALSE	1	-1	-1	-1	-1	-1	0.5	64.27	AW_PolarC18_MSMS_NEG_HAP1_G_NAXDko_3	null	null	267443	184144	331959	395893	354640	358346	112197	198844	261589	188010	180283	174225	70823	280077	177703	329846	317518	83251	330139	281777	313180
(2R,6R)-6-[(3R,10S,12S,13R,17R)-3-(2-carboxyacetyl)oxy-12-hydroxy-4,4,10,13,14-pentamethyl-2,3,5,6,7,11,12,15,16,17-decahydro-1H-cyclopenta[a]phenanthren-17-yl]-2-methyl-3-methylideneheptanoic acid	15120	22.373	573.371	w/o MS2: (2R,6R)-6-[(3R,10S,12S,13R,17R)-3-(2-carboxyacetyl)oxy-12-hydroxy-4,4,10,13,14-pentamethyl-2,3,5,6,7,11,12,15,16,17-decahydro-1H-cyclopenta[a]phenanthren-17-yl]-2-methyl-3-methylideneheptanoic acid	[M+H]+	null	0.17	FALSE	-1	573.379	C34H52O7	Triterpenoids	HMOMGSPWDYKCAH-CBLCVTABSA-N	O=C(O)CC(=O)OC1CCC2(C3=C(CCC2C1(C)C)C4(C)CCC(C(C)CCC(=C)C(C(=O)O)C)C4(C)C(O)C3)C	FALSE	TRUE	FALSE	1	-1	-1	-1	-1	-1	0.5	10.3	AW_PolarC18_MSMS_POS_HAP1_G_NAXDko_1	null	null	55631	43902	50144	72382	87902	117818	99889	51631	93220	89303	73340	66118	30255	82499	54540	107625	86436	45573	132763	102479	120248
euphodendroidin F	18906	26.622	723.295	w/o MS2: euphodendroidin F	[M+H]+	null	0.08	FALSE	-1	723.295	C37H48O13	Jatrophane and cyclojatrophane diterpenoids	IIUWCHJZJFSKMD-UEOOZUSLSA-N	C[C@@]1(O)C[C@](O)(C([C@@H](C)/C=C/C(C)(C)[C@H](OC(C)=O)[C@H](OC(C)=O)[C@@H](OC(C2=CC=CC=C2)=O)C([C@@H]3OC(C(C)C)=O)=C)=O)[C@]3([H])[C@H]1OC(C)=O	FALSE	TRUE	FALSE	1	-1	-1	-1	-1	-1	0.5	16.42	AW_PolarC18_MSMS_POS_HAP1_E_Ctrl_3	null	null	41727	64013	56526	1867	1444	3035	1970	1951	3291	1659	3416	2159	1913	897	2202	4662	5284	3948	4144	3045	48203
Coniferyl aldehyde + O-Hex	5474	20.756	385.124	w/o MS2: Coniferyl aldehyde + O-Hex	[M-H]-	null	1	FALSE	3.32	385.12	C16H20O8	Phenolic glycosides	PJFKUPRDDXTASO-UHFFFAOYSA-N	O=CC=CC=2C=CC(OC1OC(CO)C(O)C(O)C1(O))=C(OC)C=2	FALSE	TRUE	FALSE	0.99	-1	-1	-1	-1	-1	0.49	24.21	AW_PolarC18_MSMS_NEG_HAP1_E_Ctrl_3	null	null	77327	79834	61883	62787	94625	99723	125887	75094	67439	87848	80412	91042	140263	104520	257853	98902	103083	121124	85982	77171	75928
2-(3,5-dihydroxy-1,4-dioxo-1,4-dihydronaphthalen-2-yl)-3-methoxy-5-methylbenzoic acid	9989	2.13	393.046	w/o MS2: 2-(3,5-dihydroxy-1,4-dioxo-1,4-dihydronaphthalen-2-yl)-3-methoxy-5-methylbenzoic acid	[M+H]+	null	0.46	FALSE	-1	393.037	C19H14O7	Phenylnaphthalenes	PBKZJIMGHNPKBJ-UHFFFAOYSA-N	O=C(O)C=1C=C(C=C(OC)C1C=2C(=O)C=3C=CC=C(O)C3C(=O)C2O)C	FALSE	TRUE	FALSE	0.75	-1	-1	-1	-1	-1	0.37	4.35	AW_PolarC18_MSMS_POS_HAP1_H_NAXDko_2	null	null	21799	50571	46528	7041	28358	425	20867	11663	345	13214	8609	9597	20570	17178	15504	1028	389	12384	174	9672	8883
11A-Acetoxyprogesterone	5176	1.327	371.221	w/o MS2: 11A-Acetoxyprogesterone	[M-H]-	null	0.13	FALSE	-1	371.223	C23H32O4	Gluco/mineralocorticoids, progestogins and derivatives	IWRPVTXREVYBHT-QHXXRISESA-N	O=C(OC1CC2(C)C(C(=O)C)CCC2C3CCC4=CC(=O)CCC4(C)C13)C	FALSE	TRUE	FALSE	0.98	-1	-1	-1	-1	-1	0.49	16.59	AW_PolarC18_MSMS_NEG_HAP1_F_NAXDko_3	null	null	3154	2877	2034	5939	4554	7831	41223	6396	8933	27542	4235	28003	3354	6206	6260	6069	6257	4957	1800	1319	1915
3-(1,3-benzodioxol-5-yl)-7-[(2S,3R,4S,5S,6R)-6-[[(2S,3R,4R)-3,4-dihydroxy-4-(hydroxymethyl)oxolan-2-yl]oxymethyl]-3,4,5-trihydroxyoxan-2-yl]oxy-6-methoxychromen-4-one	9578	1.251	605.139	w/o MS2: 3-(1,3-benzodioxol-5-yl)-7-[(2S,3R,4S,5S,6R)-6-[[(2S,3R,4R)-3,4-dihydroxy-4-(hydroxymethyl)oxolan-2-yl]oxymethyl]-3,4,5-trihydroxyoxan-2-yl]oxy-6-methoxychromen-4-one	[M-H]-	null	0.08	FALSE	-1	605.151	C28H30O15	Isoflavonoid O-glycosides	BCWKMSLBLIKZQX-HMZWGCPASA-N	O=C1C=2C=C(OC)C(OC3OC(COC4OCC(O)(CO)C4O)C(O)C(O)C3O)=CC2OC=C1C=5C=CC=6OCOC6C5	FALSE	TRUE	FALSE	0.97	-1	-1	-1	-1	-1	0.48	6.02	AW_PolarC18_MSMS_NEG_HAP1_H_NAXDko_1	null	null	15712	15004	18490	24905	30126	22364	17798	22731	39302	24915	23948	28629	9113	29373	26553	24408	34375	8765	26432	22667	20003
glycohyodeoxycholic acid	12404	3.348	951.558	w/o MS2: glycohyodeoxycholic acid	[M-H]-	null	0.17	FALSE	-1	951.545	C26H43NO5	Glycinated bile acids and derivatives	SPOIYSFQOFYOFZ-BRDORRHWSA-N	C[C@H](CCC(=O)NCC(=O)O)[C@H]1CC[C@@H]2[C@@]1(CC[C@H]3[C@H]2C[C@@H]([C@H]4[C@@]3(CC[C@H](C4)O)C)O)C	FALSE	TRUE	FALSE	0.81	-1	-1	-1	-1	-1	0.41	4.96	AW_PolarC18_MSMS_NEG_HAP1_F_Ctrl_3	null	null	1088	2804	2256	3356	4129	6258	7248	10829	11044	5214	5732	18332	17972	6041	4715	14382	13102	14996	4296	1897	1046
[1a-(hydroxymethyl)-2-[3,4,5-trihydroxy-6-(hydroxymethyl)oxan-2-yl]oxy-2,5a,6,6a-tetrahydro-1bH-oxireno[5,6]cyclopenta[1,3-c]pyran-6-yl] 3,4-dimethoxybenzoate	14444	2.794	549.153	w/o MS2: [1a-(hydroxymethyl)-2-[3,4,5-trihydroxy-6-(hydroxymethyl)oxan-2-yl]oxy-2,5a,6,6a-tetrahydro-1bH-oxireno[5,6]cyclopenta[1,3-c]pyran-6-yl] 3,4-dimethoxybenzoate	[M+H]+	null	0.5	FALSE	2.797	549.157	C24H30O13	Hydrolyzable tannins	JPLOCWOFCUFHBG-UHFFFAOYSA-N	O=C(OC1C2OC2(CO)C3C(OC=CC13)OC4OC(CO)C(O)C(O)C4O)C5=CC=C(OC)C(OC)=C5	FALSE	TRUE	FALSE	0.94	-1	-1	-1	-1	-1	0.47	5.04	AW_PolarC18_MSMS_POS_HAP1_E_Ctrl_3	null	null	4628	5172	6228	11436	8154	10220	2293	259	7648	197	7920	166	155	166	279	9458	5267	3988	6179	6013	66
Polyporic acid	9574	1.268	605.114	w/o MS2: Polyporic acid	[M-H]-	null	0.38	FALSE	-1	605.121	C18H12O4	P-benzoquinones	HZKFHDXTSAYOSN-UHFFFAOYSA-N	c1ccc(cc1)C1=C(C(=O)C(=C(C1=O)O)c1ccccc1)O	FALSE	TRUE	FALSE	1	-1	-1	-1	-1	-1	0.5	10.14	AW_PolarC18_MSMS_NEG_HAP1_H_Ctrl_2	null	null	21056	17754	22889	29433	41375	26103	19861	27056	52998	32428	29571	36847	8879	37097	32450	25726	42692	7961	33943	32062	25883
lysergol	4880	28.132	255.152	w/o MS2: lysergol	[M+H]+	null	0.04	FALSE	4.49	255.15	C16H18N2O	Clavines and derivatives	BIXJFIJYBLJTMK-BONVTDFDSA-N	OCC1C=C2C=3C=CC=C4NC=C(C43)CC2N(C)C1	FALSE	TRUE	FALSE	0.99	-1	-1	-1	-1	-1	0.49	0.66	AW_PolarC18_MSMS_POS_HAP1_G_NAXDko_1	null	null	19133	16688	23489	27878	35843	32848	22692	18266	44169	33439	20791	35305	44732	27307	56719	34408	51010	25449	32311	20351	27572
NCGC00385824-01!methyl 2,4,10-triacetyloxy-5,9-dihydroxy-1,4a-dimethyl-7-propan-2-yl-2,3,4,9,10,10a-hexahydrophenanthrene-1-carboxylate	8911	2.961	565.228	w/o MS2: NCGC00385824-01!methyl 2,4,10-triacetyloxy-5,9-dihydroxy-1,4a-dimethyl-7-propan-2-yl-2,3,4,9,10,10a-hexahydrophenanthrene-1-carboxylate	[M-H]-	null	0.5	FALSE	-1	565.229	C27H36O10	1-hydroxysteroids	CDYGRHOHQUXDMN-UHFFFAOYSA-N	COC(=O)C1(C)C(CC(OC(C)=O)C2(C)C1C(OC(C)=O)C(O)C3=C2C(O)=CC(=C3)C(C)C)OC(C)=O	FALSE	TRUE	FALSE	1	-1	-1	-1	-1	-1	0.5	7.37	AW_PolarC18_MSMS_NEG_HAP1_E_Ctrl_1	null	null	25363	40649	29866	2943	2143	23465	14852	3190	17955	15561	3465	17966	29014	26420	43339	1900	19342	19852	31685	29751	26987
Lagochilin	9359	20.871	374.3	w/o MS2: Lagochilin	[M+H]+	null	1	TRUE	-1	374.29	C20H36O5	Diterpenoids	XYPPDQHBNJURHU-RHFXQVJCSA-N	OCCC1(OC2(CC1)C(C)CCC3C(C)(CO)C(O)CCC32C)CO	FALSE	TRUE	FALSE	0.61	0	0.86	0	124	0.04	0.42	637.13	AW_PolarC18_MSMS_POS_HAP1_H_Ctrl_3	null	51.94536:5 52.95191:2 52.96952:3 53.62324:10 55.30466:25 58.31948:2 60.51269:2 62.00640:3 63.00408:3 69.07119:23 69.32428:6 70.24851:2 73.67388:2 75.23111:9 78.39747:5 82.76379:1 83.89049:9 84.00453:2 84.28044:2 87.53609:3 92.88812:10 93.26170:4 97.15454:2 101.57598:5 107.68644:1 113.21628:1 113.72821:1 118.09425:2 120.14699:34 120.51488:8 122.65738:2 129.12743:4 130.22194:4 130.25350:2 130.75115…	2178864	2757486	2712638	2625601	2840074	2742811	2770584	2813103	2732592	2877981	2667639	2481462	2863700	3003407	3151708	2743450	3032616	3126863	2676437	2678003	2625840
Okadaic acid (+NH4)	20257	22.428	822.486	w/o MS2: Okadaic acid (+NH4)	[M+H]+	null	0.92	FALSE	-1	822.499	C44H68O13	Ketals	QNDVLZJODHBUFM-WFXQOWMNSA-N	CC1CCC2(CCCCO2)OC1C(C)CC(C3C(=C)C(C4C(O3)CCC5(O4)CCC(O5)C=CC(C)C6CC(=CC7(O6)C(CCC(O7)CC(C)(C(=O)O)O)O)C)O)O	FALSE	TRUE	FALSE	0.73	-1	-1	-1	-1	-1	0.36	13.9	AW_PolarC18_MSMS_POS_HAP1_E_NAXDko_2	null	null	3640	9979	16791	19005	24725	23160	22700	15854	22858	16884	22456	18818	23454	18370	13992	15921	21694	18390	23670	21038	19538
MENTHOL(-)	715	8.75	155.147	w/o MS2: MENTHOL(-)	[M-H]-	null	0.17	FALSE	-1	155.144	C10H20O	Menthane monoterpenoids	NOOLISFMXDJSKH-UHFFFAOYSA-N	OC1CC(C)CCC1C(C)C	FALSE	TRUE	FALSE	0.97	-1	-1	-1	-1	-1	0.49	3.98	AW_PolarC18_MSMS_NEG_HAP1_E_NAXDko_1	null	null	6617	6856	6554	6809	8126	6814	6210	6650	8230	5479	7681	7392	24481	19963	26329	25065	15761	33954	19725	18898	17218
tetradec-5-ynoic acid	4367	15.793	242.21	w/o MS2: tetradec-5-ynoic acid	[M+H]+	null	1	FALSE	-1	242.211	C14H24O2	Long-chain fatty acids	RHOQRBVFJSAQTR-UHFFFAOYSA-N	O=C(O)CCCC#CCCCCCCCC	FALSE	TRUE	FALSE	1	-1	-1	-1	-1	-1	0.5	8.24	AW_PolarC18_MSMS_POS_HAP1_G_Ctrl_1	null	null	106219	103855	119097	108536	117695	142444	47794	112806	94114	76916	47842	135167	102482	61567	77770	110431	148784	142363	145421	122971	139908
18-Aminoabieta-8,11,13-Triene Sulfate	9702	22.48	384.218	w/o MS2: 18-Aminoabieta-8,11,13-Triene Sulfate	[M+H]+	null	1	FALSE	-1	384.22	C20H33NO4S	Diterpenoids	FDYFHDKFDSGDKM-UHFFFAOYSA-N	O=S(=O)(O)O.NCC1(C)CCCC2(C3=CC=C(C=C3CCC21)C(C)C)C	FALSE	TRUE	FALSE	1	-1	-1	-1	-1	-1	0.5	12.15	AW_PolarC18_MSMS_POS_HAP1_E_Ctrl_2	null	null	65338	73383	71256	81007	78016	119508	93010	100245	98564	95358	104294	78819	86115	91760	83328	69955	67898	86481	105835	85931	98902
Oxaprozin	3398	2.323	292.101	w/o MS2: Oxaprozin	[M-H]-	null	1	FALSE	1.124	292.1	C18H15NO3	Phenyl-1,3-oxazoles	OFPXSFXSNFPTHF-UHFFFAOYSA-N	O=C(O)CCC1=NC(C=2C=CC=CC2)=C(O1)C=3C=CC=CC3	FALSE	TRUE	FALSE	1	-1	-1	-1	-1	-1	0.5	10.59	AW_PolarC18_MSMS_NEG_HAP1_F_Ctrl_1	null	null	22107	25643	26501	24294	37620	33239	45766	44169	34840	48272	24270	51350	57753	41648	65323	47333	40471	58184	13817	19636	17841
Trigonelline hydrochloride	1012	15.55	138.126	w/o MS2: Trigonelline hydrochloride	[M+H]+	null	1	FALSE	-1	138.12	C7H7NO2	Alkaloids and derivatives	WWNNZCOKKKDOPX-UHFFFAOYSA-N	C[N+]1=CC=CC(=C1)C(=O)[O-]	FALSE	TRUE	FALSE	0.83	-1	-1	-1	-1	-1	0.42	16.96	AW_PolarC18_MSMS_POS_HAP1_F_Ctrl_1	null	null	54329	58029	70468	64319	78825	81519	65623	87285	85539	79990	73313	78496	83378	86113	143645	99795	83248	86318	73146	80506	83940
PHENYLETHANOLAMINE	520	12.066	120.079	w/o MS2: PHENYLETHANOLAMINE	[M+H]+	null	1	FALSE	-1	120.08	C8H11NO	Aralkylamines	ULSIYEODSMZIPX-UHFFFAOYSA-N	NCC(O)C1=CC=CC=C1	FALSE	TRUE	FALSE	1	-1	-1	-1	-1	-1	0.5	24.06	AW_PolarC18_MSMS_POS_HAP1_E_NAXDko_2	null	null	151976	168675	132970	88965	108988	122499	135973	114330	89891	121931	76780	133270	162656	48601	142737	98626	89993	165392	91146	93698	91869
Bufotalin	12323	10.496	467.242	w/o MS2: Bufotalin	[M+H]+	null	0.13	FALSE	7.19	467.24	C26H36O6	Bufanolides and derivatives	VOZHMAYHYHEWBW-NVOOAVKYSA-N	O=C1OC=C(C=C1)C2C(OC(=O)C)CC3(O)C4CCC5CC(O)CCC5(C)C4CCC23C	FALSE	TRUE	FALSE	0.99	-1	-1	-1	-1	-1	0.49	3.37	AW_PolarC18_MSMS_POS_HAP1_E_Ctrl_2	null	null	2901	8470	6841	224	494	745	1353	645	1029	1108	1361	249	2359	766	24107	1281	1348	992	173	427	245
His	686	8.743	153.999	w/o MS2: His	[M-H]-	null	1	FALSE	-1	154	C6H9N3O2	Histidine and derivatives	HNDVDQJCIGZPNO-YFKPBYRVSA-N	C1=C(NC=N1)C[C@@H](C(=O)O)N	FALSE	TRUE	FALSE	1	-1	-1	-1	-1	-1	0.5	436.71	AW_PolarC18_MSMS_NEG_HAP1_E_Ctrl_2	null	null	520208	495428	556962	558663	579935	575241	527471	550971	542015	417636	562505	573453	2065635	1419434	1981136	1661018	1200138	2287411	1504710	1528491	1339712
alpha-cyano-4-hydroxycinnamic acid	3292	11.893	212.032	w/o MS2: alpha-cyano-4-hydroxycinnamic acid	[M+H]+	null	1	FALSE	-1	212.032	C10H7NO3	Hydroxycinnamic acids	AFVLVVWMAFSXCK-VMPITWQZSA-N	C1=CC(=CC=C1/C=C(\C#N)/C(=O)O)O	FALSE	TRUE	FALSE	1	-1	-1	-1	-1	-1	0.5	31.62	AW_PolarC18_MSMS_POS_HAP1_F_Ctrl_1	null	null	339982	363917	283680	308148	332300	353758	278204	307989	267824	235284	286447	297273	278050	93436	264715	135621	189636	344040	141319	219519	147964
Salsoline	2642	12.247	193.963	w/o MS2: Salsoline	[M+H]+	null	0.46	FALSE	-1	193.972	C11H15NO2	Tetrahydroisoquinolines	YTPRLBGPGZHUPD-UHFFFAOYSA-N	OC=1C=C2C(=CC1OC)C(NCC2)C	FALSE	TRUE	FALSE	0.91	-1	-1	-1	-1	-1	0.46	5.51	AW_PolarC18_MSMS_POS_HAP1_E_NAXDko_3	null	null	16467	17850	342	613	13712	16694	1002	1218	824	15594	12649	17799	18497	957	11894	1092	1001	11828	8771	1230	1332
Indolelactic acid	3072	2.45	206.099	w/o MS2: Indolelactic acid	[M+H]+	null	0.33	FALSE	-1	206.1	C11H11NO3	Indolyl carboxylic acids and derivatives	XGILAAMKEQUXLS-UHFFFAOYSA-N	C1=CC=C2C(=C1)C(=CN2)CC(C(=O)O)O	FALSE	TRUE	FALSE	1	-1	-1	-1	-1	-1	0.5	6.14	AW_PolarC18_MSMS_POS_HAP1_E_NAXDko_2	null	null	2681	3198	25620	17922	21211	1050	69536	73234	50776	1150	1325	2920	21287	831	11737	1296	724	13400	1689	841	1310
2,4,5-trimethoxybenzoic acid	4726	1.634	251.022	w/o MS2: 2,4,5-trimethoxybenzoic acid	[M+H]+	null	0.46	FALSE	-1	251.033	C10H12O5	P-methoxybenzoic acids and derivatives	KVZUCOGWKYOPID-UHFFFAOYSA-N	COC1=C(OC)C=C(OC)C(C(O)=O)=C1	FALSE	TRUE	FALSE	1	-1	-1	-1	-1	-1	0.5	4.97	AW_PolarC18_MSMS_POS_HAP1_F_Ctrl_2	null	null	468	767	19919	82393	42867	30187	30879	22861	21435	110	929	774	290	54867	397	12758	473	21866	55907	245	629
7-Deacetoxy-7-Oxokhivorin	14309	17.573	543.262	w/o MS2: 7-Deacetoxy-7-Oxokhivorin	[M+H]+	null	0.38	FALSE	5.865	543.26	C30H38O9	Naphthopyrans	IKFXPERBVFYFMS-DPILJLKXSA-N	O=C(OC1CC(OC(=O)C)C2(C)C3CCC4(C)C(OC(=O)C5OC54C3(C(=O)CC2C1(C)C)C)C6=COC=C6)C	FALSE	TRUE	FALSE	1	-1	-1	-1	-1	-1	0.5	8.68	AW_PolarC18_MSMS_POS_HAP1_F_Ctrl_1	null	null	30675	22015	14706	15035	13433	13451	13348	14062	10075	1383	352	2971	894	2433	1815	3031	2507	1240	826	1956	3613
verruculotoxin	5201	17.086	262.198	w/o MS2: verruculotoxin	[M+H]+	null	0.96	FALSE	-1	262.191	C15H20N2O	Alpha amino acid amides	CUANCTHYEDWUMU-KBPBESRZSA-N	OC1=NC(CC=2C=CC=CC2)CN3CCCCC13	FALSE	TRUE	FALSE	0.81	-1	-1	-1	-1	-1	0.4	15.02	AW_PolarC18_MSMS_POS_HAP1_F_NAXDko_1	null	null	252461	215417	91783	64817	122503	139988	86771	74920	65528	172574	120437	179186	143955	4031	153509	150718	135926	131833	160136	137756	176276
Otenzepad	6238	16.929	420.249	w/o MS2: Otenzepad	[M-H]-	null	0.46	FALSE	2.94	420.241	C24H31N5O2	1,4-benzodiazepines	UBRKDAVQCKZSPO-UHFFFAOYSA-N	O=C(N1C2=NC=CC=C2N=C(O)C=3C=CC=CC31)CN4CCCCC4CN(CC)CC	FALSE	TRUE	FALSE	0.72	-1	-1	-1	-1	-1	0.36	74.72	AW_PolarC18_MSMS_NEG_HAP1_G_NAXDko_1	null	null	863	3024	2888	717	1757	702	369	638	493	2162	1969	2903	2512	57553	216047	73153	73256	82921	117618	78535	56160
Proquinazid	9320	26.365	373.037	w/o MS2: Proquinazid	[M+H]+	null	0.21	FALSE	16.6	373.041	C14H17IN2O2	Quinazolines	FLVBXVXXXMLMOX-UHFFFAOYSA-N	CCCN1C(=O)C2=C(C=CC(=C2)I)N=C1OCCC	FALSE	TRUE	FALSE	0.98	-1	-1	-1	-1	-1	0.49	6.18	AW_PolarC18_MSMS_POS_HAP1_F_Ctrl_3	null	null	148418	56002	42712	48318	49874	44074	117747	115808	106761	45599	44296	48485	114713	149488	21751	81381	86055	132946	37300	70691	145539
Phosphatidylethanolamine 20:2-22:6	11966	22.603	814.538	w/o MS2: Phosphatidylethanolamine 20:2-22:6	[M-H]-	null	0.04	FALSE	17.52	814.54	C47H78NO8P	Phosphatidylethanolamines	BSGJBDYIUVDIRF-LPXIWEFZSA-N	O(C(CCC=CCC=CCC=CCC=CCC=CCC=CCC)=O)C(COC(=O)CCC=CCC=CCCCCCCCCCCCC)COP(O)(=O)OCCN	FALSE	TRUE	FALSE	0.99	-1	-1	-1	-1	-1	0.5	7.12	AW_PolarC18_MSMS_NEG_HAP1_F_Ctrl_2	null	null	2935	6288	2232	4977	3135	3596	10639	10926	8447	4756	3306	3431	5675	2702	2266	1835	2006	3697	3428	1725	5628
2-[5-[2-[2-[5-(2-hydroxybutyl)oxolan-2-yl]propanoyloxy]butyl]oxolan-2-yl]propanoic acid	11937	28.628	453.237	w/o MS2: 2-[5-[2-[2-[5-(2-hydroxybutyl)oxolan-2-yl]propanoyloxy]butyl]oxolan-2-yl]propanoic acid	[M+H]+	null	0.04	FALSE	-1	453.236	C22H38O7	Dicarboxylic acids and derivatives	WGVQPPKZKAJDGR-UHFFFAOYSA-N	O=C(O)C(C)C1OC(CC1)CC(OC(=O)C(C)C2OC(CC2)CC(O)CC)CC	FALSE	TRUE	FALSE	0.99	-1	-1	-1	-1	-1	0.5	2.44	AW_PolarC18_MSMS_POS_HAP1_G_NAXDko_3	null	null	5367	16756	5661	10472	8946	13149	12774	10743	10428	16736	13357	17948	15168	17454	9855	29871	7178	12094	11379	18067	11962
Citrusin	7631	15.418	327.139	w/o MS2: Citrusin	[M+H]+	null	0.29	FALSE	3.99	327.14	C16H22O7	Phenolic glycosides	VADSVXSGIFBZLI-IBEHDNSVSA-N	OCC1OC(OC2=CC=C(C=C2OC)CC=C)C(O)C(O)C1O	FALSE	TRUE	FALSE	1	-1	-1	-1	-1	-1	0.5	3.48	AW_PolarC18_MSMS_POS_HAP1_G_Ctrl_3	null	null	20060	49784	4778	2844	3287	6172	38006	27479	24325	4277	2844	6004	17346	2544	32301	3942	10925	9030	3883	10280	10091
Phenolphthalin	4069	12.99	319.097	w/o MS2: Phenolphthalin	[M-H]-	null	0.5	FALSE	15.585	319.098	C20H16O4	Triphenyl compounds	FFFPYJTVNSSLBQ-UHFFFAOYSA-N	OC(=O)C1=C(C=CC=C1)C(C1=CC=C(O)C=C1)C1=CC=C(O)C=C1	FALSE	TRUE	FALSE	1	-1	-1	-1	-1	-1	0.5	4.19	AW_PolarC18_MSMS_NEG_HAP1_E_Ctrl_1	null	null	25411	11813	13393	4200	3151	6525	10156	8734	7717	3290	1717	4419	22425	15814	29084	25948	29255	18636	36646	19459	29996
3-[6-[[(2R,3R,4R,5S,6S)-3,5-dihydroxy-6-methyl-4-[(2S,3R,4R,5R,6S)-3,4,5-trihydroxy-6-methyloxan-2-yl]oxyoxan-2-yl]oxymethyl]-3,4,5-trihydroxyoxan-2-yl]oxy-5-hydroxy-2-(4-hydroxyphenyl)-7-methoxychromen-4-one	19933	1.311	793.182	w/o MS2: 3-[6-[[(2R,3R,4R,5S,6S)-3,5-dihydroxy-6-methyl-4-[(2S,3R,4R,5R,6S)-3,4,5-trihydroxy-6-methyloxan-2-yl]oxyoxan-2-yl]oxymethyl]-3,4,5-trihydroxyoxan-2-yl]oxy-5-hydroxy-2-(4-hydroxyphenyl)-7-methoxychromen-4-one	[M+H]+	null	0.58	FALSE	-1	793.185	C34H42O19	Flavonoid-3-O-glycosides	MQMTVWHXCSRCER-OHWKTECQSA-N	O=C1C(OC2OC(COC3OC(C)C(O)C(OC4OC(C)C(O)C(O)C4O)C3O)C(O)C(O)C2O)=C(OC5=CC(OC)=CC(O)=C15)C=6C=CC(O)=CC6	FALSE	TRUE	FALSE	1	-1	-1	-1	-1	-1	0.5	12.79	AW_PolarC18_MSMS_POS_HAP1_H_NAXDko_1	null	null	20841	13422	7588	16698	30004	7307	1608	4199	5258	19003	17572	20640	742	23205	8572	22959	22505	1358	20020	6079	4306
Proline-hydroxyproline	3924	15.285	229.118	w/o MS2: Proline-hydroxyproline	[M+H]+	null	0.33	FALSE	8.528	229.118	C10H16N2O4	Dipeptides	ONPXCLZMBSJLSP-CSMHCCOUSA-N	O=C(O)C1N(C(=O)C2NCCC2)CC(O)C1	FALSE	TRUE	FALSE	1	-1	-1	-1	-1	-1	0.5	4.72	AW_PolarC18_MSMS_POS_HAP1_E_Ctrl_3	null	null	49860	40149	43352	2446	34589	35071	36789	43171	26670	5425	1945	6381	3669	3392	20204	4899	5646	3951	5056	2199	2692
7-[(2S,3R,4R,5R,6S)-3,4,5-trihydroxy-6-methyloxan-2-yl]oxy-3-[4-[(2S,3R,4R,5R,6S)-3,4,5-trihydroxy-6-methyloxan-2-yl]oxyphenyl]chromen-4-one	14392	2.222	547.185	w/o MS2: 7-[(2S,3R,4R,5R,6S)-3,4,5-trihydroxy-6-methyloxan-2-yl]oxy-3-[4-[(2S,3R,4R,5R,6S)-3,4,5-trihydroxy-6-methyloxan-2-yl]oxyphenyl]chromen-4-one	[M+H]+	null	1	TRUE	2.188	547.181	C27H30O12	Isoflavonoid O-glycosides	RIXHOIPNPVCEHZ-WIYOTWCASA-N	O=C1C(=COC2=CC(OC3OC(C)C(O)C(O)C3O)=CC=C12)C=4C=CC(OC5OC(C)C(O)C(O)C5O)=CC4	FALSE	TRUE	FALSE	0.94	0	null	0.16	8	0.5	0.38	117	AW_PolarC18_MSMS_POS_HAP1_H_NAXDko_3	null	51.10632:8 54.33172:5 54.80677:17 55.05276:28 57.23392:15 57.77927:3 61.73967:1 63.49330:5 65.26032:9 65.34135:18 67.05443:72 68.99342:160 69.03076:7 69.05661:22 70.02824:60 70.16429:10 71.33624:17 71.52910:10 75.43495:3 77.51810:14 82.06679:49 82.85797:1 84.04551:263 84.09623:2 84.12794:2 84.25166:2 84.37230:18 84.39770:18 84.44536:3 85.02777:68 85.07879:2 88.04123:458 88.09638:2 88.15805:1 88.4…	257988	312014	270388	105055	190350	310208	156366	161553	139379	99407	75196	119501	491853	93025	391132	230112	257203	388528	521110	483380	472130
Sinapoylmalate	19193	1.253	737.086	w/o MS2: Sinapoylmalate	[M+H]+	null	0.25	FALSE	-1	737.097	C15H16O9	Coumaric acids and derivatives	DUDGAPSRYCQPBG-UFFNRZRYSA-N	O=C(OC(C(=O)O)CC(=O)O)C=CC1=CC(OC)=C(O)C(OC)=C1	FALSE	TRUE	FALSE	0.95	-1	-1	-1	-1	-1	0.48	9.02	AW_PolarC18_MSMS_POS_HAP1_F_Ctrl_2	null	null	7305	6757	11573	11	123	14771	13712	12978	8930	4606	3966	3550	2495	4015	13472	4086	3938	20747	5626	5770	4764
NCGC00381199-01_C25H38O4_(3aR,5E,7S,10E,14E,16aS)-2,7-Dihydroxy-3-[(2S)-1-hydroxy-2-propanyl]-6,10,14,16a-tetramethyl-4,7,8,9,12,13,16,16a-octahydrocyclopenta[15]annulen-1(3aH)-one	9750	18.544	385.27	w/o MS2: NCGC00381199-01_C25H38O4_(3aR,5E,7S,10E,14E,16aS)-2,7-Dihydroxy-3-[(2S)-1-hydroxy-2-propanyl]-6,10,14,16a-tetramethyl-4,7,8,9,12,13,16,16a-octahydrocyclopenta[15]annulen-1(3aH)-one	[M+H]+	null	0.83	FALSE	-1	385.273	C25H38O4	Secondary alcohols	UTGBBPSEQPITLF-LJZQDFFTSA-N	C[C@H](CO)C/1=C(O)/C(=O)[C@@]2(C)C/C=C(C)/CC/C=C(C)/CC[C@H](O)/C(=C/C[C@H]12)C	FALSE	TRUE	FALSE	0.98	-1	-1	-1	-1	-1	0.49	5.01	AW_PolarC18_MSMS_POS_HAP1_E_NAXDko_2	null	null	57892	149166	56647	52263	56495	99945	42443	48927	36843	84200	67573	80091	63995	47116	42341	58061	55429	83383	52966	68242	48989
(S)-N-(6,6-dimethyl-1,4-dioxo-3,4,12,12a-tetrahydropyrazino[1',2':1,6]pyrido[3,4-b]indol-2(1H,6H,7H)-yl)-4-methoxy-N-(4-methoxybenzoyl)benzamide	15528	16.947	589.217	w/o MS2: (S)-N-(6,6-dimethyl-1,4-dioxo-3,4,12,12a-tetrahydropyrazino[1',2':1,6]pyrido[3,4-b]indol-2(1H,6H,7H)-yl)-4-methoxy-N-(4-methoxybenzoyl)benzamide	[M+H]+	null	0.04	FALSE	5.72	589.21	C32H30N4O6	Beta carbolines	VFAMXXXCIPXUHZ-SANMLTNESA-N	O=C(C1=CC=C(OC)C=C1)N(C(=O)C2=CC=C(OC)C=C2)N3C(=O)C4N(C(=O)C3)C(C=5NC=6C=CC=CC6C5C4)(C)C	FALSE	TRUE	FALSE	0.83	-1	-1	-1	-1	-1	0.41	5.1	AW_PolarC18_MSMS_POS_HAP1_G_NAXDko_2	null	null	1077	1522	806	1051	725	3354	2963	2356	2461	4253	3161	4724	4655	4025	5137	3895	4706	2429	3813	4018	5354
NCGC00380749-01_C30H32O12_{(1R,2S,3R,5R,6R,8S)-3-[(6-O-Benzoyl-beta-D-glucopyranosyl)oxy]-6-hydroxy-8-methyl-9,10-dioxatetracyclo[4.3.1.0~2,5~.0~3,8~]dec-2-yl}methyl benzoate	14963	1.311	567.187	w/o MS2: NCGC00380749-01_C30H32O12_{(1R,2S,3R,5R,6R,8S)-3-[(6-O-Benzoyl-beta-D-glucopyranosyl)oxy]-6-hydroxy-8-methyl-9,10-dioxatetracyclo[4.3.1.0~2,5~.0~3,8~]dec-2-yl}methyl benzoate	[M+H]+	null	0.21	FALSE	-1	567.186	C30H32O12	Terpene glycosides	LATYEZNGPQKAIK-BPNOJRQNSA-N	C[C@@]12C[C@]3(O)O[C@H](O1)[C@]4(COC(=O)C5=CC=CC=C5)[C@H]3C[C@]24O[C@@H]6O[C@H](COC(=O)C7=CC=CC=C7)[C@@H](O)[C@H](O)[C@H]6O	FALSE	TRUE	FALSE	1	-1	-1	-1	-1	-1	0.5	6.52	AW_PolarC18_MSMS_POS_HAP1_H_Ctrl_1	null	null	15076	9720	9209	140	13880	11100	9039	8992	10387	23581	22267	25032	8068	13637	18626	25935	19892	50	23758	60	9250
[(1S,6S,7R,10R,15S,16R,18S,19R,20R)-6-(3-Furyl)-8,9,18,19,20-pentahydroxy-3-(1-hydroxy-2-methylpropylidene)-7,12,15,17-tetramethyl-4-oxo-5,11,13,21-tetraoxaheptacyclo[10.8.1.114,17.01,10.02,7.010,15.014,19]docos-16-yl]acetic acid	17669	1.264	671.237	w/o MS2: [(1S,6S,7R,10R,15S,16R,18S,19R,20R)-6-(3-Furyl)-8,9,18,19,20-pentahydroxy-3-(1-hydroxy-2-methylpropylidene)-7,12,15,17-tetramethyl-4-oxo-5,11,13,21-tetraoxaheptacyclo[10.8.1.114,17.01,10.02,7.010,15.014,19]docos-16-yl]acetic acid	[M+H]+	null	0.21	FALSE	-1	671.231	C32H40O14	Limonoids	FLRUCNJMPLRHQE-WUKNDPDISA-N	O=C(O)CC1C2(C)CC34OC5(OC6(C(O)C3(O)C2O)C7C(C(=O)OC(C8=COC=C8)C7(C)C(O)C(O)C6(O5)C14C)=C(O)C(C)C)C	FALSE	TRUE	FALSE	0.91	-1	-1	-1	-1	-1	0.46	15.73	AW_PolarC18_MSMS_POS_HAP1_F_NAXDko_3	null	null	3419	1779	2102	266	201	4267	751	3319	6221	18343	18485	24879	151	6389	4187	29672	26426	2454	2425	2053	1553
2-[(6,7-dimethoxy-1,2,3,4-tetrahydroisoquinolin-1-yl)methyl]-3-ethyl-9,10-dimethoxy-5-oxido-2,3,4,6,7,11b-hexahydro-1H-benzo[a]quinolizin-5-ium	13527	15.576	514.317	w/o MS2: 2-[(6,7-dimethoxy-1,2,3,4-tetrahydroisoquinolin-1-yl)methyl]-3-ethyl-9,10-dimethoxy-5-oxido-2,3,4,6,7,11b-hexahydro-1H-benzo[a]quinolizin-5-ium	[M+H]+	null	0.33	FALSE	-1	514.328	C29H40N2O5	Emetine alkaloids	SSQAXSNCMRBPGJ-UHFFFAOYSA-N	O=N12CCC3=CC(OC)=C(OC)C=C3C2CC(CC4NCCC5=CC(OC)=C(OC)C=C54)C(CC)C1	FALSE	TRUE	FALSE	0.97	-1	-1	-1	-1	-1	0.49	5.08	AW_PolarC18_MSMS_POS_HAP1_H_Ctrl_2	null	null	17654	10822	897	653	661	1057	619	853	1319	9737	12056	15274	4610	868	20092	1618	11568	1919	1918	5646	773
Acid Orange 7 (free acid)	7714	2.167	329.056	w/o MS2: Acid Orange 7 (free acid)	[M+H]+	null	1	FALSE	13.403	329.059	C16H12N2O4S	Naphthols and derivatives	RDUJRVXKAIVTDH-UHFFFAOYSA-N	OC1=CC=C2C=CC=CC2=C1N=NC1=CC=C(C=C1)S(O)(=O)=O	FALSE	TRUE	FALSE	0.96	-1	-1	-1	-1	-1	0.48	17.61	AW_PolarC18_MSMS_POS_HAP1_E_NAXDko_2	null	null	245532	251326	56815	31854	45757	165956	99150	93882	83278	76018	59357	76755	84453	56498	77766	64806	63955	71941	116705	119239	107075
Streptomycin	15319	1.271	582.012	w/o MS2: Streptomycin	[M+H]+	null	0.5	FALSE	-1	582	C21H39N7O12	Aminocyclitol glycosides	UCSJYZPVAKXKNQ-HZYVHMACSA-N	C[C@H]1[C@@]([C@H]([C@@H](O1)O[C@@H]2[C@H]([C@@H]([C@H]([C@@H]([C@H]2O)O)N=C(N)N)O)N=C(N)N)O[C@H]3[C@H]([C@@H]([C@H]([C@@H](O3)CO)O)O)NC)(C=O)O	FALSE	TRUE	FALSE	0.62	-1	-1	-1	-1	-1	0.31	8.66	AW_PolarC18_MSMS_POS_HAP1_G_Ctrl_3	null	null	11794	22070	32257	15	219	29494	25076	31018	24716	10330	6333	5609	2611	2885	16781	6850	4457	3200	5771	22238	17669
Aspergillusenes A	4133	1.51	235.17	w/o MS2: Aspergillusenes A	[M+H]+	null	0.08	FALSE	-1	235.17	C15H22O2	Sesquiterpenoids	NWPUHDAIOGMKFI-WUXMJOGZSA-N	OC1=C(/C(C)=C/CCC(C)C)C=CC(CO)=C1	FALSE	TRUE	FALSE	1	-1	-1	-1	-1	-1	0.5	1.87	AW_PolarC18_MSMS_POS_HAP1_G_Ctrl_3	null	null	44584	28390	21899	22296	42934	3900	41475	41865	43219	10326	6121	17695	32517	28384	20553	14926	10685	18975	20771	34105	21614
1-Lauroyl-2-Hydroxy-sn-Glycero-3-Phosphocholine	11570	1.533	440.282	w/o MS2: 1-Lauroyl-2-Hydroxy-sn-Glycero-3-Phosphocholine	[M+H]+	null	0.5	FALSE	-1	440.278	C20H42NO7P	1-acyl-sn-glycero-3-phosphocholines	BWKILASWCLJPBO-LJQANCHMSA-N	CCCCCCCCCCCC(=O)OCC(COP(=O)([O-])OCC[N+](C)(C)C)O	FALSE	TRUE	FALSE	0.94	-1	-1	-1	-1	-1	0.47	3.64	AW_PolarC18_MSMS_POS_HAP1_H_NAXDko_2	null	null	13277	15732	9565	1649	6922	7451	8963	7702	6218	5197	4125	5224	7506	583	4643	4835	3648	5428	5656	6901	8243
Tricaproin (C6:0)	10548	19.445	409.255	w/o MS2: Tricaproin (C6:0)	[M+H]+	null	0.17	FALSE	7.096	409.256	C21H38O6	Triacylglycerols	MAYCICSNZYXLHB-UHFFFAOYSA-N	CCCCCC(=O)OCC(COC(=O)CCCCC)OC(=O)CCCCC	FALSE	TRUE	FALSE	0.99	-1	-1	-1	-1	-1	0.49	6.5	AW_PolarC18_MSMS_POS_HAP1_G_Ctrl_3	null	null	34236	49952	10950	8750	11778	30749	29413	22506	23396	8037	6063	13267	31013	9816	84874	30315	41098	37924	24060	28708	8975
6-Ethoxy-2,3,4-trimethyl-1,2,3,4-tetrahydroquinoline	3566	21.607	220.163	w/o MS2: 6-Ethoxy-2,3,4-trimethyl-1,2,3,4-tetrahydroquinoline	[M+H]+	null	0.25	FALSE	13.808	220.17	C14H21NO	Hydroquinolines	YLDDCEXDGNXCIO-UHFFFAOYSA-N	CCOC1=CC=C2NC(C)(C)CC(C)C2=C1	FALSE	TRUE	FALSE	0.83	-1	-1	-1	-1	-1	0.42	11.07	AW_PolarC18_MSMS_POS_HAP1_G_Ctrl_2	null	null	90045	10196	55084	26520	40782	93819	68123	68387	54200	48640	41922	52017	95881	94805	80246	126353	104158	162630	25504	71102	56319
7-Methylguanosine	6527	3.054	298.116	w/o MS2: 7-Methylguanosine	[M+H]+	null	0.5	FALSE	7.083	298.116	C11H16N5O5	Purine nucleosides	OGHAROSJZRTIOK-KQYNXXCUSA-O	N=C1N=C(O)C2=C(N1)N(C=[N+]2C)C3OC(CO)C(O)C3O	FALSE	TRUE	FALSE	1	-1	-1	-1	-1	-1	0.5	2.54	AW_PolarC18_MSMS_POS_HAP1_F_Ctrl_2	null	null	916	18718	13800	157	517	11879	12494	8617	6365	523	188	267	15261	163	1134	7529	7550	759	223	151	10493
2-((R)-4-((3R,5R,6S,7R,8S,9S,10R,13R,14S,17R)-3,6,7-trihydroxy-10,13-dimethylhexadecahydro-1H-cyclopenta[a]phenanthren-17-yl)pent-2-enamido)ethane-1-sulfonic acid	14075	8.347	536.274	w/o MS2: "2-((R)-4-((3R,5R,6S,7R,8S,9S,10R,13R,14S,17R)-3,6,7-trihydroxy-10,13-dimethylhexadecahydro-1H-cyclopenta[a]phenanthren-17-yl)pent-2-enamido)ethane-1-sulfonic acid"	[M+H]+	null	0.04	FALSE	-1	536.265	C26H43NO7S	Taurinated bile acids and derivatives	JZAIXDCPNUAWTQ-KAJAMYNGSA-N	C[C@@H]([C@H]1CC[C@]2([H])[C@]1(C)CC[C@@]3([H])[C@@]2([H])[C@@H](O)[C@@H](O)[C@@]4([H])[C@]3(C)CC[C@@H](O)C4)/C=C/C(NCCS(=O)(O)=O)=O	FALSE	TRUE	FALSE	0.7	-1	-1	-1	-1	-1	0.35	2.7	AW_PolarC18_MSMS_POS_HAP1_E_Ctrl_2	null	null	141	9622	215	30	357	3557	89	76	95	12	15	15	88	237	475	27	138	99	35	143	29
NCGC00381327-01_C21H28O6_2H,11H-Naphtho[2,1-b]pyrano[3,2-e]pyran-9-carboxylic acid, 1,3,4,4a,5,6,6a,12,12a,12b-decahydro-3-hydroxy-4,4,6a,12b-tetramethyl-11-oxo-	9447	1.498	377.204	w/o MS2: NCGC00381327-01_C21H28O6_2H,11H-Naphtho[2,1-b]pyrano[3,2-e]pyran-9-carboxylic acid, 1,3,4,4a,5,6,6a,12,12a,12b-decahydro-3-hydroxy-4,4,6a,12b-tetramethyl-11-oxo-	[M+H]+	null	0.42	FALSE	-1	377.196	C21H28O6	Naphthopyrans	QKCAUXREKNGLHY-UHFFFAOYSA-N	CC1(C)C(O)CCC2(C)C1CCC3(C)O\C4=C(/CC23)C(=O)\C=C(/O4)C(O)=O	FALSE	TRUE	FALSE	1	-1	-1	-1	-1	-1	0.5	2.37	AW_PolarC18_MSMS_POS_HAP1_E_NAXDko_1	null	null	11319	11434	19853	13396	20313	16389	7482	7458	5862	4484	2310	3834	4855	2915	8445	4382	5150	3673	7785	7606	10261
Psychosine	7041	2.186	459.993	w/o MS2: Psychosine	[M-H]-	null	0.25	FALSE	-1	460	C24H47NO7	Glycosphingolipids	HHJTWTPUPVQKNA-PIIMIWFASA-N	CCCCCCCCCCCCCC=C[C@@H](O)[C@@H](N)CO[C@H](O1)[C@H](O)[C@@H](O)[C@@H](O)[C@@H](CO)1	FALSE	TRUE	FALSE	0.82	-1	-1	-1	-1	-1	0.41	4.25	AW_PolarC18_MSMS_NEG_HAP1_H_NAXDko_1	null	null	9927	12521	13089	12531	10124	13953	20345	19433	17010	9834	10405	14441	24752	18753	14591	13804	10799	17261	11517	8099	8903
NCGC00381116-01!(E)-4-hydroxy-4-[4-hydroxy-2-[(E)-6-oxohept-1-enyl]cyclopentyl]but-2-enoic acid	5807	14.633	279.158	w/o MS2: NCGC00381116-01!(E)-4-hydroxy-4-[4-hydroxy-2-[(E)-6-oxohept-1-enyl]cyclopentyl]but-2-enoic acid	[M+H]+	null	0.21	FALSE	-1	279.158	C16H24O5	Hydroxy fatty acids	XOBLMJHTXIQOHS-GFGVWQOPSA-N	CC(=O)CCC\C=C\C1CC(O)CC1C(O)\C=C\C(O)=O	FALSE	TRUE	FALSE	1	-1	-1	-1	-1	-1	0.5	6.01	AW_PolarC18_MSMS_POS_HAP1_F_Ctrl_3	null	null	18940	8781	9501	6998	11117	4204	37829	28514	35561	9892	2575	4804	99379	2115	50867	4665	8733	7360	1910	11548	10034
Sulfanilamide	2027	1.674	173.037	w/o MS2: Sulfanilamide	[M+H]+	null	0.04	FALSE	2.3	173.038	C6H8N2O2S	Aminobenzenesulfonamides	FDDDEECHVMSUSB-UHFFFAOYSA-N	c1cc(ccc1N)S(=O)(=O)N	FALSE	TRUE	FALSE	1	-1	-1	-1	-1	-1	0.5	1.62	AW_PolarC18_MSMS_POS_HAP1_E_NAXDko_1	null	null	34772	17362	36704	23027	54199	20291	31325	31225	27261	22825	16389	20689	23508	24300	45323	18531	21886	19120	8396	14184	14657
putative analog of trichodinA	8711	13.743	354.21	w/o MS2: putative analog of trichodinA	[M+H]+	null	0.46	FALSE	-1	354.21	C22H27NO3	Chromenopyridines	YUVRNJMVVICARN-FBPQGXBGSA-N	O=C1N([H])C=C(C2=CC=C(O)C=C2)C(O[C@@H]3C)=C1[C@@]4([H])[C@]3(C)C[C@H](C)C[C@@H]4C	FALSE	TRUE	FALSE	1	-1	-1	-1	-1	-1	0.5	2.89	AW_PolarC18_MSMS_POS_HAP1_E_NAXDko_3	null	null	5985	2044	1175	488	751	11637	9550	11886	12426	967	1116	1039	11352	10384	15628	681	9501	12094	748	12385	1035
Isorhamnetin glucuronide	7646	1.481	492.092	w/o MS2: Isorhamnetin glucuronide	[M-H]-	null	0.21	FALSE	-1	492.09	C22H20O13	Flavonoid-3-O-glucuronides	VVZWHOMBDMMRSC-NTKSAMNMSA-N	O=C(O)C1OC(OC=2C(=O)C=3C(O)=CC(O)=CC3OC2C=4C=CC(O)=C(OC)C4)C(O)C(O)C1O	FALSE	TRUE	FALSE	1	-1	-1	-1	-1	-1	0.5	4.65	AW_PolarC18_MSMS_NEG_HAP1_G_NAXDko_3	null	null	843	15887	24622	22626	23109	606	15293	16835	19860	1048	334	282	1280	19587	2640	10483	15404	18378	12506	213	12624
3-deoxysappanchalcone	5554	2.97	271.09	w/o MS2: 3-deoxysappanchalcone	[M+H]+	null	0.08	FALSE	-1	271.09	C16H14O4	Cinnamylphenols	PACBGANPVNHGNP-RUDMXATFSA-N	O=C(C=CC1=CC=C(O)C=C1)C2=CC=C(O)C=C2OC	FALSE	TRUE	FALSE	1	-1	-1	-1	-1	-1	0.5	1.84	AW_PolarC18_MSMS_POS_HAP1_G_Ctrl_1	null	null	3636	1659	2055	1422	2017	2199	10764	9659	8501	5867	2584	5340	12309	229	18746	4657	2958	8450	268	5067	3404
Pyroglutamic acid	323	2.19	128.035	w/o MS2: Pyroglutamic acid	[M-H]-	null	1	TRUE	8.734	128.034	C5H7NO3	Alpha amino acids and derivatives	ODHCTXKNWHHXJC-VKHMYHEASA-N	O=C(O)C1N=C(O)CC1	FALSE	TRUE	FALSE	0.99	0.66	0.63	0.73	2	1	0.86	1100	AW_PolarC18_MSMS_NEG_HAP1_G_NAXDko_1	null	52.79884:4 60.02425:2 65.75008:1 66.04476:1 69.34416:1 82.02867:20 82.36405:1 82.87942:1 90.18133:2 92.77035:2 93.37071:1 93.75863:2 100.22699:10 104.00344:5 105.74180:2 108.26661:4 111.05062:18 112.42838:1 112.53838:1 113.14067:1 113.75563:1 119.53909:10 128.01918:47 128.07395:120	5762368	9804407	5616594	2946354	5399725	4243047	2860948	2854597	2218604	1649951	1025246	2000605	5567590	3247851	4345217	2269304	2247572	4176157	5789919	6211613	4303796
NCGC00384986-01!1-hydroxy-2-(hydroxymethyl)-3-[(2S,3R,4S,5S,6R)-3,4,5-trihydroxy-6-[[(2S,3R,4S,5R)-3,4,5-trihydroxyoxan-2-yl]oxymethyl]oxan-2-yl]oxyanthracene-9,10-dione	15328	1.302	582.188	w/o MS2: NCGC00384986-01!1-hydroxy-2-(hydroxymethyl)-3-[(2S,3R,4S,5S,6R)-3,4,5-trihydroxy-6-[[(2S,3R,4S,5R)-3,4,5-trihydroxyoxan-2-yl]oxymethyl]oxan-2-yl]oxyanthracene-9,10-dione	[M+H]+	null	0.58	FALSE	-1	582.182	C26H28O14	Anthraquinones	NVKNRXOMCYTFJF-WFLOGZPDSA-N	OCC1=C(O)C2=C(C=C1O[C@@H]3O[C@H](CO[C@@H]4OC[C@@H](O)[C@H](O)[C@H]4O)[C@@H](O)[C@H](O)[C@H]3O)C(=O)C5=CC=CC=C5C2=O	FALSE	TRUE	FALSE	0.93	-1	-1	-1	-1	-1	0.46	10.54	AW_PolarC18_MSMS_POS_HAP1_G_Ctrl_3	null	null	24178	4084	9494	15039	23996	8550	4005	4164	6822	28390	19610	21303	1669	25934	12693	39395	28253	4347	34184	14812	5438
Lauramidopropylbetaine	8257	17.079	344.306	w/o MS2: Lauramidopropylbetaine	[M+H]+	null	0.58	FALSE	13.057	344.303	C19H39N2O3	Alpha amino acids	MRUAUOIMASANKQ-UHFFFAOYSA-O	CCCCCCCCCCCC(=O)NCCC[N+](C)(C)CC(O)=O	FALSE	TRUE	FALSE	0.97	-1	-1	-1	-1	-1	0.48	14.1	AW_PolarC18_MSMS_POS_HAP1_G_Ctrl_2	null	null	4244	42685	3112	2272	3814	42812	12778	9155	14327	26227	24584	30797	55333	30287	161634	52578	56673	46835	33337	31267	41083
LANCEOLATIN B	5245	2.148	263.089	w/o MS2: LANCEOLATIN B	[M+H]+	null	0.63	FALSE	-1	263.09	C17H10O3	Furanoflavones	NQNOTBRHBRJKKH-UHFFFAOYSA-N	O=C1C=C(OC=2C1=CC=C3OC=CC32)C=4C=CC=CC4	FALSE	TRUE	FALSE	1	-1	-1	-1	-1	-1	0.5	11.46	AW_PolarC18_MSMS_POS_HAP1_F_NAXDko_2	null	null	79540	127132	4487	36621	321774	368586	108366	35354	38497	194262	144575	208682	29326	20368	29313	19255	16393	34198	9534	52127	52917
(8aR,12S,12aR)-12-hydroxy-4-methyl-4,5,6,7,8,8a,12,12a-octahydro-1H-3-benzoxecine-2,9-dione	2505	22.416	251.128	w/o MS2: (8aR,12S,12aR)-12-hydroxy-4-methyl-4,5,6,7,8,8a,12,12a-octahydro-1H-3-benzoxecine-2,9-dione	[M-H]-	null	0.13	FALSE	-1	251.129	C14H20O4	Oxocins	WTQWDNIIFGEBSZ-ROAVRGLVSA-N	O=C1OC(C)CCCCC2C(=O)C=CC(O)C2C1	FALSE	TRUE	FALSE	1	-1	-1	-1	-1	-1	0.5	4.57	AW_PolarC18_MSMS_NEG_HAP1_E_Ctrl_2	null	null	30495	119704	111989	104984	86379	64250	51627	43589	39347	18373	23331	22262	6123	36661	54490	54929	35728	26535	32948	7707	12984
Dinactin	19546	5.027	765.005	w/o MS2: Dinactin	[M+H]+	null	0.08	FALSE	-1	765	C42H68O12	Macrolides and analogues	CTZNINKRTKCWGU-UHFFFAOYSA-N	O=C(OC(CC)CC2CCC5O2)C(C)C1CCC(CC(C)OC(C(C3OC(CC(OC(C(C)C4OC(CC(CC)OC(C5C)=O)CC4)=O)C)CC3)C)=O)O1	FALSE	TRUE	FALSE	0.96	-1	-1	-1	-1	-1	0.48	5.73	AW_PolarC18_MSMS_POS_HAP1_H_NAXDko_3	null	null	121	67	73	34	163	21	231	710	326	1679	1051	1809	3731	352	2518	542	146	7665	247	812	973
Baquiloprim	7023	18.584	309.183	w/o MS2: Baquiloprim	[M+H]+	null	1	FALSE	3.6	309.182	C17H20N6	Aminoquinolines and derivatives	AIOWJIMWVFWROP-UHFFFAOYSA-N	CC1=CC(=C2C=CC=NC2=C1N(C)C)CC3=CN=C(N=C3N)N	FALSE	TRUE	FALSE	1	-1	-1	-1	-1	-1	0.5	25.55	AW_PolarC18_MSMS_POS_HAP1_H_Ctrl_3	null	null	332311	225727	333977	168877	213474	181509	110184	99071	78263	208160	134235	247475	100928	69410	83013	144222	37489	90400	67945	159631	178148
NCGC00380810-01! [IIN-based on: CCMSLIB00000845629]	14269	14.98	542.215	w/o MS2: NCGC00380810-01! [IIN-based on: CCMSLIB00000845629]	[M+H]+	null	0.29	FALSE	-1	542.215	C30H33NO7	Terpene lactones	GADSICAILMLRQB-GVRUMSNVSA-N	CC(=C)[C@]1(O)CC[C@]2(C)[C@H](CC=C(C)[C@]23OC4=C([C@@H]3O)C(=O)OC(=C4)C5=CN=CC=C5)[C@@]16CCC(=O)OC6	FALSE	TRUE	FALSE	1	-1	-1	-1	-1	-1	0.5	7	AW_PolarC18_MSMS_POS_HAP1_E_NAXDko_2	null	null	666	1103	845	576	7221	648	19011	19800	14510	11806	9141	14715	714	274	3423	257	502	1043	369	254	398
NCGC00381317-01!(E)-1-[2-(hydroxymethyl)pyrrolidin-1-yl]-2-methyldec-8-ene-1,3-dione	5927	18.61	282.204	w/o MS2: NCGC00381317-01!(E)-1-[2-(hydroxymethyl)pyrrolidin-1-yl]-2-methyldec-8-ene-1,3-dione	[M+H]+	null	0.75	FALSE	-1	282.206	C16H27NO3	N-acylpyrrolidines	LCDBRGPJMWXDGF-ONEGZZNKSA-N	C\C=C\CCCCC(=O)C(C)C(=O)N1CCCC1CO	FALSE	TRUE	FALSE	1	-1	-1	-1	-1	-1	0.5	8.04	AW_PolarC18_MSMS_POS_HAP1_E_NAXDko_2	null	null	77207	113720	57605	47795	124531	86119	121214	149862	106966	61406	38001	73298	80354	86276	72958	57201	99089	73547	71650	100350	71201
Creatinine	326	1.764	114.064	w/o MS2: Creatinine	[M+H]+	null	0.17	TRUE	4.833	114.066	C4H7N3O	Alpha amino acids and derivatives	DDRJAANPRJIHGJ-UHFFFAOYSA-N	N=C1N=C(O)CN1C	FALSE	TRUE	FALSE	0.97	0.11	0.17	0.79	3	0.67	0.58	39.17	AW_PolarC18_MSMS_POS_HAP1_E_NAXDko_1	null	50.72663:1 51.18568:1 54.32687:4 54.34726:3 55.93642:81 55.97521:1 57.87153:3 59.10367:1 63.14691:21 63.47979:4 64.85901:3 67.17365:5 72.04201:17 72.93687:1560 73.00184:17 73.18215:8 73.28570:7 73.32123:9 73.34195:10 73.38933:5 73.56715:3 74.04834:3 74.74615:1 75.49530:4 76.11540:4 76.98356:6 78.43734:3 79.35864:1 80.44959:4 82.24257:5 82.28020:2 82.61611:3 83.02514:3 83.38151:3 86.15718:39 94.06…	508500	537271	3198349	2146194	2049302	354708	227227	143270	165737	33580	19895	67481	214806	47451	102357	51097	43827	71340	152291	37150	65576
(-)-Epigallocatechin gallate	6983	19.07	457.061	w/o MS2: (-)-Epigallocatechin gallate	[M-H]-	null	0.21	FALSE	2.833	457.078	C22H18O11	Catechin gallates	WMBWREPUVVBILR-WIYYLYMNSA-N	C1[C@H]([C@H](OC2=CC(=CC(=C21)O)O)C3=CC(=C(C(=C3)O)O)O)OC(=O)C4=CC(=C(C(=C4)O)O)O	FALSE	TRUE	FALSE	0.65	-1	-1	-1	-1	-1	0.32	7.47	AW_PolarC18_MSMS_NEG_HAP1_F_Ctrl_2	null	null	12574	9280	6759	9078	9285	10266	22573	25612	17293	11153	10096	14353	9044	2610	14392	4694	10076	14656	973	7092	16025
NCGC00381119-01_C13H22O6_2-Furanacetic acid, tetrahydro-alpha-methyl-5-(2-oxopropyl)-, 2,3-dihydroxypropyl ester	6332	15.313	292.176	w/o MS2: NCGC00381119-01_C13H22O6_2-Furanacetic acid, tetrahydro-alpha-methyl-5-(2-oxopropyl)-, 2,3-dihydroxypropyl ester	[M+H]+	null	0.21	FALSE	-1	292.175	C13H22O6	1-monoacylglycerols	MPUKHERSKPLKHP-UHFFFAOYSA-N	CC(C1CCC(CC(C)=O)O1)C(=O)OCC(O)CO	FALSE	TRUE	FALSE	0.99	-1	-1	-1	-1	-1	0.5	5.48	AW_PolarC18_MSMS_POS_HAP1_E_Ctrl_1	null	null	69774	1590	1287	1157	881	17719	14745	20437	13984	5977	4158	3915	1568	3591	18960	17417	9489	25477	3724	7096	17825
7-{[(2E,6E)-3,7,11-trimethyldodeca-2,6,10-trien-1-yl]oxy}chromen-2-one	9895	1.705	389.21	w/o MS2: 7-{[(2E,6E)-3,7,11-trimethyldodeca-2,6,10-trien-1-yl]oxy}chromen-2-one	[M+H]+	null	0.92	FALSE	8.84	389.21	C24H30O3	Terpene lactones	GNMUGVNEWCZUAA-WOWYBKFKSA-N	O=C1OC=2C=C(OCC=C(C)CCC=C(C)CCC=C(C)C)C=CC2C=C1	FALSE	TRUE	FALSE	1	-1	-1	-1	-1	-1	0.5	3.41	AW_PolarC18_MSMS_POS_HAP1_G_Ctrl_2	null	null	26613	35791	39666	23404	27496	21652	18417	18025	13998	14483	11547	16030	10327	14765	19410	9137	12324	14935	12048	27783	19181
Octopine	2348	1.46	245.002	w/o MS2: Octopine	[M-H]-	null	0.04	FALSE	-1	245	C9H18N4O4	Arginine and derivatives	IMXSCCDUAFEIOE-WDSKDSINSA-N	NC(=N)NCCC[C@@H](C(O)=O)N[C@@H](C)C(O)=O	FALSE	TRUE	FALSE	0.98	-1	-1	-1	-1	-1	0.49	2.86	AW_PolarC18_MSMS_NEG_HAP1_G_Ctrl_2	null	null	11430	13504	15424	9809	18948	16029	13965	19232	15757	5903	2104	2156	3297	25357	27267	9363	13701	3375	9800	11823	12492
NCGC00381241-01![2-[6-[4-[3,4-dihydroxy-5-(hydroxymethyl)oxolan-2-yl]oxy-2,6-dihydroxy-3-[3-(4-hydroxyphenyl)propanoyl]phenyl]-4,5-dihydroxy-2-methyloxan-3-yl]oxy-3,5-dihydroxy-6-methyloxan-4-yl] (E)-3-(4-hydroxyphenyl)prop-2-enoate	20577	1.246	862.299	w/o MS2: NCGC00381241-01![2-[6-[4-[3,4-dihydroxy-5-(hydroxymethyl)oxolan-2-yl]oxy-2,6-dihydroxy-3-[3-(4-hydroxyphenyl)propanoyl]phenyl]-4,5-dihydroxy-2-methyloxan-3-yl]oxy-3,5-dihydroxy-6-methyloxan-4-yl] (E)-3-(4-hydroxyphenyl)prop-2-enoate	[M+H]+	null	0.04	FALSE	-1	862.313	C41H48O19	2'-Hydroxy-dihydrochalcones	XREZOMRRMAKCRX-RIYZIHGNSA-N	CC1OC(OC2C(C)OC(C(O)C2O)C3=C(O)C=C(OC4OC(CO)C(O)C4O)C(C(=O)CCC5=CC=C(O)C=C5)=C3O)C(O)C(OC(=O)\C=C\C6=CC=C(O)C=C6)C1O	FALSE	TRUE	FALSE	0.73	-1	-1	-1	-1	-1	0.37	10.18	AW_PolarC18_MSMS_POS_HAP1_G_Ctrl_2	null	null	5389	3380	3690	3	7	3641	956	1965	1686	5350	5261	5051	4138	10465	3226	9945	11605	1472	5598	782	1917
C12-AE1S (TENTATIVE)	3843	27.472	309.171	w/o MS2: C12-AE1S (TENTATIVE)	[M-H]-	null	0.21	FALSE	-1	309.173	C14H30O5S	Sulfuric acid monoesters	QTDIEDOANJISNP-UHFFFAOYSA-N	O=S(O)(=O)OCCOCCCCCCCCCCCC	FALSE	TRUE	FALSE	0.98	-1	-1	-1	-1	-1	0.49	10.24	AW_PolarC18_MSMS_NEG_HAP1_E_Ctrl_1	null	null	88807	76825	117571	187363	93373	192720	159814	156554	83727	25266	26774	16644	26266	18939	1154616	13986	20798	19665	16499	17458	29828
4-hydroxy-3-(4-methoxy-6-methyl-5,6,7,8-tetrahydro-[1,3]dioxolo[4,5-g]isoquinolin-5-yl)-chromen-2-one	10347	10.61	404.103	w/o MS2: 4-hydroxy-3-(4-methoxy-6-methyl-5,6,7,8-tetrahydro-[1,3]dioxolo[4,5-g]isoquinolin-5-yl)-chromen-2-one	[M+H]+	null	0.04	FALSE	5.57	404.11	C21H19NO6	4-hydroxycoumarins	VJLLAJFALOGHNM-QGZVFWFLSA-N	O=C1OC=2C=CC=CC2C(O)=C1C3C4=C(OC)C=5OCOC5C=C4CCN3C	FALSE	TRUE	FALSE	0.78	-1	-1	-1	-1	-1	0.39	8.53	AW_PolarC18_MSMS_POS_HAP1_G_Ctrl_3	null	null	358	1486	555	409	269	386	388	224	214	810	576	1136	1140	347	22392	290	250	254	649	977	920
Propionylcarnitine	3489	1.699	218.137	Propionylcarnitine	[M+H]+	null	1	TRUE	6.005	218.141	C10H19NO4	Acyl carnitines	UFAHZIUFPNSHSL-UHFFFAOYSA-N	O=C([O-])CC(OC(=O)CC)C[N+](C)(C)C	FALSE	TRUE	TRUE	0.95	0.77	0.85	0.77	7	1	0.93	569.9	AW_PolarC18_MSMS_POS_HAP1_E_NAXDko_2	null	50.58398:2 55.72465:11 57.03302:452 57.36772:23 59.07451:117 60.08057:1086 60.18781:6 60.45903:10 60.55585:3 61.99835:1 63.96007:2 64.10394:1 64.76445:2 66.13499:2 66.33477:3 71.51191:2 73.07579:4 73.43977:3 77.81096:13 78.56915:1 78.71325:1 81.69800:1 84.08393:47 84.57923:7 84.67146:6 84.79558:5 84.85927:14 84.88156:15 84.90705:10 84.94210:9 85.02815:13863 85.12063:23 85.14615:27 85.17168:16 85.…	2825567	3278495	4460240	3264718	3206841	2874126	5133039	4047231	4188217	2756448	1647198	2818595	1959952	3302734	4962444	2093084	2122575	2993051	1252606	4088110	3631201
Prolintane	3496	1.701	218.199	w/o MS2: Prolintane	[M+H]+	null	1	FALSE	-1	218.191	C15H23N	Amphetamines and derivatives	OJCPSBCUMRIPFL-UHFFFAOYSA-N	[H]C([H])([H])C([H])([H])C([H])([H])C([H])(C([H])([H])c(c([H])2)c([H])c([H])c([H])c([H])2)N(C([H])([H])1)C([H])([H])C([H])([H])C([H])([H])1	FALSE	TRUE	FALSE	0.78	-1	-1	-1	-1	-1	0.39	56.19	AW_PolarC18_MSMS_POS_HAP1_E_NAXDko_3	null	null	111461	120088	164716	91555	102926	109771	209740	149287	158236	87612	44520	85336	66814	86466	215553	62357	57915	102411	29709	142174	121779
Methiocarb-sulfoxide	4349	2.161	242.081	w/o MS2: Methiocarb-sulfoxide	[M+H]+	null	0.54	FALSE	4.7	242.084	C11H15NO3S	Phenyl methylcarbamates	FNCMBMZOZQAWJA-UHFFFAOYSA-N	CNC(=O)OC1=CC(C)=C(C(C)=C1)S(C)=O	FALSE	TRUE	FALSE	0.98	-1	-1	-1	-1	-1	0.49	4.19	AW_PolarC18_MSMS_POS_HAP1_G_Ctrl_3	null	null	41323	45796	83129	43534	46405	29251	20033	18691	12486	9643	7517	9167	27104	8663	20928	11580	13416	13061	28684	24184	21161
Inaequalisine_B	12477	1.568	473.277	w/o MS2: Inaequalisine_B	[M+H]+	null	0.08	FALSE	-1	473.279	C30H37N2O3	Pyrroloindoles	YPHRNWDOWQQWOC-SMTGBERPSA-O	CC[C@]1(C2)CC[C@]34[N@+]2(CC[C@@]3(C/C=C/C5=CC=C(O)C(OC)=C5)C6=CC=CC(OC)=C6N4)CC=C1	FALSE	TRUE	FALSE	0.99	-1	-1	-1	-1	-1	0.49	3.05	AW_PolarC18_MSMS_POS_HAP1_E_Ctrl_2	null	null	7346	6518	3387	2971	993	1487	4857	2946	2945	669	75	986	3439	544	2766	962	1180	2371	4930	691	1800
NCGC00180053-03_C28H34O8_Methyl (2R,3aR,4aS,5R,6R,9aR,10S,10aR)-2-(3-furyl)-5-hydroxy-10-(2-methoxy-2-oxoethyl)-1,6,9a,10a-tetramethyl-9-oxo-3,3a,4a,5,5a,6,9,9a,10,10a-decahydro-2H-cyclopenta[b]naphtho[2,3-d]furan-6-carboxylate	13153	1.248	499.235	w/o MS2: NCGC00180053-03_C28H34O8_Methyl (2R,3aR,4aS,5R,6R,9aR,10S,10aR)-2-(3-furyl)-5-hydroxy-10-(2-methoxy-2-oxoethyl)-1,6,9a,10a-tetramethyl-9-oxo-3,3a,4a,5,5a,6,9,9a,10,10a-decahydro-2H-cyclopenta[b]naphtho[2,3-d]furan-6-carboxylate	[M+H]+	null	0.04	FALSE	-1	499.233	C28H34O8	Limonoids	CTBHKOAPXBDFPX-OUEZSCCGSA-N	COC(=O)C[C@H]1[C@@]/2(C)[C@H](O[C@@H]3C[C@H](\C(=C23)C)C4=COC=C4)[C@H](O)C5[C@@](C)(\C=C/C(=O)[C@]15C)C(=O)OC	FALSE	TRUE	FALSE	0.99	-1	-1	-1	-1	-1	0.49	3.94	AW_PolarC18_MSMS_POS_HAP1_F_Ctrl_2	null	null	77121	32872	49602	78	295	34178	12374	13047	22423	94499	57284	70007	12975	186114	26021	146955	118229	37065	70664	30978	13894
Parietinic acid	3907	1.637	313.012	w/o MS2: Parietinic acid	[M-H]-	null	0.21	FALSE	-1	313.025	C16H10O7	Anthracenecarboxylic acids	HEULMVKOOVHXME-UHFFFAOYSA-N	OC1=CC(C(O)=O)=CC2=C1C(C3=C(C=C(C=C3O)OC)C2=O)=O	FALSE	TRUE	FALSE	0.8	-1	-1	-1	-1	-1	0.4	7.65	AW_PolarC18_MSMS_NEG_HAP1_H_NAXDko_3	null	null	1022	42389	1709	548	25560	6664	1217	1344	747	392	221	194	44009	7332	2489	256	498	46107	277	1028	1267
4-[5-[[4-[5-[acetyl(hydroxy)amino]pentylamino]-4-oxobutanoyl]-hydroxyamino]pentylamino]-4-oxobutanoic acid	13152	1.271	499.219	w/o MS2: 4-[5-[[4-[5-[acetyl(hydroxy)amino]pentylamino]-4-oxobutanoyl]-hydroxyamino]pentylamino]-4-oxobutanoic acid	[M+H]+	null	0.04	FALSE	-1	499.216	C20H36N4O8	N-acyl amines	VJQANBSDAGCDJE-UHFFFAOYSA-N	O=C(O)CCC(O)=NCCCCCN(O)C(=O)CCC(O)=NCCCCCN(O)C(=O)C	FALSE	TRUE	FALSE	0.98	-1	-1	-1	-1	-1	0.49	19.32	AW_PolarC18_MSMS_POS_HAP1_F_Ctrl_3	null	null	177820	75470	120254	51	172	83310	28433	25387	56335	219383	135429	164592	27514	407700	100002	332474	275674	85426	167514	74744	29920
Norcoclaurine	5583	7.615	272.007	w/o MS2: Norcoclaurine	[M+H]+	null	0.08	FALSE	-1	272	C16H17NO3	Benzylisoquinolines	WZRCQWQRFZITDX-AWEZNQCLSA-N	OC1=CC=C(C=C1)CC2NCCC3=CC(O)=C(O)C=C32	FALSE	TRUE	FALSE	0.8	-1	-1	-1	-1	-1	0.4	3.16	AW_PolarC18_MSMS_POS_HAP1_G_NAXDko_1	null	null	4318	244	614	753	362	549	5912	5177	6096	2145	1158	387	15128	9043	15252	13584	8520	10868	16227	9184	10200
Yohimbic Acid	8152	2.061	341.182	w/o MS2: Yohimbic Acid	[M+H]+	null	0.5	FALSE	3.82	341.186	C20H24N2O3	Corynanthean-type alkaloids	AADVZSXPNRLYLV-UHFFFAOYSA-N	OC1CCC2CN3CCC4=C(NC5=C4C=CC=C5)C3CC2C1C(O)=O	FALSE	TRUE	FALSE	0.94	-1	-1	-1	-1	-1	0.47	3.05	AW_PolarC18_MSMS_POS_HAP1_E_Ctrl_3	null	null	27741	41679	15218	7990	7162	12675	13608	14656	10581	2980	3307	8152	24578	4434	19610	6295	7241	16892	10938	13640	11879
N-methyl-N-(2-(pyridin-2-yl)ethyl)-2-(2,3,5-trimethyl-7-oxo-7H-furo[3,2-g]chromen-6-yl)acetamide	10392	22.898	405.153	w/o MS2: N-methyl-N-(2-(pyridin-2-yl)ethyl)-2-(2,3,5-trimethyl-7-oxo-7H-furo[3,2-g]chromen-6-yl)acetamide	[M+H]+	null	0.13	FALSE	5.96	405.16	C24H24N2O4	Psoralens	CHZCSOQKQNCACE-UHFFFAOYSA-N	O=C1OC=2C=C3OC(=C(C3=CC2C(=C1CC(=O)N(C)CCC4=NC=CC=C4)C)C)C	FALSE	TRUE	FALSE	1	-1	-1	-1	-1	-1	0.5	2.47	AW_PolarC18_MSMS_POS_HAP1_H_Ctrl_2	null	null	22238	30067	17530	14631	14543	21149	8234	6764	6958	21412	21170	19448	7715	6021	2940	20467	5643	21839	14671	18467	7254
XANTHURENIC ACID	1565	6.977	204.028	w/o MS2: XANTHURENIC ACID	[M-H]-	null	0.04	FALSE	11.114	204.029	C10H7NO4	Quinoline carboxylic acids	FBZONXHGGPHHIY-UHFFFAOYSA-N	C1=CC2=C(C(=C1)O)NC(=CC2=O)C(=O)O	FALSE	TRUE	FALSE	0.99	-1	-1	-1	-1	-1	0.5	5.69	AW_PolarC18_MSMS_NEG_HAP1_E_NAXDko_3	null	null	841	990	510	501	879	14829	354	456	169	994	603	1039	487	488	1392	380	373	914	635	715	2113
Kaempferol glucuronide	12191	1.274	462.084	w/o MS2: Kaempferol glucuronide	[M+H]+	null	0.71	FALSE	-1	462.08	C21H18O12	Flavonoid-3-O-glucuronides	FNTJVYCFNVUBOL-ZUGPOPFOSA-N	O=C(O)C1OC(OC=2C(=O)C=3C(O)=CC(O)=CC3OC2C=4C=CC(O)=CC4)C(O)C(O)C1O	FALSE	TRUE	FALSE	0.96	-1	-1	-1	-1	-1	0.48	15.62	AW_PolarC18_MSMS_POS_HAP1_G_Ctrl_3	null	null	24178	36602	72933	64459	106	74632	56230	74865	61345	26981	16631	12543	4586	13531	29766	19047	18502	18341	19195	39724	42571
Quercetin	6786	14.281	303.591	w/o MS2: Quercetin	[M+H]+	null	0.21	FALSE	-1	303.596	C15H10O7	Flavonols	REFJWTPEDVJJIY-UHFFFAOYSA-N	C1=CC(=C(C=C1C2=C(C(=O)C3=C(C=C(C=C3O2)O)O)O)O)O	FALSE	TRUE	FALSE	0.89	-1	-1	-1	-1	-1	0.45	6.93	AW_PolarC18_MSMS_POS_HAP1_E_Ctrl_3	null	null	9534	454	7236	43	320	177	5594	6185	7883	74	96	34	89	51	137	43	98	27	111	22	58
7,9-dimethoxy-6-(4-methoxyphenyl)-[1,3]dioxolo[4,5-g]chromen-8-one	4851	8.131	355.081	w/o MS2: 7,9-dimethoxy-6-(4-methoxyphenyl)-[1,3]dioxolo[4,5-g]chromen-8-one	[M-H]-	null	0.21	FALSE	-1	355.082	C19H16O7	5-O-methylated flavonoids	LWUQVHKGVXRUPD-UHFFFAOYSA-N	O=C1C(OC)=C(OC=2C=C3OCOC3=C(OC)C21)C=4C=CC(OC)=CC4	FALSE	TRUE	FALSE	1	-1	-1	-1	-1	-1	0.5	5.82	AW_PolarC18_MSMS_NEG_HAP1_E_NAXDko_1	null	null	227764	358065	305251	349442	336443	172697	156468	230506	188973	352102	283202	454610	471141	555944	431027	223083	269542	454531	421968	524596	408148
Mesotrione	9461	1.893	377.996	w/o MS2: Mesotrione	[M+H]+	null	0.83	FALSE	-1	378.004	C14H13NO7S	Benzoylcyclohexane-1,3-diones	KPUREKXXPHOJQT-UHFFFAOYSA-N	O=C(C1=CC=C(C=C1N(=O)=O)S(=O)(=O)C)C2C(=O)CCCC2=O	FALSE	TRUE	FALSE	0.72	-1	-1	-1	-1	-1	0.36	12.11	AW_PolarC18_MSMS_POS_HAP1_G_Ctrl_1	null	null	38655	39953	1416	58	100	23519	26323	28480	19240	15025	12625	17746	22766	12136	31479	15656	15839	14438	537	29448	23279
Benzimidazole	489	25.691	119.058	w/o MS2: Benzimidazole	[M+H]+	null	0.13	FALSE	0.476	119.06	C7H6N2	Benzimidazoles	HYZJCKYKOHLVJF-UHFFFAOYSA-N	N1C=NC2=CC=CC=C12	FALSE	TRUE	FALSE	0.98	-1	-1	-1	-1	-1	0.49	2.64	AW_PolarC18_MSMS_POS_HAP1_E_NAXDko_1	null	null	5886	3637	3680	38667	4933	3750	3329	3324	3409	5150	4978	7014	17249	2117	2325	4687	2580	7533	1882	35231	4165
NADP+	8534	1.703	540.05	w/o MS2: NADP+	[M-H]-	null	1	TRUE	8.912	540.05	C21H29N7O17P3	(5'->5')-dinucleotides	XJLXINKUBYWONI-NNYOXOHSSA-O	NC(=O)c(c5)c[n+1](cc5)[C@H](O1)[C@H](O)[C@H](O)[C@@H](COP(O)(=O)OP(O)(=O)OC[C@@H](O2)[C@@H](O)[C@@H](OP(O)(O)=O)[C@@H]2n(c3)c(n4)c(c(N)nc4)n3)1	FALSE	TRUE	FALSE	1	0.18	0.42	0.45	14	0.64	0.61	2527.84	AW_PolarC18_MSMS_NEG_HAP1_F_NAXDko_2	null	50.42655:0 51.37618:1 54.59962:0 57.03521:19 62.96514:66 63.19030:2 68.70601:3 72.39952:2 77.87377:6 78.96060:4146 79.05279:5 79.09276:22 79.11428:7 79.14504:6 79.15734:5 79.17887:11 79.22195:4 79.29582:12 79.39437:6 79.63483:8 79.67494:3 79.95601:3 80.16637:0 80.52895:5 80.97321:24 82.13465:2 82.49223:4 82.73734:2 83.71507:4 84.59359:3 85.10312:1 85.21159:1 85.35207:2 86.50901:2 88.22817:4 92.02…	4348723	5939828	5017636	3773077	4704384	5753032	6058279	5452583	5079065	3942567	3162414	5036867	9144322	6177274	7476001	4768104	4450009	7188113	5154249	4967764	5271328
5-(4-acetyloxy-3-hydroxy-2,5,5,8a-tetramethyl-3,4,4a,6,7,8-hexahydronaphthalen-1-yl)-3-methylpentanoic acid	9573	26.402	381.257	w/o MS2: 5-(4-acetyloxy-3-hydroxy-2,5,5,8a-tetramethyl-3,4,4a,6,7,8-hexahydronaphthalen-1-yl)-3-methylpentanoic acid	[M+H]+	null	0.79	FALSE	-1	381.264	C22H36O5	Diterpenoids	XFCLFWWTDWKJAH-UHFFFAOYSA-N	O=C(OC1C(O)C(=C(CCC(C)CC(=O)O)C2(C)CCCC(C)(C)C12)C)C	FALSE	TRUE	FALSE	1	-1	-1	-1	-1	-1	0.5	16.99	AW_PolarC18_MSMS_POS_HAP1_F_NAXDko_1	null	null	407656	390764	381075	134708	335823	418894	255967	241435	161848	431097	387575	404425	436334	524006	319848	577215	510904	140995	392121	177504	404264
Haematommic Acid, Ethyl Ester	4576	1.682	247.056	w/o MS2: Haematommic Acid, Ethyl Ester	[M+H]+	null	0.67	FALSE	-1	247.058	C11H12O5	p-Hydroxybenzoic acid alkyl esters	HUXJGSHUVDWZAM-UHFFFAOYSA-N	O=CC1=C(O)C=C(C(C(=O)OCC)=C1O)C	FALSE	TRUE	FALSE	0.99	-1	-1	-1	-1	-1	0.49	11.74	AW_PolarC18_MSMS_POS_HAP1_E_NAXDko_2	null	null	53015	60649	134068	146775	195608	55980	84563	83283	83363	53938	43051	54338	68099	67422	92208	46098	48660	58872	28156	43772	32744
dehydrocurvularin	6283	1.223	290.848	w/o MS2: dehydrocurvularin	[M+H]+	null	0.83	FALSE	-1	290.852	C16H18O5	Macrolides and analogues	AVIRMQMUBGNCKS-GQCTYLIASA-N	O=C1C=CCCCC(OC(=O)CC=2C=C(O)C=C(O)C12)C	FALSE	TRUE	FALSE	0.95	-1	-1	-1	-1	-1	0.47	14.27	AW_PolarC18_MSMS_POS_HAP1_H_Ctrl_3	null	null	30187	62369	76692	71011	82298	49807	26076	24443	27642	12228	9766	11395	11624	18383	18491	14502	16025	14140	18344	21569	25027
1,7-bis(4-hydroxyphenyl)-5-[(2R,3R,4S,5S,6R)-3,4,5-trihydroxy-6-(hydroxymethyl)oxan-2-yl]oxyheptan-3-one	13151	1.295	499.187	w/o MS2: 1,7-bis(4-hydroxyphenyl)-5-[(2R,3R,4S,5S,6R)-3,4,5-trihydroxy-6-(hydroxymethyl)oxan-2-yl]oxyheptan-3-one	[M+H]+	null	1	TRUE	2.812	499.192	C25H32O9	Curcuminoids	PVPDIJGSCANSAG-SRJJTFDTSA-N	O=C(CCC1=CC=C(O)C=C1)CC(OC2OC(CO)C(O)C(O)C2O)CCC3=CC=C(O)C=C3	FALSE	TRUE	FALSE	0.91	0.01	null	0.71	7	0.14	0.43	196.23	AW_PolarC18_MSMS_POS_HAP1_E_NAXDko_1	null	52.30720:2 52.41728:4 53.35763:16 54.44912:3 55.70896:2 56.08635:1 56.86321:4 59.75118:3 60.23857:6 60.75219:11 62.80106:2 63.55954:2 65.10969:3 66.34580:1 67.75280:8 68.28602:1 69.70756:3 70.37886:3 70.71572:4 71.85415:1 74.54286:15 75.82894:2 77.00462:8 77.36304:1 79.97565:5 80.56729:2 84.28986:2 86.18267:4 88.08676:0 90.23157:16 90.27098:10 90.32355:7 93.03136:6 93.99089:1 94.76678:2 96.54200:…	757834	348384	547629	2490151	1352688	388410	125535	111077	261722	925868	589002	695662	121345	1633062	432351	1355925	1158271	372920	742358	351201	142756
Di-n-butyl phthalate	3028	18.719	277.141	w/o MS2: Di-n-butyl phthalate	[M-H]-	null	0.38	FALSE	13.8	277.144	C16H22O4	Benzoic acid esters	DOIRQSBPFJWKBE-UHFFFAOYSA-N	CCCCOC(=O)C1=CC=CC=C1C(=O)OCCCC	FALSE	TRUE	FALSE	0.95	-1	-1	-1	-1	-1	0.47	7.01	AW_PolarC18_MSMS_NEG_HAP1_G_Ctrl_3	null	null	17044	20048	18765	12146	14698	13155	21729	23363	18327	12528	11129	17891	22424	11447	36534	14429	15814	16391	9666	7787	10421
5-hydroxy-2-(4-hydroxyphenyl)-7-(3,4,5-trihydroxy-6-methyloxan-2-yl)oxy-3-(3,4,5-trihydroxyoxan-2-yl)oxychromen-4-one	15455	1.348	587.088	w/o MS2: 5-hydroxy-2-(4-hydroxyphenyl)-7-(3,4,5-trihydroxy-6-methyloxan-2-yl)oxy-3-(3,4,5-trihydroxyoxan-2-yl)oxychromen-4-one	[M+H]+	null	0.96	FALSE	-1	587.102	C26H28O14	Flavonoid-7-O-glycosides	DQBVFTJNUYZVQL-UHFFFAOYSA-N	O=C1C(OC2OCC(O)C(O)C2O)=C(OC3=CC(OC4OC(C)C(O)C(O)C4O)=CC(O)=C13)C=5C=CC(O)=CC5	FALSE	TRUE	FALSE	0.96	-1	-1	-1	-1	-1	0.48	16.96	AW_PolarC18_MSMS_POS_HAP1_E_NAXDko_2	null	null	29978	43315	85338	49370	24696	84093	54436	45033	50984	28722	20795	28325	200	12111	39031	9354	19693	12812	26367	67902	48072
NCGC00381058-01![3-hydroxy-1-[3-hydroxy-1-oxo-1-(2,3,4,5,6-pentahydroxyhexoxy)decan-5-yl]oxy-1-oxodecan-5-yl] 3,5-dihydroxydecanoate	19461	22.394	758.487	w/o MS2: NCGC00381058-01![3-hydroxy-1-[3-hydroxy-1-oxo-1-(2,3,4,5,6-pentahydroxyhexoxy)decan-5-yl]oxy-1-oxodecan-5-yl] 3,5-dihydroxydecanoate	[M+H]+	null	0.13	FALSE	-1	758.49	C36H68O15	Tricarboxylic acids and derivatives	VVUAHGLHHLVKDR-UHFFFAOYSA-N	CCCCCC(O)CC(O)CC(=O)OC(CCCCC)CC(O)CC(=O)OC(CCCCC)CC(O)CC(=O)OCC(O)C(O)C(O)C(O)CO	FALSE	TRUE	FALSE	0.99	-1	-1	-1	-1	-1	0.49	9	AW_PolarC18_MSMS_POS_HAP1_F_Ctrl_1	null	null	9860	45969	15431	29997	28889	15113	27888	25762	24543	36011	26071	37394	8658	31244	27642	26007	3708	11876	43249	20700	31806
Sinapine	7081	1.671	310.351	w/o MS2: Sinapine	[M+H]+	null	0.04	FALSE	-1	310.35	C16H24NO5	Coumaric acids and derivatives	HUJXHFRXWWGYQH-UHFFFAOYSA-O	C[N+](C)(C)CCOC(=O)C=CC1=CC(=C(C(=C1)OC)O)OC	FALSE	TRUE	FALSE	0.99	-1	-1	-1	-1	-1	0.5	3.32	AW_PolarC18_MSMS_POS_HAP1_H_NAXDko_3	null	null	5878	9689	1175	499	80	4736	4580	4542	3538	3237	2377	2737	1693	2698	5206	2611	2845	4629	2227	4637	4296
N-((S)-1,2,3-trimethoxy-10-(((R)-4-(methylthio)-1-oxo-1-((1R,5S)-8-oxo-5,6-dihydro-1H-1,5-methanopyrido[1,2-a][1,5]diazocin-3(2H,4H,8H)-yl)butan-2-yl)amino)-9-oxo-5,6,7,9-tetrahydrobenzo[a]heptalen-7-yl)acetamide	18122	15.2	689.3	w/o MS2: N-((S)-1,2,3-trimethoxy-10-(((R)-4-(methylthio)-1-oxo-1-((1R,5S)-8-oxo-5,6-dihydro-1H-1,5-methanopyrido[1,2-a][1,5]diazocin-3(2H,4H,8H)-yl)butan-2-yl)amino)-9-oxo-5,6,7,9-tetrahydrobenzo[a]heptalen-7-yl)acetamide	[M+H]+	null	0.13	FALSE	5.85	689.3	C37H44N4O7S	Methionine and derivatives	PPDAUNOQRVBQMF-SALPIWOESA-N	O=C1C=C2C(=CC=C1NC(C(=O)N3CC4C5=CC=CC(=O)N5CC(C3)C4)CCSC)C6=C(OC)C(OC)=C(OC)C=C6CCC2NC(=O)C	FALSE	TRUE	FALSE	1	-1	-1	-1	-1	-1	0.5	37.38	AW_PolarC18_MSMS_POS_HAP1_G_Ctrl_1	null	null	578	919	155	124	77	994	357	311	311	492	344	540	49913	1873	7027	1288	16267	29399	688	684	428
OPHTHALMIC ACID	3322	2.068	288.119	w/o MS2: OPHTHALMIC ACID	[M-H]-	null	0.63	FALSE	6.777	288.12	C11H19N3O6	Oligopeptides	JCMUOFQHZLPHQP-BQBZGAKWSA-N	CC[C@@H](C(=O)NCC(=O)O)NC(=O)CC[C@@H](C(=O)O)N	FALSE	TRUE	FALSE	1	-1	-1	-1	-1	-1	0.5	7.37	AW_PolarC18_MSMS_NEG_HAP1_E_Ctrl_3	null	null	14033	17287	17586	1943	12094	14506	13850	14677	9856	395	955	6567	19821	7574	16924	4232	4997	51359	11997	15578	6849
Phosphatidylcholine alkenyl 18:0-20:4	11686	2.007	778.162	w/o MS2: Phosphatidylcholine alkenyl 18:0-20:4	[M-H]-	null	0.21	FALSE	29.15	778.17	C46H84NO7P	1-(1Z-alkenyl),2-acyl-glycerophosphocholines	HCYYHDMAKLYNDP-AYYWLCDQSA-N	C(C=CCC=CCC=CCC=CCCCCCC)CC(OC(COC=CCCCCCCCCCCCCCCCC)COP(OCC[N+1](C)(C)C)([O-1])=O)=O	FALSE	TRUE	FALSE	0.91	-1	-1	-1	-1	-1	0.46	6.55	AW_PolarC18_MSMS_NEG_HAP1_H_NAXDko_1	null	null	83	292	310	29	46	414	122	106	79	148	117	148	368	11708	605	14120	10583	10401	48	71	3
Carmaphycin B	13945	2.862	531.999	w/o MS2: Carmaphycin B	[M+H]+	null	0.08	FALSE	-1	531.99	C25H45N3O7S	Dipeptides	ODAZGDXFSFEAAA-SHNDDRJUSA-N	C[C@]1(OC1)C([C@H](CC(C)C)NC([C@H](CCS(=O)(C)=O)NC([C@H](C(C)C)NC(CCCCC)=O)=O)=O)=O	FALSE	TRUE	FALSE	1	-1	-1	-1	-1	-1	0.5	3.52	AW_PolarC18_MSMS_POS_HAP1_F_Ctrl_3	null	null	12250	2133	644	403	732	9188	16341	15373	11851	11262	7700	12459	19258	11759	13328	9000	10093	16156	5183	10418	6827
Cilnidipine	12981	2.922	493.196	w/o MS2: Cilnidipine	[M+H]+	null	0.29	FALSE	-1	493.197	C27H28N2O7	Dihydropyridinecarboxylic acids and derivatives	KJEBULYHNRNJTE-DHZHZOJOSA-N	C1=CC=C(C=C1C2C(=C(NC(=C2C(OCCOC)=O)C)C)C(OC/C=C/C3=CC=CC=C3)=O)[N+](=O)[O-]	FALSE	TRUE	FALSE	1	-1	-1	-1	-1	-1	0.5	5.46	AW_PolarC18_MSMS_POS_HAP1_F_Ctrl_3	null	null	572	10531	72	197	237	206	28003	27743	19771	11622	219	8210	441	25	10056	36	114	226	136	78	84
5',6a,8a,9-tetramethyldocosahydrospiro[naphtho[2',1':4,5]indeno[2,1-b]furan-10,2'-pyran]-4-yl 4-methoxybenzoate	15117	16.578	573.346	w/o MS2: 5',6a,8a,9-tetramethyldocosahydrospiro[naphtho[2',1':4,5]indeno[2,1-b]furan-10,2'-pyran]-4-yl 4-methoxybenzoate	[M+H]+	null	0.04	FALSE	7.71	573.35	C35H50O5	Triterpenoids	HSPBTZRUYDLHGR-UHFFFAOYSA-N	O=C(OC1CCC2(C)C(CCC3C2CCC4(C)C3CC5OC6(OCC(C)CC6)C(C)C54)C1)C7=CC=C(OC)C=C7	FALSE	TRUE	FALSE	0.95	-1	-1	-1	-1	-1	0.48	4.04	AW_PolarC18_MSMS_POS_HAP1_G_NAXDko_3	null	null	3535	3207	3552	1213	1099	5276	4565	4919	3642	6191	5088	6138	5594	6249	5875	2155	6770	6638	4278	5156	3495
5-Hydroxymethyluridine	2957	16.495	273.064	w/o MS2: 5-Hydroxymethyluridine	[M-H]-	null	0.58	FALSE	6.354	273.073	C10H14N2O7	Pyrimidine nucleosides	VQAJJNQKTRZJIQ-JXOAFFINSA-N	O=C1N=C(O)C(=CN1C2OC(CO)C(O)C2O)CO	FALSE	TRUE	FALSE	0.95	-1	-1	-1	-1	-1	0.47	3.62	AW_PolarC18_MSMS_NEG_HAP1_F_Ctrl_3	null	null	12137	11387	14602	8821	11546	10358	12159	9772	8389	14994	11170	14644	13449	6847	7528	9581	7321	9727	7573	8700	9525
Nivalidine	5515	1.577	270.14	w/o MS2: Nivalidine	[M+H]+	null	0.5	FALSE	-1	270.149	C17H19NO2	Anisoles	ZGZXDJPQXTUPSG-UHFFFAOYSA-N	COc1ccc2c(c1O)-c1ccccc1CCN(C)C2	FALSE	TRUE	FALSE	0.96	-1	-1	-1	-1	-1	0.48	2.92	AW_PolarC18_MSMS_POS_HAP1_H_Ctrl_1	null	null	20361	20674	30251	15402	16900	5867	10366	10536	11153	5490	4665	5219	7229	9564	8853	4030	8368	6821	11357	11072	17672
Histidine-betaxanthin	8422	1.288	349.004	w/o MS2: Histidine-betaxanthin	[M+H]+	null	0.13	FALSE	-1	349	C15H16N4O6	Histidine and derivatives	OROLDOQHKPWCGQ-JQWIXIFHSA-N	O=C(O)C1=NC(C(=O)O)CC(C=C[N+]2=CNC(=C2)CC(N)C(=O)[O-])=C1	FALSE	TRUE	FALSE	0.98	-1	-1	-1	-1	-1	0.49	3.86	AW_PolarC18_MSMS_POS_HAP1_F_Ctrl_2	null	null	9191	8512	18570	150	629	11406	14809	14305	12079	7852	4707	2566	1927	3835	14305	5920	4915	4126	6726	11047	7225
Kynurenine	3186	1.293	209.014	w/o MS2: Kynurenine	[M+H]+	null	0.38	FALSE	-1	209.016	C10H12N2O3	Alkyl-phenylketones	YGPSJZOEDVAXAB-UHFFFAOYSA-N	O=C(O)C(N)CC(=O)C=1C=CC=CC1N	FALSE	TRUE	FALSE	0.98	-1	-1	-1	-1	-1	0.49	3.43	AW_PolarC18_MSMS_POS_HAP1_E_NAXDko_2	null	null	21187	24164	26667	619	22328	24442	22785	21615	15771	10056	10437	7986	7299	6495	12159	9340	12808	16653	11105	22046	21247
3-methoxy-2-(3-methylbut-2-enyl)-5-pentylphenol	5257	17.098	263.201	w/o MS2: 3-methoxy-2-(3-methylbut-2-enyl)-5-pentylphenol	[M+H]+	null	0.75	FALSE	-1	263.201	C17H26O2	Methoxyphenols	FCNLMUQPSJEBQE-UHFFFAOYSA-N	OC=1C=C(C=C(OC)C1CC=C(C)C)CCCCC	FALSE	TRUE	FALSE	1	-1	-1	-1	-1	-1	0.5	9.24	AW_PolarC18_MSMS_POS_HAP1_G_Ctrl_3	null	null	54989	46518	4414	3868	10338	28408	18999	5025	9293	37767	24286	34935	29101	5294	52211	26748	22524	28573	29872	34944	29295
MLS002154008-01!Pyrithyldione77-04-3	1829	26.898	168.106	w/o MS2: MLS002154008-01!Pyrithyldione77-04-3	[M+H]+	null	0.04	FALSE	-1	168.105	C9H13NO2	Dihydropyridines	NZASCBIBXNPDMH-UHFFFAOYSA-N	CCC1(CC)C(=O)NC=CC1=O	FALSE	TRUE	FALSE	0.99	-1	-1	-1	-1	-1	0.5	1.49	AW_PolarC18_MSMS_POS_HAP1_H_NAXDko_1	null	null	5775	6331	10330	12753	7423	2793	3703	3399	3659	12581	6584	11359	3048	3059	7914	4462	3674	8748	5721	3565	7091
Diethylene glycol monobutyl ether	1722	16.833	163.132	w/o MS2: Diethylene glycol monobutyl ether	[M+H]+	null	0.96	FALSE	7.646	163.133	C8H18O3	Dialkyl ethers	OAYXUHPQHDHDDZ-UHFFFAOYSA-N	CCCCOCCOCCO	FALSE	TRUE	FALSE	1	-1	-1	-1	-1	-1	0.5	4.28	AW_PolarC18_MSMS_POS_HAP1_E_Ctrl_2	null	null	124461	90525	87592	50868	67449	68033	59050	64275	54892	43275	31277	50157	34259	23208	32950	33018	41790	6070	48463	41880	51013
(2R)-tert-butyl 2-(2-((2S,3S,4S,5R,6S)-6-((5,6-dihydroxy-4-oxo-2-phenyl-4H-chromen-7-yl)oxy)-3,4,5-trihydroxytetrahydro-2H-pyran-2-carboxamido)-3-methylbutanamido)-4-methylpentanoate	19198	1.304	737.28	w/o MS2: (2R)-tert-butyl 2-(2-((2S,3S,4S,5R,6S)-6-((5,6-dihydroxy-4-oxo-2-phenyl-4H-chromen-7-yl)oxy)-3,4,5-trihydroxytetrahydro-2H-pyran-2-carboxamido)-3-methylbutanamido)-4-methylpentanoate	[M+H]+	null	0.79	FALSE	6.9	737.29	C36H46N2O13	Flavonoid-7-O-glycosides	GOOFZOQDLIMARN-FLXRBJDMSA-N	O=C1C=C(OC2=CC(OC3OC(C(=O)NC(C(=O)NC(C(=O)OC(C)(C)C)CC(C)C)C(C)C)C(O)C(O)C3O)=C(O)C(O)=C12)C=4C=CC=CC4	FALSE	TRUE	FALSE	1	-1	-1	-1	-1	-1	0.5	54.75	AW_PolarC18_MSMS_POS_HAP1_G_Ctrl_1	null	null	39948	19256	30290	384598	168705	17728	2266	2444	5138	77607	39092	49270	8835	241631	20397	150805	130412	15023	47430	15342	3497
Icariin	17769	1.28	677.072	w/o MS2: Icariin	[M+H]+	null	0.21	FALSE	-1	677.057	C33H40O15	Flavonoid-7-O-glycosides	TZJALUIVHRYQQB-UHFFFAOYSA-N	O=C1C(OC2OC(C)C(O)C(O)C2O)=C(OC=3C1=C(O)C=C(OC4OC(CO)C(O)C(O)C4O)C3CC=C(C)C)C=5C=CC(OC)=CC5	FALSE	TRUE	FALSE	0.88	-1	-1	-1	-1	-1	0.44	5.48	AW_PolarC18_MSMS_POS_HAP1_F_Ctrl_1	null	null	7474	5786	13827	78	260	8778	10808	10943	6459	4595	3515	4712	1347	2656	9584	5391	4348	5465	4682	12102	6956
Thermoactinoamide_J	17819	21.86	679.487	w/o MS2: Thermoactinoamide_J	[M+H]+	null	0.25	FALSE	-1	679.512	C36H66N6O6	Oligopeptides	FWRMXZJICBUHLB-VEDPMBGDSA-N	O=C(N[C@@H](CC(C)C)C(N[C@H](CC(C)C)C(N[C@H]1[C@@H](C)CC)=O)=O)[C@H]([C@@H](C)CC)NC([C@@H]([C@@H](C)CC)NC([C@H](CC(C)C)NC1=O)=O)=O	FALSE	TRUE	FALSE	0.84	-1	-1	-1	-1	-1	0.42	12.21	AW_PolarC18_MSMS_POS_HAP1_E_NAXDko_3	null	null	140245	64974	87870	13314	20956	74298	28578	43937	25631	75085	64260	66677	70796	62283	145884	71545	53954	56512	36839	31744	69689
(2R,3S,4S,5R,6S)-2-(hydroxymethyl)-6-(4-hydroxy-2-methyl-5-propan-2-ylphenoxy)oxane-3,4,5-triol	8313	18.001	346.181	w/o MS2: (2R,3S,4S,5R,6S)-2-(hydroxymethyl)-6-(4-hydroxy-2-methyl-5-propan-2-ylphenoxy)oxane-3,4,5-triol	[M+H]+	null	0.13	FALSE	1.173	346.184	C16H24O7	Phenolic glycosides	XFPSRAYOBUHKRV-IBEHDNSVSA-N	OC=1C=C(C(OC2OC(CO)C(O)C(O)C2O)=CC1C(C)C)C	FALSE	TRUE	FALSE	0.95	-1	-1	-1	-1	-1	0.47	4.46	AW_PolarC18_MSMS_POS_HAP1_E_Ctrl_1	null	null	26488	21908	3541	2329	4090	5483	8479	9828	7811	2939	1946	5932	2423	2533	1689	4078	1632	21827	3276	1946	794
(2S,3S,4S)-4-(4-hydroxy-3-methoxyphenyl)-2,3-bis(hydroxymethyl)-7-methoxy-3,4-dihydro-1H-naphthalene-2,6-diol	10187	1.308	399.141	w/o MS2: (2S,3S,4S)-4-(4-hydroxy-3-methoxyphenyl)-2,3-bis(hydroxymethyl)-7-methoxy-3,4-dihydro-1H-naphthalene-2,6-diol	[M+H]+	null	1	FALSE	1.268	399.141	C20H24O7	9,9p-dihydroxyaryltetralin lignans	KCIQZCNOUZCRGH-VOBQZIQPSA-N	OC1=CC=C(C=C1OC)C2C3=CC(O)=C(OC)C=C3CC(O)(CO)C2CO	FALSE	TRUE	FALSE	1	-1	-1	-1	-1	-1	0.5	16.08	AW_PolarC18_MSMS_POS_HAP1_E_NAXDko_3	null	null	126076	129087	130063	186154	20461	168530	18758	23544	43428	85056	71064	84432	14294	48082	34311	135827	130288	74756	130087	82772	69132
NCGC00380248-01![2-(7-methoxy-2-oxochromen-8-yl)-4-methylideneoxolan-3-yl] 3-methylbutanoate	9402	1.731	376.184	w/o MS2: NCGC00380248-01![2-(7-methoxy-2-oxochromen-8-yl)-4-methylideneoxolan-3-yl] 3-methylbutanoate	[M+H]+	null	0.46	FALSE	-1	376.176	C20H22O6	Coumarins and derivatives	YUGLDRNZSJJFIK-UHFFFAOYSA-N	COC1=CC=C2C=CC(=O)OC2=C1C3OCC(=C)C3OC(=O)CC(C)C	FALSE	TRUE	FALSE	1	-1	-1	-1	-1	-1	0.5	3.93	AW_PolarC18_MSMS_POS_HAP1_F_NAXDko_1	null	null	19432	23786	11461	20926	15299	17009	16744	15476	13905	10649	10443	12129	7839	13000	15428	10415	10823	11137	136	10797	12305
[5-ethenyl-3-hydroxy-4-(3-hydroxyprop-1-en-2-yl)-2-(3-methoxy-3-oxoprop-1-en-2-yl)-5-methylcyclohexyl] 3,4-dihydroxy-2-methylidenebutanoate	11822	20.62	449.199	w/o MS2: [5-ethenyl-3-hydroxy-4-(3-hydroxyprop-1-en-2-yl)-2-(3-methoxy-3-oxoprop-1-en-2-yl)-5-methylcyclohexyl] 3,4-dihydroxy-2-methylidenebutanoate	[M+H]+	null	0.42	FALSE	-1	449.197	C21H30O8	Elemane sesquiterpenoids	PUUYULQKNFTVDK-UHFFFAOYSA-N	O=C(OC)C(=C)C1C(O)C(C(=C)CO)C(C=C)(C)CC1OC(=O)C(=C)C(O)CO	FALSE	TRUE	FALSE	0.99	-1	-1	-1	-1	-1	0.5	26.47	AW_PolarC18_MSMS_POS_HAP1_F_NAXDko_2	null	null	194628	323470	124768	171427	217837	608802	157055	260312	177498	703424	465376	510329	175935	229203	605121	289182	154993	268388	330719	165488	138524
Kaempferol-3,7-O-di-rhamnopyranoside	15264	28.51	579.531	w/o MS2: Kaempferol-3,7-O-di-rhamnopyranoside	[M+H]+	null	0.04	FALSE	-1	579.53	C27H30O14	Flavonoid-7-O-glycosides	PUPKKEQDLNREIM-KPQJDSDZSA-N	CC1C(C(C(C(O1)OC2=CC(=C3C(=C2)OC(=C(C3=O)OC4C(C(C(C(O4)C)O)O)O)C5=CC=C(C=C5)O)O)O)O)O	FALSE	TRUE	FALSE	1	-1	-1	-1	-1	-1	0.5	19.16	AW_PolarC18_MSMS_POS_HAP1_G_NAXDko_3	null	null	7676	16731	4746	14719	6638	8793	6205	4825	13483	35329	23357	29081	32309	30685	24330	31443	22088	48396	29237	17335	19927
Rangiformic acid	19904	19.163	790.555	w/o MS2: Rangiformic acid	[M+H]+	null	0.25	FALSE	-1	790.568	C21H38O6	Tricarboxylic acids and derivatives	LGCPAGYPUFWEBQ-ROUUACIJSA-N	CCCCCCCCCCCCCC[C@H](C(=O)OC)[C@@H](C(=O)O)CC(=O)O	FALSE	TRUE	FALSE	0.71	-1	-1	-1	-1	-1	0.36	29.1	AW_PolarC18_MSMS_POS_HAP1_G_NAXDko_3	null	null	649	394	510	1223	140	4045	2017	1968	850	3934	2453	3980	29787	55240	95445	11574	33269	23260	3387	6332	1051
((4R)-4-((3R,5R,7R,9S,10S,12S,13R,14S,17R)-3,7,12-trihydroxy-10,13-dimethylhexadecahydro-1H-cyclopenta[a]phenanthren-17-yl)pentanoyl)lysine	21357	1.138	1073.77	w/o MS2: "((4R)-4-((3R,5R,7R,9S,10S,12S,13R,14S,17R)-3,7,12-trihydroxy-10,13-dimethylhexadecahydro-1H-cyclopenta[a]phenanthren-17-yl)pentanoyl)lysine"	[M+H]+	null	0.08	FALSE	-1	1073.77	C30H52N2O6	Glycinated bile acids and derivatives	FTOTVNJFGHCOCZ-ZOXBSTLDSA-N	C[C@H](CCC(NC(CCCCN)C(O)=O)=O)[C@H]1CC[C@H]2[C@]3([H])[C@H](O)C[C@]4([H])C[C@H](O)CC[C@]4(C)[C@H]3C[C@H](O)[C@@]21C	FALSE	TRUE	FALSE	0.99	-1	-1	-1	-1	-1	0.49	14.68	AW_PolarC18_MSMS_POS_HAP1_H_Ctrl_1	null	null	28463	6	2	9	28	17529	22279	18087	16407	29284	22691	27092	39304	13354	22135	29964	26797	29160	23309	19069	17868
methyl 3-(3,4-dihydroxy-5-phenyloxolan-2-yl)-3-hydroxypropanoate	6839	14.137	305.087	w/o MS2: methyl 3-(3,4-dihydroxy-5-phenyloxolan-2-yl)-3-hydroxypropanoate	[M+H]+	null	0.71	FALSE	-1	305.1	C14H18O6	Phenolic glycosides	YCKKAXDZPAQYOF-UHFFFAOYSA-N	O=C(OC)CC(O)C1OC(C=2C=CC=CC2)C(O)C1O	FALSE	TRUE	FALSE	1	-1	-1	-1	-1	-1	0.5	3.28	AW_PolarC18_MSMS_POS_HAP1_G_Ctrl_1	null	null	22220	23916	32129	9754	27904	29458	46848	45222	39573	30079	18314	36647	14575	121	3627	1071	1528	3948	10904	4258	12870
NCGC00168939-02!8-hydroxy-3-(4-oxopentyl)-3,4-dihydroisochromen-1-one [IIN-based on: CCMSLIB00000847794]	2665	18.377	195.078	w/o MS2: NCGC00168939-02!8-hydroxy-3-(4-oxopentyl)-3,4-dihydroisochromen-1-one [IIN-based on: CCMSLIB00000847794]	[M+H]+	null	0.67	FALSE	-1	195.081	C14H16O4	2-benzopyrans	KEYNBOUNPFJEST-UHFFFAOYSA-N	CC(=O)CCCC1CC2=C(C(=O)O1)C(O)=CC=C2	FALSE	TRUE	FALSE	1	-1	-1	-1	-1	-1	0.5	6.44	AW_PolarC18_MSMS_POS_HAP1_F_NAXDko_1	null	null	47363	38528	4596	32822	28937	13199	2708	10258	7080	32442	25064	22987	22426	29380	17954	28542	49371	144046	5539	26868	33618
NCGC00347805-02!(2E,6E)-3,7,11,15,19,23,27,31,35-nonamethylhexatriaconta-2,6,34-triene-1,10,11,15,19,23,27,31-octol [IIN-based on: CCMSLIB00000847513]	17526	1.668	665.58	w/o MS2: NCGC00347805-02!(2E,6E)-3,7,11,15,19,23,27,31,35-nonamethylhexatriaconta-2,6,34-triene-1,10,11,15,19,23,27,31-octol [IIN-based on: CCMSLIB00000847513]	[M+H]+	null	0.04	FALSE	-1	665.587	C45H86O8	Polyprenols	MFQDKOXWQXOOAO-YAHSWYSTSA-N	CC(C)=CCCC(C)(O)CCCC(C)(O)CCCC(C)(O)CCCC(C)(O)CCCC(C)(O)CCCC(C)(O)C(O)CC\\C(C)=C\\CC\\C(C)=C\\CO	FALSE	TRUE	FALSE	0.87	-1	-1	-1	-1	-1	0.44	7.11	AW_PolarC18_MSMS_POS_HAP1_G_Ctrl_3	null	null	9595	132	97	167	136	3028	7576	6722	5976	5749	3851	5655	5322	1639	11099	2285	3538	6532	4308	5958	4492
Thiamine monophosphate	8270	1.282	345.004	w/o MS2: Thiamine monophosphate	[M+H]+	null	0.25	FALSE	-1	345	C12H18N4O4PS	Thiamine phosphates	HZSAJDVWZRBGIF-UHFFFAOYSA-O	Cc(n2)nc(N)c(c2)C[n+1](c1)c(C)c(CCOP(O)(O)=O)s1	FALSE	TRUE	FALSE	1	-1	-1	-1	-1	-1	0.5	4.34	AW_PolarC18_MSMS_POS_HAP1_H_NAXDko_3	null	null	12866	21152	28503	1833	2087	22079	13651	16985	13936	7861	6951	6081	2971	8329	12459	10296	8831	5560	12185	10422	12154
3-Iodopropynyl butylcarbamate	5907	1.256	281.989	w/o MS2: 3-Iodopropynyl butylcarbamate	[M+H]+	null	0.79	FALSE	10.162	281.999	C8H12INO2	Carbamate esters	DNKGZSOYWMQDTK-UHFFFAOYSA-N	CCCCNC(=O)OC#CCI	FALSE	TRUE	FALSE	0.71	-1	-1	-1	-1	-1	0.36	9.2	AW_PolarC18_MSMS_POS_HAP1_E_Ctrl_2	null	null	33582	62065	42881	292	765	40439	68001	44697	44203	19848	22001	20360	14800	6458	37149	18523	24908	27424	22915	57196	59798
N-(2-Furoyl)glycine	926	13.212	168.03	w/o MS2: N-(2-Furoyl)glycine	[M-H]-	null	0.25	FALSE	4.095	168.029	C7H7NO4	N-acyl-alpha amino acids	KSPQDMRTZZYQLM-UHFFFAOYSA-N	O=C(O)CNC(=O)C=1OC=CC1	FALSE	TRUE	FALSE	1	-1	-1	-1	-1	-1	0.5	5.28	AW_PolarC18_MSMS_NEG_HAP1_G_Ctrl_2	null	null	984	1119	614	796	698	1075	2067	1585	2028	623	718	778	1148	12085	11173	11119	639	9221	724	1255	594
S-Sulfocysteine	1487	1.391	200.102	w/o MS2: S-Sulfocysteine	[M-H]-	null	0.08	FALSE	-1	200.1	C3H7NO5S2	S-sulfo-L-cysteines	NOKPBJYHPHHWAN-REOHCLBHSA-N	C(C(C(=O)O)N)SS(=O)(=O)O	FALSE	TRUE	FALSE	0.98	-1	-1	-1	-1	-1	0.49	3.32	AW_PolarC18_MSMS_NEG_HAP1_H_NAXDko_1	null	null	19223	7899	8173	6068	8223	11524	17543	18629	14015	6710	5325	12798	19265	7554	16229	11212	7057	16634	12951	10199	9194
Carbazochrome sulfonate	6680	4.939	301.054	w/o MS2: Carbazochrome sulfonate	[M+H]+	null	0.17	FALSE	2.69	301.06	C10H12N4O5S	Indoles and derivatives	OZCACMPSTYQSMM-UHFFFAOYSA-N	CN1C(CC2=CC(=NNC(O)=N)C(=O)C=C12)S(O)(=O)=O	FALSE	TRUE	FALSE	1	-1	-1	-1	-1	-1	0.5	3.89	AW_PolarC18_MSMS_POS_HAP1_H_NAXDko_3	null	null	381	1325	528	1368	970	13960	594	1187	735	5327	2807	3709	11627	307	2851	2741	2341	15117	288	10456	501
NCGC00380315-01!2-hydroxy-3-(10-methyl-2,7-dioxooxecan-5-yl)sulfanylpropanoic acid [IIN-based on: CCMSLIB00000847188]	16707	25.808	631.187	w/o MS2: NCGC00380315-01!2-hydroxy-3-(10-methyl-2,7-dioxooxecan-5-yl)sulfanylpropanoic acid [IIN-based on: CCMSLIB00000847188]	[M+H]+	null	0.25	FALSE	-1	631.184	C13H20O6S	Heterocyclic fatty acids	OGTDCWCKOKLYSK-UHFFFAOYSA-N	CC1CCC(=O)CC(CCC(=O)O1)SCC(O)C(O)=O	FALSE	TRUE	FALSE	0.98	-1	-1	-1	-1	-1	0.49	46.79	AW_PolarC18_MSMS_POS_HAP1_G_Ctrl_3	null	null	2470	5327	1200	1837	4376	3484	1212	1765	1543	3451	2466	4840	185734	62506	162798	76891	138691	148466	4050	2720	2073
beta-D-Glucopyranose,1-thio-,1-(5-(methylsulfinyl)-N-(sulfooxy)-4-pentenimidate	6829	14.833	450.014	w/o MS2: beta-D-Glucopyranose,1-thio-,1-(5-(methylsulfinyl)-N-(sulfooxy)-4-pentenimidate	[M-H]-	null	0.46	FALSE	4.517	450.02	C12H21NO11S3	Monosaccharides	URMYQRGDHJRORU-IPQUCONDSA-N	OCC(C(O)1)OC(S)(C(O)C(O)1)C(CC=CS(C)=O)C(=O)NOS(O)(=O)=O	FALSE	TRUE	FALSE	0.98	-1	-1	-1	-1	-1	0.49	4.4	AW_PolarC18_MSMS_NEG_HAP1_E_Ctrl_1	null	null	10359	9960	8213	8349	9996	8239	8727	6625	5752	10216	7624	12344	6741	4835	5174	5643	6757	6713	5465	6437	6255
(1S,3R,6S,6aR,6bR,8S,9S,11R,11aR,12R,12aR,14R)-1-ethyl-6,8,11-trihydroxy-3-methyl-10-methylenetetradecahydro-3,6a,12-(epiethane[1,1,2]triyl)-9,11a-methanoazuleno[2,1-b]azocine 1-oxide	9406	16.992	376.258	(1S,3R,6S,6aR,6bR,8S,9S,11R,11aR,12R,12aR,14R)-1-ethyl-6,8,11-trihydroxy-3-methyl-10-methylenetetradecahydro-3,6a,12-(epiethane[1,1,2]triyl)-9,11a-methanoazuleno[2,1-b]azocine 1-oxide	[M+H]+	null	0.96	TRUE	4.47	376.25	C22H33NO4	Kaurane diterpenoids	DEMQJEXKIJFBRD-HQOPBMQXSA-N	[O-][N+]1(CC)CC2(C)CCC(O)C34C2CC(C31)C56CC(C(=C)C5O)C(O)CC64	FALSE	TRUE	TRUE	0.78	0.62	0.61	0.73	3	1	0.77	1199.08	AW_PolarC18_MSMS_POS_HAP1_H_NAXDko_3	null	51.72137:2 53.62328:26 54.41865:3 57.06951:799 57.19756:21 57.24464:42 57.26295:33 57.35455:9 57.39384:22 57.41479:0 57.62456:6 57.74273:2 57.83472:2 58.71094:4 59.24995:2 60.37565:3 67.93521:7 68.18336:7 69.30418:19 69.45969:15 72.46813:29 77.32063:10 81.51674:1 82.99047:5 85.97433:2 87.04516:14 87.45207:0 87.79836:8 88.07719:4 89.37659:11 89.41255:25 91.18665:2 99.02419:19 101.17920:3 101.83755…	1741	155387	122350	11888	80292	15243	14981	13600	18193	61454	91245	116790	136943	1515953	13992679	4319523	3630140	4380121	7013880	4425036	2771342
ethyl 2,3-dioxo-1,4-dihydroquinoline-4-carboxylate	4936	15.33	256.054	w/o MS2: ethyl 2,3-dioxo-1,4-dihydroquinoline-4-carboxylate	[M+H]+	null	0.04	FALSE	3.274	256.058	C12H11NO4	Hydroquinolones	STEQTZOENAMHLZ-UHFFFAOYSA-N	O=C(OCC)C1C(=O)C(=O)NC=2C=CC=CC21	FALSE	TRUE	FALSE	0.93	-1	-1	-1	-1	-1	0.46	11.75	AW_PolarC18_MSMS_POS_HAP1_G_Ctrl_1	null	null	1148	375	1306	500	1938	2957	3664	3936	3412	2706	1637	2819	33202	333	2530	1347	1605	1771	3058	2202	2113
2,6-Dimethoxyquinone	3088	1.385	207.003	w/o MS2: 2,6-Dimethoxyquinone	[M+H]+	null	0.92	FALSE	-1	207.005	C8H8O4	P-benzoquinones	OLBNOBQOQZRLMP-UHFFFAOYSA-N	O=C1C=C(OC)C(=O)C(OC)=C1	FALSE	TRUE	FALSE	0.98	-1	-1	-1	-1	-1	0.49	21.76	AW_PolarC18_MSMS_POS_HAP1_G_NAXDko_2	null	null	187481	250911	274562	100494	163277	263840	177376	276717	161055	5461	2968	72778	82675	77056	125480	88462	53954	177843	132388	172104	194238
3-[(4-methylphenyl)sulfonyl]-1,2,3,4,5,6-hexahydro-8H-1,5-methanopyrido[1,2-a][1,5]diazocin-8-one, 11-[(4-methylphenyl)sulfonyl]-7,11-diazatricyclo[7.3.1.0<2,7>]trideca-2,4-dien -6-one	8279	1.596	345.127	w/o MS2: 3-[(4-methylphenyl)sulfonyl]-1,2,3,4,5,6-hexahydro-8H-1,5-methanopyrido[1,2-a][1,5]diazocin-8-one, 11-[(4-methylphenyl)sulfonyl]-7,11-diazatricyclo[7.3.1.0<2,7>]trideca-2,4-dien -6-one	[M+H]+	null	0.29	FALSE	6.766	345.127	C18H20N2O3S	Cytisine and derivatives	IEMDPPNEUUFQGC-UHFFFAOYSA-N	CC1=CC=C(C=C1)S(=O)(=O)N2CC3CC(C2)C4=CC=CC(=O)N4C3	FALSE	TRUE	FALSE	1	-1	-1	-1	-1	-1	0.5	5.85	AW_PolarC18_MSMS_POS_HAP1_E_NAXDko_3	null	null	5708	3940	22870	11456	26677	14420	31251	14690	22390	1090	334	3695	29588	73766	3739	12620	264	12028	755	347	14182
NCGC00384968-01!7-[(2,6-dihydroxy-2,5,5,8a-tetramethyl-3,4,4a,6,7,8-hexahydro-1H-naphthalen-1-yl)methoxy]chromen-2-one	10859	10.842	418.264	w/o MS2: NCGC00384968-01!7-[(2,6-dihydroxy-2,5,5,8a-tetramethyl-3,4,4a,6,7,8-hexahydro-1H-naphthalen-1-yl)methoxy]chromen-2-one	[M+H]+	null	0.17	FALSE	-1	418.259	C24H32O5	Coumarins and derivatives	WNANPKYNOALKIV-UHFFFAOYSA-N	CC1(O)CCC2C(C)(C)C(O)CCC2(C)C1COC3=CC4=C(C=CC(=O)O4)C=C3	FALSE	TRUE	FALSE	0.88	-1	-1	-1	-1	-1	0.44	5.08	AW_PolarC18_MSMS_POS_HAP1_E_Ctrl_3	null	null	8964	8947	31506	19915	21655	1751	172	247	590	1148	1334	1509	152	309	761	360	427	606	339	465	965
Thiazolidine-4-carboxylic acid	908	1.261	134.016	w/o MS2: Thiazolidine-4-carboxylic acid	[M+H]+	null	0.67	FALSE	6.69	134.025	C4H7NO2S	L-alpha-amino acids	DZLNHFMRPBPULJ-UHFFFAOYSA-N	O=C(O)C1NCSC1	FALSE	TRUE	FALSE	0.73	-1	-1	-1	-1	-1	0.37	15.91	AW_PolarC18_MSMS_POS_HAP1_E_Ctrl_2	null	null	102485	117837	120159	315	856	136169	152199	162479	160142	90773	78881	75748	46407	47410	109586	84680	85611	101867	94774	113453	123780
Violacein; 3-(1,2-dihydro-5-(5-hydroxy-1H-indole-3-yl)-2-oxo-3H-pyrrol-3-ylidene)-1,3-dihydro-2H-indole-2-one	4568	15.29	342.101	w/o MS2: Violacein; 3-(1,2-dihydro-5-(5-hydroxy-1H-indole-3-yl)-2-oxo-3H-pyrrol-3-ylidene)-1,3-dihydro-2H-indole-2-one	[M-H]-	null	0.5	FALSE	-1	342.088	C20H13N3O3	Hydroxyindoles	XAPNKXIRQFHCHN-QGOAFFKASA-N	C1=CC=C2C(=C1)C(=C3C=C(NC3=O)C4=CNC5=C4C=C(C=C5)O)C(=O)N2	FALSE	TRUE	FALSE	0.82	-1	-1	-1	-1	-1	0.41	5.32	AW_PolarC18_MSMS_NEG_HAP1_H_NAXDko_2	null	null	18997	15715	14830	13219	11818	14675	11832	12454	10235	6838	7366	8758	7705	12879	10185	8059	9495	7204	7910	7972	5571
Yunantaxusin A	18170	22.024	690.999	w/o MS2: Yunantaxusin A	[M+H]+	null	0.58	FALSE	-1	691	C35H46O14	Taxanes and derivatives	FVMMMIQAHYVARA-UTZKZTMHSA-N	O=C(OC1C2=C(C)C(O)CC2(C(O)C3C(O)(COC(=O)C)C(OC(=O)C)CC(OC(=O)C)C3(C)C1OC(=O)C)C(O)(C)C)C=4C=CC=CC4	FALSE	TRUE	FALSE	1	-1	-1	-1	-1	-1	0.5	6.47	AW_PolarC18_MSMS_POS_HAP1_E_NAXDko_1	null	null	22748	5530	4134	16774	5922	14362	12354	12570	11563	15210	13588	17137	18049	16600	13294	14687	14588	15329	14912	8435	15586
NCGC00347732-02!methyl 3-[3,4-dihydroxy-5-(3-methylbut-2-enyl)phenyl]-2-[[4-hydroxy-3-(3-methylbut-2-enyl)phenyl]methyl]-4-methoxy-5-oxofuran-2-carboxylate [IIN-based on: CCMSLIB00000845233]	14355	1.301	545.213	w/o MS2: NCGC00347732-02!methyl 3-[3,4-dihydroxy-5-(3-methylbut-2-enyl)phenyl]-2-[[4-hydroxy-3-(3-methylbut-2-enyl)phenyl]methyl]-4-methoxy-5-oxofuran-2-carboxylate [IIN-based on: CCMSLIB00000845233]	[M+H]+	null	0.79	FALSE	-1	545.214	C30H34O8	Catechols	LARSXHUKWMVHRB-UHFFFAOYSA-N	COC(=O)C2(CC1=CC=C(O)C(CC=C(C)C)=C1)OC(=O)C(OC)=C2C3=CC(O)=C(O)C(CC=C(C)C)=C3	FALSE	TRUE	FALSE	1	-1	-1	-1	-1	-1	0.5	10.25	AW_PolarC18_MSMS_POS_HAP1_H_Ctrl_3	null	null	27124	12422	11459	11307	39019	19476	6531	14301	20036	36012	33383	42060	4717	32901	11958	56365	50746	7305	34296	17752	13172
Palmitic Acid	7983	12.222	511.075	w/o MS2: Palmitic Acid	[M-H]-	null	0.04	FALSE	-1	511.068	C16H32O2	Long-chain fatty acids	IPCSVZSSVZVIGE-UHFFFAOYSA-N	O=C(O)CCCCCCCCCCCCCCC	FALSE	TRUE	FALSE	0.79	-1	-1	-1	-1	-1	0.4	3.98	AW_PolarC18_MSMS_NEG_HAP1_F_NAXDko_1	null	null	2180	734	1344	1532	2028	2370	4310	2876	2718	5514	3918	5596	3982	1720	4005	3407	2620	4827	755	1985	3449
NCGC00386008-01_C29H44O8_Card-20(22)-enolide, 3-[(6-deoxy-alpha-L-mannopyranosyl)oxy]-14-hydroxy-, (3beta,9xi)-	8915	18.239	565.31	w/o MS2: NCGC00386008-01_C29H44O8_Card-20(22)-enolide, 3-[(6-deoxy-alpha-L-mannopyranosyl)oxy]-14-hydroxy-, (3beta,9xi)-	[M-H]-	null	0.04	FALSE	-1	565.302	C29H44O8	Cardenolide glycosides and derivatives	WQMLFJWIKARBFW-KZENVZPKSA-N	C[C@@H]1O[C@@H](O[C@H]2CC[C@@]3(C)C(CC[C@@H]4C3CC[C@]5(C)[C@H](CC[C@]45O)/C6=C/C(=O)OC6)C2)[C@H](O)[C@H](O)[C@H]1O	FALSE	TRUE	FALSE	0.79	-1	-1	-1	-1	-1	0.4	5.38	AW_PolarC18_MSMS_NEG_HAP1_G_Ctrl_3	null	null	724	427	1049	1104	1141	808	905	882	568	1709	1842	1737	2130	563	9053	1750	2090	3388	2174	1371	1238
Caperatic acid	5889	19.76	401.248	w/o MS2: Caperatic acid	[M-H]-	null	0.04	FALSE	-1	401.251	C21H38O7	Tricarboxylic acids and derivatives	HMJJWFFZRCLIDN-UHFFFAOYSA-N	CCCCCCCCCCCCCCC(C(=O)O)C(CC(=O)OC)(C(=O)O)O	FALSE	TRUE	FALSE	0.95	-1	-1	-1	-1	-1	0.47	13.14	AW_PolarC18_MSMS_NEG_HAP1_G_Ctrl_3	null	null	2847	3085	2079	2669	2531	2427	1589	1494	1774	3198	2056	3348	5978	4179	21818	4438	2437	4032	2738	2437	3018
NAD+	8567	1.703	541.055	w/o MS2: NAD+	[M-H]-	null	1	FALSE	8.9	541.06	C21H28N7O14P2	(5'->5')-dinucleotides	BAWFJGJZGIEFAR-NNYOXOHSSA-O	NC(=O)c(c5)c[n+1](cc5)C(O1)C(O)C(O)C(COP(O)(=O)OP(O)(=O)OCC(O2)C(O)C(O)C2n(c4)c(n3)c(n4)c(N)nc3)1	FALSE	TRUE	FALSE	0.91	-1	-1	-1	-1	-1	0.45	450.35	AW_PolarC18_MSMS_NEG_HAP1_H_NAXDko_1	null	null	817267	1089561	900525	705973	856142	1043537	1195443	982149	941440	737080	592661	935802	1689109	1096633	1368784	858133	807873	1286074	949936	933844	969242
Sternbin	3589	20.606	301.121	w/o MS2: Sternbin	[M-H]-	null	0.04	FALSE	-1	301.122	C16H14O6	7-O-methylated flavonoids	DSAJORLEPQBKDA-UHFFFAOYSA-N	O=C1C2=C(O)C=C(OC)C=C2OC(C3=CC=C(O)C(O)=C3)C1	FALSE	TRUE	FALSE	0.99	-1	-1	-1	-1	-1	0.49	8.05	AW_PolarC18_MSMS_NEG_HAP1_E_Ctrl_3	null	null	2687	33510	48964	38145	10740	11445	15287	14006	9277	4054	5773	7613	3536	4223	3217	3164	5095	2350	2619	2064	622
Hydratoperidinin	17098	14.133	648.379	w/o MS2: Hydratoperidinin	[M+H]+	null	0.04	FALSE	-1	648.37	C39H52O8	Terpene lactones	OUSTUFWOJHCUGD-VSWVFQEASA-N	C/C(=C\C=C\C=C\C=C(/C)\C=C/1\C=C(C(=O)O1)/C=C/[C@]2([C@](C[C@H](CC2(C)C)O)(C)O)O)/C=C=C3[C@](C[C@H](CC3(C)C)OC(=O)C)(C)O	FALSE	TRUE	FALSE	0.79	-1	-1	-1	-1	-1	0.4	4.61	AW_PolarC18_MSMS_POS_HAP1_E_Ctrl_1	null	null	10729	1583	891	172	797	1120	443	252	136	677	481	669	1061	62	1680	721	682	504	162	521	708
6-formyl-10-(hydroxymethyl)-5-methoxy-3-methylidene-2-oxo-2H,3H,3aH,4H,5H,8H,9H,11aH-cyclodeca[b]furan-4-yl 2-methylbutanoate	11321	1.174	431.149	w/o MS2: 6-formyl-10-(hydroxymethyl)-5-methoxy-3-methylidene-2-oxo-2H,3H,3aH,4H,5H,8H,9H,11aH-cyclodeca[b]furan-4-yl 2-methylbutanoate	[M+H]+	null	0.13	FALSE	-1	431.147	C21H28O7	Germacranolides and derivatives	LOFBWESEBFUNJU-FRYCFAQMSA-N	O=CC1=CCCC(=CC2OC(=O)C(=C)C2C(OC(=O)C(C)CC)C1OC)CO	FALSE	TRUE	FALSE	0.99	-1	-1	-1	-1	-1	0.49	2.29	AW_PolarC18_MSMS_POS_HAP1_F_NAXDko_3	null	null	13721	49	126	45	52	10755	13702	13077	12781	17395	16133	19489	13463	14335	13674	17962	15519	15944	14055	13775	13464
2,6-Diethylaniline	1291	1.251	149.992	w/o MS2: 2,6-Diethylaniline	[M+H]+	null	0.67	FALSE	-1	150	C10H15N	Aniline and substituted anilines	FOYHNROGBXVLLX-UHFFFAOYSA-N	CCc(c1)c(N)c(CC)cc1	FALSE	TRUE	FALSE	0.93	-1	-1	-1	-1	-1	0.46	10.26	AW_PolarC18_MSMS_POS_HAP1_F_NAXDko_3	null	null	46892	63712	49104	8469	801	48977	48272	48992	54199	26778	20678	24168	26107	14814	29248	23439	25479	39652	28428	20296	40543
(2R)-2-[(E)-3-[3-[(1R)-1-carboxy-2-(3,4-dihydroxyphenyl)ethoxy]carbonyl-2-(3,4-dihydroxyphenyl)-7-hydroxy-2,3-dihydro-1-benzofuran-4-yl]prop-2-enoyl]oxy-3-(3,4-dihydroxyphenyl)propanoic acid	19438	1.288	757.023	w/o MS2: (2R)-2-[(E)-3-[3-[(1R)-1-carboxy-2-(3,4-dihydroxyphenyl)ethoxy]carbonyl-2-(3,4-dihydroxyphenyl)-7-hydroxy-2,3-dihydro-1-benzofuran-4-yl]prop-2-enoyl]oxy-3-(3,4-dihydroxyphenyl)propanoic acid	[M+H]+	null	0.08	FALSE	-1	757.009	C36H30O16	2-arylbenzofuran flavonoids	SNKFFCBZYFGCQN-FTNWOIIGSA-N	O=C(OC(C(=O)O)CC1=CC=C(O)C(O)=C1)C=CC2=CC=C(O)C=3OC(C4=CC=C(O)C(O)=C4)C(C(=O)OC(C(=O)O)CC5=CC=C(O)C(O)=C5)C23	FALSE	TRUE	FALSE	0.99	-1	-1	-1	-1	-1	0.49	5.47	AW_PolarC18_MSMS_POS_HAP1_E_NAXDko_3	null	null	4623	9991	9925	21	297	12918	4601	5670	4460	3129	1622	1881	815	1839	3415	2666	3203	2385	3504	3507	4283
lysergol	4881	14.085	255.153	lysergol	[M+H]+	null	0.83	TRUE	4.49	255.15	C16H18N2O	Clavines and derivatives	BIXJFIJYBLJTMK-BONVTDFDSA-N	OCC1C=C2C=3C=CC=C4NC=C(C43)CC2N(C)C1	FALSE	TRUE	TRUE	0.96	0.66	0.62	0.74	3	0.33	0.79	77.37	AW_PolarC18_MSMS_POS_HAP1_F_NAXDko_1	null	50.76835:1 51.21769:1 52.23718:1 55.23770:10 56.99101:13 63.17422:2 65.36659:19 67.21032:7 68.16035:2 70.26868:3 75.26098:3 76.97731:1 79.42007:4 89.05966:18 89.50722:3 91.04788:3 95.59317:8 97.98774:3 98.20005:3 99.26157:20 103.54715:0 105.95688:3 113.49229:5 117.01834:8 117.04078:2 118.50783:6 118.54548:1 122.42769:11 130.01287:33 135.11190:2 140.00202:45 140.86652:5 141.41693:2 141.58143:2 142…	2555704	1078159	1011305	859633	1292233	1926116	1624297	1699490	1498481	911001	941030	1335151	6486	44270	164841	73437	5712	113557	110874	96737	114597
N-Acetylaspartylglutamic acid	3645	2.183	303.08	N-Acetylaspartylglutamic acid	[M-H]-	null	0.88	TRUE	8.107	303.083	C11H16N2O8	Dipeptides	OPVPGKGADVGKTG-BQBZGAKWSA-N	O=C(O)CCC(N=C(O)C(N=C(O)C)CC(=O)O)C(=O)O	FALSE	TRUE	TRUE	0.96	0.79	0.9	0.82	13	1	0.97	220.03	AW_PolarC18_MSMS_NEG_HAP1_E_NAXDko_3	null	54.03656:49 55.01687:63 55.70111:9 57.03265:5 58.02912:6840 58.10552:28 58.12924:7 58.14505:15 58.16878:20 58.19252:6 58.20570:29 58.24527:12 58.26375:2 58.30070:2 58.32182:10 58.33766:6 58.35351:10 58.37199:20 58.38784:18 58.43012:10 58.47241:4 58.49885:2 58.55704:2 58.74768:14 58.78743:5 59.01562:61 59.07672:18 59.16445:7 59.44933:3 59.61205:1 59.93279:1 60.24367:3 60.43972:3 60.74651:2 61.3732…	1839585	2109769	1998908	1277114	833695	1772207	1150566	1135133	890151	703471	415847	881152	2320339	1321931	1757845	1086699	1103340	1919527	2195457	2345775	1641076
NCGC00380913-01_C20H28O5_2(3H)-Furanone, 5-[4-[1-(acetyloxy)-4-oxo-5-[(2Z)-2-penten-1-yl]-2-cyclopenten-1-yl]butyl]dihydro-	9246	16.923	371.183	w/o MS2: NCGC00380913-01_C20H28O5_2(3H)-Furanone, 5-[4-[1-(acetyloxy)-4-oxo-5-[(2Z)-2-penten-1-yl]-2-cyclopenten-1-yl]butyl]dihydro-	[M+H]+	null	0.21	FALSE	-1	371.183	C20H28O5	Prostaglandins and related compounds	ARNKLTDIWFIVMO-PLNGDYQASA-N	CC\C=C/CC1C(=O)\C=C/C1(CCCCC2CCC(=O)O2)OC(C)=O	FALSE	TRUE	FALSE	1	-1	-1	-1	-1	-1	0.5	3.47	AW_PolarC18_MSMS_POS_HAP1_F_Ctrl_1	null	null	14673	18215	57854	1545	5724	21911	34023	20589	16165	3284	5208	4455	4999	3348	9821	4699	1909	6850	6733	1858	4335
6'-Malonyl Ononin	2833	17.436	267.031	w/o MS2: 6'-Malonyl Ononin	[M-H]-	null	0.04	FALSE	9.59	267.03	C25H24O12	Isoflavonoid O-glycosides	RDTAGQKYPGLCBK-GOZZSVHWSA-N	c1(ccc2c(c1)occ(c2=O)c1ccc(cc1)OC)O[C@@H]1O[C@@H]([C@H]([C@@H]([C@H]1O)O)O)COC(=O)CC(=O)O	FALSE	TRUE	FALSE	1	-1	-1	-1	-1	-1	0.5	17.54	AW_PolarC18_MSMS_NEG_HAP1_E_Ctrl_3	null	null	1676	2352	140901	2273	1436	3616	3329	3373	3383	2131	1020	1061	3756	2494	14527	916	2298	721	2065	1264	1229
Phosphatidylserine 18:1-18:0 / 16:0-20:1	10935	20.199	701.162	w/o MS2: Phosphatidylserine 18:1-18:0 / 16:0-20:1	[M-H]-	null	0.04	FALSE	31.36	701.17	C84H160N2O20P2	Phosphatidylserines	FEISPLZXBVWGKM-WYBPCXTMSA-N	CCCCCCCCCCCCCCCCCC(=O)OC(COC(=O)CC/C=C\CCCCCCCCCCCCC)COP(=O)(O)OCC(C(=O)O)N.CCCCCCCCCCCCCCC/C=C\CCC(=O)OC(COC(=O)CCCCCCCCCCCCCCC)COP(=O)(O)OCC(C(=O)O)N	FALSE	TRUE	FALSE	0.83	-1	-1	-1	-1	-1	0.42	13.83	AW_PolarC18_MSMS_NEG_HAP1_G_Ctrl_3	null	null	2922	3712	3423	5297	4248	3959	4157	4619	3976	5378	4702	5986	3029	4587	23622	7393	5432	5146	3410	2542	3937
phenylethylamide 359	8916	22.554	360.321	w/o MS2: phenylethylamide 359	[M+H]+	null	1	TRUE	-1	360.326	C24H41NO	N-acyl amines	SBXFNAPGWOTRJF-UHFFFAOYSA-N	O=C(CCCCCCCCCCCCCCC)NCCC1=CC=CC=C1	FALSE	TRUE	FALSE	0.89	0.01	0.04	0.37	11	0.09	0.38	80.22	AW_PolarC18_MSMS_POS_HAP1_G_NAXDko_3	null	52.59788:1 53.34017:1 53.98855:2 56.01928:12 58.59188:2 58.76402:2 59.91990:16 61.08434:3 68.96506:27 69.66453:2 72.50062:10 75.18629:2 81.05552:2 81.32967:2 85.87831:3 89.99555:10 92.86167:7 97.15816:8 98.96586:1 99.47555:5 104.75062:5 106.32406:5 109.15186:20 109.94072:2 111.70229:2 115.44940:2 126.45440:4 130.50249:1 131.11540:2 142.47588:1 150.58171:1 151.98077:0 155.50887:2 156.60591:3 156.6…	287590	417909	363436	296604	344077	461216	271006	360847	266628	432206	369936	473341	526272	263663	432762	690011	336215	446371	413194	409121	415223
PURINE	242	25.627	119.036	w/o MS2: PURINE	[M-H]-	null	0.54	FALSE	-1	119.036	C5H4N4	Purines and purine derivatives	KDCGOANMDULRCW-UHFFFAOYSA-N	C1=C2C(=NC=N1)N=CN2	FALSE	TRUE	FALSE	1	-1	-1	-1	-1	-1	0.5	22.2	AW_PolarC18_MSMS_NEG_HAP1_F_Ctrl_2	null	null	126500	181519	63139	41352	237453	260557	263527	308766	303154	97208	81060	187853	242749	39609	63311	225569	38575	29689	374877	67497	85925
cyclopenin	3420	11.838	293.082	w/o MS2: cyclopenin	[M-H]-	null	0.04	FALSE	-1	293.086	C17H14N2O3	1,4-benzodiazepines	APLKWZASYUZSBL-PBHICJAKSA-N	O=C1C=2C=CC=CC2N=C(O)C3(OC3C=4C=CC=CC4)N1C	FALSE	TRUE	FALSE	0.93	-1	-1	-1	-1	-1	0.47	1.99	AW_PolarC18_MSMS_NEG_HAP1_G_NAXDko_1	null	null	603	668	6547	257	612	194	865	1018	709	615	410	546	393	919	717	9724	296	608	254	920	693
5-(1,2,3,4,5,6-hexahydroxyhexoxy)-6-hydroxy-3-methoxy-9-methyl-4,5-dihydro-3H-pyrano[3,4-h][1]benzoxepine-2,7-dione	13388	1.267	509.077	w/o MS2: 5-(1,2,3,4,5,6-hexahydroxyhexoxy)-6-hydroxy-3-methoxy-9-methyl-4,5-dihydro-3H-pyrano[3,4-h][1]benzoxepine-2,7-dione	[M+H]+	null	0.29	FALSE	-1	509.078	C21H26O13	Benzoxepines	NSIUWPVISVFSGF-UHFFFAOYSA-N	O=C1OC(=CC=2C=C3OC(=O)C(OC)CC(OC(O)C(O)C(O)C(O)C(O)CO)C3=C(O)C12)C	FALSE	TRUE	FALSE	1	-1	-1	-1	-1	-1	0.5	5.19	AW_PolarC18_MSMS_POS_HAP1_H_NAXDko_1	null	null	13116	6971	19625	54	962	11357	9606	11837	7876	4622	4821	6575	8985	5618	12031	6374	6649	39060	10317	6778	8768
EGCG Octaacetate	20196	1.329	817.148	w/o MS2: EGCG Octaacetate	[M+H]+	null	0.42	FALSE	7.07	817.16	C38H34O19	Catechin gallates	SVHJCTSSYQPWEV-VSJLXWSYSA-N	O=C(OC1CC=2C(OC(=O)C)=CC(OC(=O)C)=CC2OC1C3=CC(OC(=O)C)=C(OC(=O)C)C(OC(=O)C)=C3)C4=CC(OC(=O)C)=C(OC(=O)C)C(OC(=O)C)=C4	FALSE	TRUE	FALSE	0.99	-1	-1	-1	-1	-1	0.5	7.94	AW_PolarC18_MSMS_POS_HAP1_G_NAXDko_1	null	null	9952	5937	11664	10951	11509	6179	3123	41	4372	9056	10121	11076	37	7758	6250	12165	10952	1496	11691	30	3147
NCGC00384709-01_C34H38O14_Methyl (3Z)-2-(beta-D-glucopyranosyloxy)-4-{2-[2-(4-hydroxyphenyl)ethoxy]-2-oxoethyl}-3-(2-{[(2E)-3-phenyl-2-propenoyl]oxy}ethylidene)-3,4-dihydro-2H-pyran-5-carboxylate	18223	1.264	693.225	w/o MS2: NCGC00384709-01_C34H38O14_Methyl (3Z)-2-(beta-D-glucopyranosyloxy)-4-{2-[2-(4-hydroxyphenyl)ethoxy]-2-oxoethyl}-3-(2-{[(2E)-3-phenyl-2-propenoyl]oxy}ethylidene)-3,4-dihydro-2H-pyran-5-carboxylate	[M+H]+	null	0.21	FALSE	-1	693.215	C34H38O14	Terpene glycosides	SPPYHEUQJYKKII-DSEXEKQXSA-N	COC(=O)C/1=C/OC(O[C@@H]2O[C@H](CO)[C@@H](O)[C@H](O)[C@H]2O)C(=C/COC(=O)/C=C/C3=CC=CC=C3)\C1CC(=O)OCCC4=CC=C(O)C=C4	FALSE	TRUE	FALSE	0.99	-1	-1	-1	-1	-1	0.5	9.62	AW_PolarC18_MSMS_POS_HAP1_F_NAXDko_1	null	null	3122	1889	2468	6	17	2972	1574	3734	1101	20090	14514	11131	1038	4447	4056	13738	11792	1114	2178	1564	1080
Phosphatidylcholine lyso alkyl 16:0	8545	1.719	540.372	w/o MS2: Phosphatidylcholine lyso alkyl 16:0	[M-H]-	null	0.13	FALSE	3.28	540.37	C24H52NO6P	Monoalkylglycerophosphocholines	RKKJZVVEVRCBJA-UHFFFAOYSA-N	CCCCCCCCCCCCCCCCOC(CO)COP([O-1])(=O)OCC[N+1](C)(C)C	FALSE	TRUE	FALSE	0.99	-1	-1	-1	-1	-1	0.49	11.25	AW_PolarC18_MSMS_NEG_HAP1_H_NAXDko_2	null	null	12437	20359	14490	10423	12337	18920	20273	16412	14864	11201	8494	15141	32302	20352	26956	15116	14597	25364	15702	14822	15632
Duartin, Dimethyl Ether	4929	16.706	359.066	w/o MS2: Duartin, Dimethyl Ether	[M-H]-	null	0.04	FALSE	-1	359.069	C20H24O6	8-O-methylated isoflavonoids	AXXBADPZGFAAHF-ZDUSSCGKSA-N	O(C1=CC=C2C(OCC(C3=CC=C(OC)C(OC)=C3OC)C2)=C1OC)C	FALSE	TRUE	FALSE	0.96	-1	-1	-1	-1	-1	0.48	2.36	AW_PolarC18_MSMS_NEG_HAP1_F_NAXDko_1	null	null	4058	2165	3143	1338	2589	2925	2316	1890	2241	5682	4227	4184	2476	1396	2795	2135	4258	3793	3501	3031	2828
NCGC00385521-01![1-hydroxy-1-(4-methoxyphenyl)propan-2-yl] 4-methoxybenzoate [IIN-based on: CCMSLIB00000846469]	17176	1.301	652.232	w/o MS2: NCGC00385521-01![1-hydroxy-1-(4-methoxyphenyl)propan-2-yl] 4-methoxybenzoate [IIN-based on: CCMSLIB00000846469]	[M+2H]2+	null	0.63	FALSE	-1	652.245	C18H20O5	P-methoxybenzoic acids and derivatives	MHJLKHNHGMUAPQ-UHFFFAOYSA-N	COC1=CC=C(C=C1)C(O)C(C)OC(=O)C2=CC=C(OC)C=C2	FALSE	TRUE	FALSE	0.95	-1	-1	-1	-1	-1	0.47	13.25	AW_PolarC18_MSMS_POS_HAP1_G_NAXDko_1	null	null	14164	9398	9651	21887	39147	11175	3733	4660	10078	28007	18655	20325	3926	34265	9840	37992	37421	12881	18254	8239	5380
(Z)-5-[(1S,2R,4aR,8aR)-5-(hydroxymethyl)-1,2,4a-trimethyl-2,3,4,7,8,8a-hexahydronaphthalen-1-yl]-3-(hydroxymethyl)pent-2-enoic acid	8712	18.59	354.256	w/o MS2: (Z)-5-[(1S,2R,4aR,8aR)-5-(hydroxymethyl)-1,2,4a-trimethyl-2,3,4,7,8,8a-hexahydronaphthalen-1-yl]-3-(hydroxymethyl)pent-2-enoic acid	[M+H]+	null	0.04	FALSE	4.74	354.263	C20H32O4	Colensane and clerodane diterpenoids	LRLROPFPFABQRF-CBYQQGIISA-N	O=C(O)C=C(CO)CCC1(C)C(C)CCC2(C(=CCCC21)CO)C	FALSE	TRUE	FALSE	0.76	-1	-1	-1	-1	-1	0.38	2.04	AW_PolarC18_MSMS_POS_HAP1_H_Ctrl_1	null	null	2877	5251	8923	7472	10794	10529	7286	2443	2471	10234	8340	14678	11774	2644	12697	2600	876	6268	19779	2133	13749
Gibberellic acid	4632	19.867	345.1	w/o MS2: Gibberellic acid	[M-H]-	null	0.21	FALSE	-1	345.1	C19H22O6	C19-gibberellin 6-carboxylic acids	IXORZMNAPKEEDV-OBDJNFEBSA-N	OC(=O)[C@H]([C@@]321)[C@]([H])([C@@](C)54)[C@](C=C[C@H](O)5)(OC(=O)4)[C@]([H])(CC[C@@](O)(C(=C)C3)C2)1	FALSE	TRUE	FALSE	1	-1	-1	-1	-1	-1	0.5	3.6	AW_PolarC18_MSMS_NEG_HAP1_E_NAXDko_3	null	null	10897	13582	12959	15714	10513	15423	10339	10219	7748	6738	6275	8632	8756	4233	10348	5432	5345	5041	5242	3697	8690
1-(1-hydroxybutyl)-1,3,4,5,6,7-hexahydro-2-benzofuran-4,5,6,7-tetrol	2693	12.962	259.118	w/o MS2: 1-(1-hydroxybutyl)-1,3,4,5,6,7-hexahydro-2-benzofuran-4,5,6,7-tetrol	[M-H]-	null	0.13	FALSE	-1	259.119	C12H20O6	Isobenzofurans	TWDKEWYUAIMHMA-UHFFFAOYSA-N	OC1C2=C(C(O)C(O)C1O)C(OC2)C(O)CCC	FALSE	TRUE	FALSE	1	-1	-1	-1	-1	-1	0.5	3.94	AW_PolarC18_MSMS_NEG_HAP1_G_Ctrl_3	null	null	588	844	394	177	873	528	664	1016	877	297	266	252	7189	1009	20231	917	371	444	384	5394	363
6-hydroxy-2-(4-methoxyphenyl)-4H-chromen-4-one	6295	1.706	291.061	w/o MS2: 6-hydroxy-2-(4-methoxyphenyl)-4H-chromen-4-one	[M+H]+	null	1	FALSE	6.73	291.06	C16H12O4	4'-O-methylated flavonoids	RMPRESDCJMOAHW-UHFFFAOYSA-N	O=C1C=C(OC2=CC=C(O)C=C12)C=3C=CC(OC)=CC3	FALSE	TRUE	FALSE	1	-1	-1	-1	-1	-1	0.5	18.11	AW_PolarC18_MSMS_POS_HAP1_E_NAXDko_3	null	null	193333	264565	164477	105619	161014	188784	114615	109456	93607	89214	57418	94682	133277	63804	135125	107262	88313	123750	146570	147824	127695
1-Naphthaleneacetic acid	1206	3.477	184.903	w/o MS2: 1-Naphthaleneacetic acid	[M-H]-	null	0.04	FALSE	-1	184.9	C12H10O2	Naphthalenes	PRPINYUDVPFIRX-UHFFFAOYSA-N	OC(=O)Cc(c1)c(c2)c(ccc2)cc1	FALSE	TRUE	FALSE	0.96	-1	-1	-1	-1	-1	0.48	4.2	AW_PolarC18_MSMS_NEG_HAP1_G_Ctrl_1	null	null	6790	3195	7506	2816	3939	4861	2886	2813	3646	7305	4355	8064	30678	6633	21823	8740	6678	7249	10169	4125	12104
Topiramate	8958	2.198	362.082	w/o MS2: Topiramate	[M+H]+	null	1	TRUE	-1	362.088	C12H21NO8S	Dioxolopyrans	KJADKKWYZYXHBB-XBWDGYHZSA-N	[C@H]12[C@H]([C@H]3[C@](OC1)(COS(N)(=O)=O)OC(O3)(C)C)OC(O2)(C)C	FALSE	TRUE	FALSE	0.84	0.01	0.05	0.62	24	0.17	0.41	354	AW_PolarC18_MSMS_POS_HAP1_G_NAXDko_3	null	50.82987:9 58.06607:44 59.79384:5 63.14665:14 65.64632:3 67.02611:11 68.13172:29 71.23991:10 71.30121:8 77.31124:38 79.42921:6 80.43070:2 84.41359:5 85.92278:6 94.04108:134 94.07796:1 94.63210:11 94.81380:10 96.05334:26 97.02830:1203 97.19865:16 98.19309:1 99.32692:1 99.36828:2 103.89915:4 105.87493:1 107.44243:4 113.30073:2 125.19742:1 127.83793:15 138.97698:7 142.74794:6 147.95812:20 149.43371:…	1937505	2766876	1805266	1052370	1325936	1699565	2171721	1566472	1359229	957791	561295	1146002	2969232	777313	2264394	879579	883360	1515548	1397078	1431108	1218028
aloenin	6037	16.47	409.112	w/o MS2: aloenin	[M-H]-	null	0.04	FALSE	-1	409.114	C19H22O10	Phenolic glycosides	KFJNVVJUICKJEQ-LQDZTQBFSA-N	O=C1OC(=CC(OC)=C1)C=2C(OC3OC(CO)C(O)C(O)C3O)=CC(O)=CC2C	FALSE	TRUE	FALSE	0.97	-1	-1	-1	-1	-1	0.49	2.7	AW_PolarC18_MSMS_NEG_HAP1_H_NAXDko_3	null	null	6132	4273	6939	4327	4315	5252	6929	7959	6510	4879	4317	5998	5787	2490	7081	4445	4926	3397	6101	5995	7052
[(1aS,1bS,5S,5aS,6S)-6-hydroxy-6-(hydroxymethyl)-2-[[(2R,3R,4S,5S,6R)-3,4,5-trihydroxy-6-(hydroxymethyl)oxan-2-yl]oxymethyl]-1b,5,5a,6a-tetrahydro-1aH-oxireno[3,4]cyclopenta[1,3-d]pyran-5-yl] 3-methylbutanoate	7323	13.999	475.175	w/o MS2: [(1aS,1bS,5S,5aS,6S)-6-hydroxy-6-(hydroxymethyl)-2-[[(2R,3R,4S,5S,6R)-3,4,5-trihydroxy-6-(hydroxymethyl)oxan-2-yl]oxymethyl]-1b,5,5a,6a-tetrahydro-1aH-oxireno[3,4]cyclopenta[1,3-d]pyran-5-yl] 3-methylbutanoate	[M-H]-	null	0.5	FALSE	-1	475.182	C21H32O12	O-glycosyl compounds	CHSDMOZSQFIUGK-SYPGBUITSA-N	O=C(OC1OC=C(COC2OC(CO)C(O)C(O)C2O)C3C4OC4C(O)(CO)C13)CC(C)C	FALSE	TRUE	FALSE	1	-1	-1	-1	-1	-1	0.5	5.77	AW_PolarC18_MSMS_NEG_HAP1_H_Ctrl_2	null	null	12326	5069	5055	4754	1871	3442	4305	3512	2939	2793	1805	2472	9927	15444	19824	8044	14586	8226	6650	14449	1911
5-O-methyllicoricidin	11545	12.998	439.253	w/o MS2: 5-O-methyllicoricidin	[M+H]+	null	0.58	FALSE	-1	439.248	C27H34O5	7-O-methylated isoflavonoids	GDAAEAXMNLVRCZ-SFHVURJKSA-N	OC1=CC=C(C(O)=C1CC=C(C)C)C2COC3=CC(OC)=C(C(OC)=C3C2)CC=C(C)C	FALSE	TRUE	FALSE	0.91	-1	-1	-1	-1	-1	0.46	4.32	AW_PolarC18_MSMS_POS_HAP1_G_NAXDko_1	null	null	632	1172	9456	8183	1615	9950	1138	1077	731	5428	8922	8507	17313	6663	41805	8139	13266	9640	6058	7066	424
HYPOXANTHINE	979	3.005	137.044	w/o MS2: HYPOXANTHINE	[M+H]+	null	0.54	FALSE	3.322	137.046	C5H4N4O	Hypoxanthines	FDGQSTZJBFJUBT-UHFFFAOYSA-N	C1=NC2=C(N1)C(=O)N=CN2	FALSE	TRUE	FALSE	0.99	-1	-1	-1	-1	-1	0.49	7.97	AW_PolarC18_MSMS_POS_HAP1_G_Ctrl_3	null	null	42821	5838	130549	41667	47450	16963	67501	49541	53833	31393	4196	22179	148947	31115	106973	23977	24756	37671	5483	27510	6418
Phosphatidylethanolamine lyso 20:0	7927	22.39	508.336	w/o MS2: Phosphatidylethanolamine lyso 20:0	[M-H]-	null	0.04	FALSE	6.31	508.34	C25H52NO7P	2-acyl-sn-glycero-3-phosphoethanolamines	QEQAJJJSRGAOOG-UHFFFAOYSA-N	CCCCCCCCCCCCCCCCCCCC(=O)OC(CO)COP(O)(=O)OCCN	FALSE	TRUE	FALSE	0.94	-1	-1	-1	-1	-1	0.47	5.62	AW_PolarC18_MSMS_NEG_HAP1_H_Ctrl_1	null	null	20181	31219	29613	19668	18778	13267	14759	19975	21605	40683	26702	38742	20533	30912	44248	25641	37359	72518	43006	81123	20685
(5R)-5-hydroxy-1-(4-hydroxy-3-methoxyphenyl)decan-3-one	7853	16.954	333.165	w/o MS2: (5R)-5-hydroxy-1-(4-hydroxy-3-methoxyphenyl)decan-3-one	[M+H]+	null	0.96	FALSE	-1	333.165	C17H26O4	Gingerols	NLDDIKRKFXEWBK-CQSZACIVSA-N	O=C(CCC1=CC=C(O)C(OC)=C1)CC(O)CCCCC	FALSE	TRUE	FALSE	1	-1	-1	-1	-1	-1	0.5	4.96	AW_PolarC18_MSMS_POS_HAP1_E_NAXDko_2	null	null	57806	57664	4553	35041	44393	46696	30057	35638	31219	42561	37672	54334	46422	33221	72508	31352	40935	61324	22660	38793	31402
Dihydrozeatin	3675	18.219	222.133	w/o MS2: Dihydrozeatin	[M+H]+	null	0.5	FALSE	3.346	222.135	C10H15N5O	6-alkylaminopurines	XXFACTAYGKKOQB-UHFFFAOYSA-N	OCC(C)CCNC=1N=CNC2=NC=NC21	FALSE	TRUE	FALSE	0.98	-1	-1	-1	-1	-1	0.49	5.64	AW_PolarC18_MSMS_POS_HAP1_G_NAXDko_3	null	null	116339	26726	28509	29046	78112	87379	82824	82301	61785	105666	72549	119153	50298	16490	13731	84967	14200	35132	65586	88701	73905
NCGC00385645-01_C27H36O8_2-Butenoic acid, 2-methyl-, 9a-(acetyloxy)-1a,1b,4,4a,5,7a,7b,8,9,9a-decahydro-4a,7b-dihydroxy-3-(hydroxymethyl)-1,1,6,8-tetramethyl-5-oxo-1H-cyclopropa[3,4]benz[1,2-e]azulen-9-yl ester, (2E)-	12431	1.598	471.226	w/o MS2: NCGC00385645-01_C27H36O8_2-Butenoic acid, 2-methyl-, 9a-(acetyloxy)-1a,1b,4,4a,5,7a,7b,8,9,9a-decahydro-4a,7b-dihydroxy-3-(hydroxymethyl)-1,1,6,8-tetramethyl-5-oxo-1H-cyclopropa[3,4]benz[1,2-e]azulen-9-yl ester, (2E)-	[M+H]+	null	0.92	FALSE	-1	471.237	C27H36O8	Phorbol esters	PCASZNXKLGTEGB-MDWZMJQESA-N	C/C=C(C)/C(=O)OC1C(C)C2(O)C(\C=C(CO)/CC3(O)C2\C=C(C)/C3=O)C4C(C)(C)C14OC(C)=O	FALSE	TRUE	FALSE	0.95	-1	-1	-1	-1	-1	0.47	4.23	AW_PolarC18_MSMS_POS_HAP1_E_Ctrl_3	null	null	9754	13561	9964	10179	10403	11530	11008	10057	9409	6746	5230	9414	9747	7452	16544	6868	7233	14329	7951	12750	9099
Secalonic acid A	17386	26.802	661.154	w/o MS2: Secalonic acid A	[M+H]+	null	0.04	FALSE	-1	661.153	C32H30O14	Xanthenes	NFZJAYYORNVZNI-ZKHWAINJSA-N	C[C@@H]1CC(=O)C2=C(c3c(ccc(c3O)c3c(c4c(cc3)O[C@@]3([C@H]([C@@H](CC(=O)C3=C4O)C)O)C(=O)OC)O)O[C@@]2([C@H]1O)C(=O)OC)O	FALSE	TRUE	FALSE	1	-1	-1	-1	-1	-1	0.5	4.72	AW_PolarC18_MSMS_POS_HAP1_E_Ctrl_2	null	null	3339	26205	4149	2678	1633	2293	2826	2290	2530	4035	2806	3922	3168	5889	3839	3317	1687	1734	776	2195	1203
Thymidine-5'-triphosphate	7435	15.889	481.3	w/o MS2: Thymidine-5'-triphosphate sodium salt	[M-H]-	null	0.13	FALSE	-1	481.29	C10H17N2O14P3	Pyrimidine 2'-deoxyribonucleoside triphosphates	NHVNXKFIZYSCEB-XLPZGREQSA-N	CC1=CN(C(=O)NC1=O)C2CC(C(O2)COP(=O)(O)OP(=O)(O)OP(=O)(O)O)O	FALSE	TRUE	FALSE	0.65	-1	-1	-1	-1	-1	0.33	7.13	AW_PolarC18_MSMS_NEG_HAP1_G_Ctrl_3	null	null	445	284	181	247	570	199	240	480	198	600	551	801	1788	20552	23269	2169	7242	2566	1890	592	419
3-[(2S,3R,4S,5S,6R)-4,5-dihydroxy-6-(hydroxymethyl)-3-[(2S,3R,4S,5R)-3,4,5-trihydroxyoxan-2-yl]oxyoxan-2-yl]oxy-5,7-dihydroxy-2-(4-hydroxyphenyl)chromen-4-one	16317	1.329	619.051	w/o MS2: 3-[(2S,3R,4S,5S,6R)-4,5-dihydroxy-6-(hydroxymethyl)-3-[(2S,3R,4S,5R)-3,4,5-trihydroxyoxan-2-yl]oxyoxan-2-yl]oxy-5,7-dihydroxy-2-(4-hydroxyphenyl)chromen-4-one	[M+H]+	null	0.25	FALSE	-1	619.061	C26H28O15	Flavonoid-3-O-glycosides	RXAXTTGJEMODPY-CJNLAGEVSA-N	O=C1C(OC2OC(CO)C(O)C(O)C2OC3OCC(O)C(O)C3O)=C(OC=4C=C(O)C=C(O)C14)C=5C=CC(O)=CC5	FALSE	TRUE	FALSE	0.74	-1	-1	-1	-1	-1	0.37	4.79	AW_PolarC18_MSMS_POS_HAP1_E_NAXDko_2	null	null	8652	10581	28678	19	13090	20954	9696	11481	11199	336	4560	3170	1145	3731	5755	4161	4623	84	4588	23	10553
Isoleucylleucine	4528	8.294	245.184	w/o MS2: Isoleucylleucine	[M+H]+	null	0.04	FALSE	3.05	245.187	C12H24N2O3	Dipeptides	BCVIOZZGJNOEQS-UHFFFAOYSA-N	O=C(O)C(NC(=O)C(N)C(C)CC)C(C)CC	FALSE	TRUE	FALSE	0.97	-1	-1	-1	-1	-1	0.49	1.58	AW_PolarC18_MSMS_POS_HAP1_F_Ctrl_2	null	null	7919	194	538	161	984	254	11042	7890	7227	4843	1706	5207	8934	2677	6484	2288	1339	5421	6147	1248	267
(3R,5S,7R,8R,9S,10S,12S,13R,14S,17R)-17-((2R,5R)-5,7-dihydroxyheptan-2-yl)-10,13-dimethylhexadecahydro-1H-cyclopenta[a]phenanthrene-3,7,12-triol	11551	21.713	439.338	w/o MS2: "(3R,5S,7R,8R,9S,10S,12S,13R,14S,17R)-17-((2R,5R)-5,7-dihydroxyheptan-2-yl)-10,13-dimethylhexadecahydro-1H-cyclopenta[a]phenanthrene-3,7,12-triol"	[M+H]+	null	0.17	FALSE	-1	439.342	C26H46O5	Tetrahydroxy bile acids, alcohols and derivatives	PBXYLMVLLSYZLN-OSSPIOCLSA-N	O[C@@H](C1)CC[C@@]2(C)[C@]1([H])C[C@@H](O)[C@]3([H])[C@]2([H])C[C@H](O)[C@@]4(C)[C@@]3([H])CC[C@@]4([C@H](C)CC[C@@H](O)CCO)[H]	FALSE	TRUE	FALSE	0.94	-1	-1	-1	-1	-1	0.47	21.65	AW_PolarC18_MSMS_POS_HAP1_G_NAXDko_2	null	null	107033	154120	161946	44123	147727	29775	58532	56350	36813	66121	59739	89309	196477	60722	77282	111256	111415	164556	22503	22454	54435
1,9b-dihydroxy-6,6,9a-trimethyl-1,5,5a,7,8,9-hexahydrobenzo[e][2]benzofuran-3-one	6045	17.083	284.183	w/o MS2: 1,9b-dihydroxy-6,6,9a-trimethyl-1,5,5a,7,8,9-hexahydrobenzo[e][2]benzofuran-3-one	[M+H]+	null	1	TRUE	4.602	284.184	C15H22O4	Naphthofurans	XLGNZQXMDVSKOV-UHFFFAOYSA-N	O=C1OC(O)C2(O)C1=CCC3C(C)(C)CCCC32C	FALSE	TRUE	FALSE	1	0.01	0.85	0.01	61	0.02	0.55	73.31	AW_PolarC18_MSMS_POS_HAP1_H_NAXDko_2	null	50.91648:11 54.86083:6 57.06957:128 58.54951:5 59.56446:4 60.68774:4 65.48428:3 66.81997:2 70.68978:1 74.62072:6 75.34823:1 77.36327:0 78.44965:0 80.00990:0 82.49994:5 89.87420:1 95.05671:3 96.34873:1 99.28939:8 99.78264:4 106.08529:1 107.60054:1 113.03996:16 115.44192:1 122.06480:36 127.37355:7 129.46968:4 134.98761:8 144.03174:2 147.08505:6 149.09617:34 155.32346:1 156.71836:10 168.95026:2 172.…	330915	425307	224192	139079	299258	388112	296314	203886	164922	516401	285382	513026	406029	57231	415184	392311	363052	301501	469877	384514	488960
MLS002154113-01!Nomegestrol acetate58652-20-3	9251	27.325	371.224	w/o MS2: MLS002154113-01!Nomegestrol acetate58652-20-3	[M+H]+	null	0.21	FALSE	-1	371.224	C23H30O4	Gluco/mineralocorticoids, progestogins and derivatives	IIVBFTNIGYRNQY-YQLZSBIMSA-N	CC(=O)O[C@@]1(CC[C@H]2[C@@H]3C=C(C)C4=CC(=O)CC[C@@H]4[C@H]3CC[C@@]21C)C(=O)C	FALSE	TRUE	FALSE	1	-1	-1	-1	-1	-1	0.5	6.39	AW_PolarC18_MSMS_POS_HAP1_H_Ctrl_2	null	null	95124	39542	53760	125926	61980	95448	40954	48406	46659	107477	58927	115161	55021	53773	56927	42026	16981	61686	32772	103911	38882
5-hydroxy-2-(4-hydroxyphenyl)-7-(3,4,5-trihydroxy-6-methyloxan-2-yl)oxy-3-(3,4,5-trihydroxyoxan-2-yl)oxychromen-4-one	15456	1.291	587.103	w/o MS2: 5-hydroxy-2-(4-hydroxyphenyl)-7-(3,4,5-trihydroxy-6-methyloxan-2-yl)oxy-3-(3,4,5-trihydroxyoxan-2-yl)oxychromen-4-one	[M+H]+	null	0.13	FALSE	-1	587.102	C26H28O14	Flavonoid-7-O-glycosides	DQBVFTJNUYZVQL-UHFFFAOYSA-N	O=C1C(OC2OCC(O)C(O)C2O)=C(OC3=CC(OC4OC(C)C(O)C(O)C4O)=CC(O)=C13)C=5C=CC(O)=CC5	FALSE	TRUE	FALSE	1	-1	-1	-1	-1	-1	0.5	18.62	AW_PolarC18_MSMS_POS_HAP1_E_Ctrl_3	null	null	25563	29241	74124	60	876	74337	45569	38895	43462	24721	18196	11536	2569	8237	35136	17439	11963	8975	25259	59922	40829
NCGC00385231-01_C26H44O8_{(1S,2R,4aS,5R,8aS)-2-Hydroxy-5-[(3E)-5-hydroxy-3-methyl-3-penten-1-yl]-1,4a-dimethyl-6-methylenedecahydro-1-naphthalenyl}methyl beta-D-threo-hexopyranoside	12325	21.256	467.294	w/o MS2: NCGC00385231-01_C26H44O8_{(1S,2R,4aS,5R,8aS)-2-Hydroxy-5-[(3E)-5-hydroxy-3-methyl-3-penten-1-yl]-1,4a-dimethyl-6-methylenedecahydro-1-naphthalenyl}methyl beta-D-threo-hexopyranoside	[M+H]+	null	0.88	FALSE	-1	467.3	C26H44O8	Diterpene glycosides	CWDBCXIAEGDANA-HNKZIWPVSA-N	CC(/CC[C@@H]1C(=C)CC[C@@H]2[C@@](C)(CO[C@@H]3O[C@H](CO)C(O)[C@H](O)C3O)[C@H](O)CC[C@@]12C)=C\CO	FALSE	TRUE	FALSE	1	-1	-1	-1	-1	-1	0.5	17.37	AW_PolarC18_MSMS_POS_HAP1_H_NAXDko_3	null	null	123304	209666	215782	203256	227189	137541	126997	128037	99285	146806	149612	206859	254059	119101	264269	167811	228541	160163	190926	161219	80621
Pseudojervine	15500	16.94	588.345	w/o MS2: Pseudojervine	[M+H]+	null	0.08	FALSE	4.01	588.353	C33H49NO8	Steroidal saponins	HYDDDNUKNMMWBD-UHFFFAOYSA-N	CC1C2NCC(C)CC2OC11CCC2C3CC=C4CC(CCC4(C)C3C(=O)C2=C1C)OC1OC(CO)C(O)C(O)C1O	FALSE	TRUE	FALSE	1	-1	-1	-1	-1	-1	0.5	3.51	AW_PolarC18_MSMS_POS_HAP1_G_NAXDko_2	null	null	1080	1889	843	466	950	4309	3856	2793	3610	5869	5603	5948	6896	3890	3736	2779	10731	8509	3524	3197	5916
Fucoxanthin	17304	21.992	658.427	w/o MS2: Fucoxanthin	[M+H]+	null	0.13	FALSE	-1	658.42	C42H58O6	Xanthophylls	SJWWTRQNNRNTPU-ABBNZJFMSA-N	CC(O)(C1=C=CC(=CC=CC(C)=CC=CC=C(C)C=CC=C(C)C(=O)CC(C3(C)C)(O2)C(C)2CC(O)C3)C)CC(OC(C)=O)CC1(C)C	FALSE	TRUE	FALSE	0.87	-1	-1	-1	-1	-1	0.43	15.85	AW_PolarC18_MSMS_POS_HAP1_H_NAXDko_1	null	null	20046	28516	26576	17003	16812	25400	25455	26842	15613	36525	26829	35138	33164	30078	26987	29190	78041	34784	20310	21474	29181
ADENINE	402	11.859	134.046	w/o MS2: ADENINE	[M-H]-	null	0.21	FALSE	1.183	134.046	C5H5N5	6-aminopurines	GFFGJBXGBJISGV-UHFFFAOYSA-N	C1=NC2=NC=NC(=C2N1)N	FALSE	TRUE	FALSE	1	-1	-1	-1	-1	-1	0.5	4.8	AW_PolarC18_MSMS_NEG_HAP1_F_NAXDko_1	null	null	10236	15277	58625	12602	15984	19306	4796	4600	6534	18964	9661	15596	32122	6505	17351	73297	13698	12845	6240	10929	12510
austadiol	5671	1.703	275.026	w/o MS2: austadiol	[M+H]+	null	0.17	FALSE	-1	275.032	C12H12O5	Azaphilones	QVMUHZHZYCDMAI-RYUDHWBXSA-N	O=CC=1C(=O)C(O)(C)C(O)C2=COC(=CC12)C	FALSE	TRUE	FALSE	0.85	-1	-1	-1	-1	-1	0.43	2.42	AW_PolarC18_MSMS_POS_HAP1_H_Ctrl_1	null	null	132	224	250	23524	67	5739	17019	6550	10929	184	427	58	60	389	6410	216	214	224	12917	46	18832
Glyceryl linolenate	9951	12.565	391.278	w/o MS2: Glyceryl linolenate	[M+H]+	null	0.46	FALSE	-1	391.279	C21H36O4	Lineolic acids and derivatives	GGJRAQULURVTAJ-PDBXOOCHSA-N	O=C(OCC(O)CO)CCCCCCCC=CCC=CCC=CCC	FALSE	TRUE	FALSE	1	-1	-1	-1	-1	-1	0.5	4	AW_PolarC18_MSMS_POS_HAP1_H_Ctrl_1	null	null	832	472	438	349	334	4153	3036	1820	1813	6800	7576	5977	6777	8988	9423	8145	8197	8362	10309	9401	8603
Methyprylon	2374	13.452	184.133	w/o MS2: Methyprylon	[M+H]+	null	0.54	FALSE	1.182	184.133	C10H17NO2	Piperidinediones	SIDLZWOQUZRBRU-UHFFFAOYSA-N	O=C1C(C)CN=C(O)C1(CC)CC	FALSE	TRUE	FALSE	1	-1	-1	-1	-1	-1	0.5	4.07	AW_PolarC18_MSMS_POS_HAP1_E_Ctrl_1	null	null	20144	16531	1534	1206	3064	8431	15930	10907	12083	18427	14192	21713	13083	1333	11593	11874	10126	11988	19194	11768	16740
2-(5-formyl-3,4-dihydro-2,2-dimethyl-2H-pyran-6-yl)-Benzoic acid	5142	15.064	261.107	w/o MS2: 2-(5-formyl-3,4-dihydro-2,2-dimethyl-2H-pyran-6-yl)-Benzoic acid	[M+H]+	null	0.83	FALSE	-1	261.11	C15H16O4	Cinnamaldehydes	PRIHHXHWVNIQPJ-UHFFFAOYSA-N	OC(C1=C(C2=C(C([H])=O)CCC(C)(C)O2)C=CC=C1)=O	FALSE	TRUE	FALSE	0.97	-1	-1	-1	-1	-1	0.49	33.48	AW_PolarC18_MSMS_POS_HAP1_G_NAXDko_1	null	null	358355	40214	1700	1628	1114	437106	497849	478842	386075	407647	279920	387248	145006	41087	348207	210562	246774	326950	318300	256953	340479
(2E,4E)-12-hydroxy-13-(hydroxymethyl)-3,5,7-trimethyltetradeca-2,4-dienedioic acid	9061	28.73	365.192	w/o MS2: (2E,4E)-12-hydroxy-13-(hydroxymethyl)-3,5,7-trimethyltetradeca-2,4-dienedioic acid	[M+H]+	null	0.04	FALSE	4.55	365.194	C18H30O6	Long-chain fatty acids	QFZISQBFEIXWDM-UTLPMFLDSA-N	O=C(O)C=C(C=C(C)CC(C)CCCCC(O)C(C(=O)O)CO)C	FALSE	TRUE	FALSE	0.99	-1	-1	-1	-1	-1	0.5	2.28	AW_PolarC18_MSMS_POS_HAP1_H_NAXDko_1	null	null	38486	15687	18846	14285	10161	26805	11356	24496	17859	35656	32637	37106	21686	20124	23387	45114	17249	13823	26828	26103	26422
Oleamide	5932	27.763	282.281	w/o MS2: Oleamide	[M+H]+	null	0.08	FALSE	-1	282.28	C18H35NO	Fatty amides	FATBGEAMYMYZAF-MDZDMXLPSA-N	CCCCCCCCC=CCCCCCCCC(=O)N	FALSE	TRUE	FALSE	1	-1	-1	-1	-1	-1	0.5	15.82	AW_PolarC18_MSMS_POS_HAP1_G_NAXDko_1	null	null	19880	25720	16165	50439	7590	8473	13679	14032	13030	17096	14033	17964	27928	17276	17630	65180	7326	28699	5284	12412	5476
MITOMYCIN C	7905	11.841	335.136	w/o MS2: MITOMYCIN C	[M+H]+	null	0.75	FALSE	1.451	335.135	C15H18N4O5	Mitomycins	NWIBSHFKIJFRCO-WUDYKRTCSA-N	O=C1C2=C(C(=O)C(N)=C1C)C(COC(=N)O)C3(OC)N2CC4NC43	FALSE	TRUE	FALSE	1	-1	-1	-1	-1	-1	0.5	7.89	AW_PolarC18_MSMS_POS_HAP1_F_Ctrl_3	null	null	129645	30369	962	390	737	37511	147058	123530	64303	29152	33068	33351	42843	31744	89213	17054	71050	112574	112671	23231	35166
L-Glucono-1,5-lactone	2243	1.668	179.528	w/o MS2: L-Glucono-1,5-lactone	[M+H]+	null	0.13	FALSE	-1	179.53	C6H10O6	Gluconolactones	PHOQVHQSTUBQQK-KLVWXMOXSA-N	C(C1C(C(C(C(=O)O1)O)O)O)O	FALSE	TRUE	FALSE	0.97	-1	-1	-1	-1	-1	0.49	6.99	AW_PolarC18_MSMS_POS_HAP1_H_Ctrl_3	null	null	10246	201	11971	781	82	9144	7505	8165	6228	6113	4098	6044	4007	2769	9251	4819	5651	6620	4780	9711	8953
Apramycin sulfate	5532	19.456	270.503	w/o MS2: Apramycin sulfate	[M+H]+	null	0.17	FALSE	-1	270.5	C21H41N5O11	Aminocyclitol glycosides	XZNUGFQTQHRASN-UXNWEDNLSA-N	OC[C@@H](O1)[C@@H](N)[C@H](O)[C@@H](O)[C@H]1O[C@H](O2)[C@@H](NC)[C@@H](O)[C@@H](O3)[C@@H](C[C@@H](N)[C@@H](O[C@H]([C@@H](N)4)[C@H](O)[C@@H](O)[C@H](N)C4)3)2	FALSE	TRUE	FALSE	0.97	-1	-1	-1	-1	-1	0.48	10.15	AW_PolarC18_MSMS_POS_HAP1_G_NAXDko_3	null	null	1159	1463	1363	1195	5823	173	256	292	211	189	120	204	114	197	7990	209	110	10096	123	93	204
N-alpha-(tert-Butoxycarbonyl)-L-histidine	2568	1.603	254.106	w/o MS2: N-alpha-(tert-Butoxycarbonyl)-L-histidine	[M-H2O-H]-	null	0.17	FALSE	2.034	254.115	C11H17N3O4	Histidine and derivatives	AYMLQYFMYHISQO-UHFFFAOYSA-N	CC(C)(C)OC(=O)NC(CC1=CN=CN1)C(=O)O	FALSE	TRUE	FALSE	0.69	-1	-1	-1	-1	-1	0.35	29.73	AW_PolarC18_MSMS_NEG_HAP1_H_Ctrl_1	null	null	145185	176214	130586	83944	130109	117150	81285	72911	73043	48260	41378	68194	94724	115632	85998	70788	69313	113664	111816	118348	24148
Baohuoside I	14107	8.159	537.179	w/o MS2: Baohuoside I	[M+H]+	null	0.08	FALSE	6.83	537.17	C27H30O10	Flavonoid-3-O-glycosides	NGMYNFJANBHLKA-LVKFHIPRSA-N	O=C1C(OC2OC(C)C(O)C(O)C2O)=C(OC=3C1=C(O)C=C(O)C3CC=C(C)C)C=4C=CC(OC)=CC4	FALSE	TRUE	FALSE	0.71	-1	-1	-1	-1	-1	0.36	3.9	AW_PolarC18_MSMS_POS_HAP1_G_Ctrl_3	null	null	1060	991	200	27	409	1526	4987	3489	5457	1086	679	1883	11694	1080	15728	54	1118	757	595	220	1059
5-Aminoimidazole-4-carboxamide-1-beta-D-ribofuranosyl 5'-monophosphate	8068	22.127	339.287	w/o MS2: 5-Aminoimidazole-4-carboxamide-1-beta-D-ribofuranosyl 5'-monophosphate	[M+H]+	null	0.67	FALSE	-1	339.29	C9H15N4O8P	1-ribosyl-imidazolecarboxamides	NOTGFIUVDGNKRI-UUOKFMHZSA-N	C1=NC(=C(N1C2C(C(C(O2)COP(=O)(O)O)O)O)N)C(=O)N	FALSE	TRUE	FALSE	0.98	-1	-1	-1	-1	-1	0.49	29.34	AW_PolarC18_MSMS_POS_HAP1_G_NAXDko_3	null	null	280495	384704	351616	190708	253260	216730	300720	235054	168959	117202	120000	119758	19267	167676	55778	23826	34080	244116	214444	177463	283442
Dihydroflavonol + 2O, 2Prenyl	10541	20.023	409.205	w/o MS2: Dihydroflavonol + 2O, 2Prenyl	[M+H]+	null	0.42	FALSE	8.69	409.203	C25H28O5	8-prenylated flavanones	LAQLCZKPJGMFRM-UHFFFAOYSA-N	O=C2C=3C=CC(O)=C(C=3(OC(C1=CC=C(O)C(=C1)CC=C(C)C)C2(O)))CC=C(C)C	FALSE	TRUE	FALSE	0.98	-1	-1	-1	-1	-1	0.49	6.19	AW_PolarC18_MSMS_POS_HAP1_F_NAXDko_3	null	null	56170	28802	50478	20894	18581	58395	42295	47288	34247	52955	48117	74851	63622	41022	42080	27912	29653	32735	20861	19475	65603
NCGC00380168-01!3-[2-(2-hydroxy-4-methoxy-6-methylphenoxy)-4-methoxy-6-methylphenoxy]-5-methylbenzene-1,2-diol	11286	1.496	430.185	w/o MS2: NCGC00380168-01!3-[2-(2-hydroxy-4-methoxy-6-methylphenoxy)-4-methoxy-6-methylphenoxy]-5-methylbenzene-1,2-diol	[M+H]+	null	0.04	FALSE	-1	430.186	C23H24O7	Diphenylethers	CGEQZXRFQKBBQJ-UHFFFAOYSA-N	COC1=CC(C)=C(OC2=CC(OC)=CC(C)=C2OC3=CC(C)=CC(O)=C3O)C(O)=C1	FALSE	TRUE	FALSE	0.99	-1	-1	-1	-1	-1	0.5	2.45	AW_PolarC18_MSMS_POS_HAP1_G_Ctrl_2	null	null	1661	4644	5522	623	8413	2867	1734	2451	2292	1082	219	483	534	6600	4510	3957	975	201	1145	1476	2003
methyl 2-[[4-hydroxy-3-(3-methylbut-2-enyl)phenyl]methyl]-3-(4-hydroxyphenyl)-4-methoxy-5-oxofuran-2-carboxylate	12019	1.809	456.21	w/o MS2: methyl 2-[[4-hydroxy-3-(3-methylbut-2-enyl)phenyl]methyl]-3-(4-hydroxyphenyl)-4-methoxy-5-oxofuran-2-carboxylate	[M+H]+	null	0.38	FALSE	-1	456.202	C25H26O7	Fatty acid esters	FCSKUNOKIVAIKK-UHFFFAOYSA-N	O=C1OC(C(=O)OC)(C(C=2C=CC(O)=CC2)=C1OC)CC3=CC=C(O)C(=C3)CC=C(C)C	FALSE	TRUE	FALSE	1	-1	-1	-1	-1	-1	0.5	3.46	AW_PolarC18_MSMS_POS_HAP1_F_Ctrl_1	null	null	13348	23137	14742	9826	3018	11567	10778	10227	10606	3873	703	6985	11375	2641	13472	4056	6837	7945	30	8942	5260
(3R)-3-((3R,5S,7R,8R,9S,10S,13R,17R)-3,7-dihydroxy-10,13-dimethylhexadecahydro-1H-cyclopenta[a]phenanthren-17-yl)butanoic acid	19741	21.895	779.552	w/o MS2: "(3R)-3-((3R,5S,7R,8R,9S,10S,13R,17R)-3,7-dihydroxy-10,13-dimethylhexadecahydro-1H-cyclopenta[a]phenanthren-17-yl)butanoic acid"	[M+H]+	null	0.38	FALSE	-1	779.543	C23H38O4	Dihydroxy bile acids, alcohols and derivatives	QYYDXDSPYPOWRO-AYTZMJRQSA-N	C[C@@H]([C@H]1CC[C@]2([H])[C@]1(C)CC[C@@]3([H])[C@@]2([H])[C@H](O)C[C@@]4([H])[C@]3(C)CC[C@@H](O)C4)CC(O)=O	FALSE	TRUE	FALSE	1	-1	-1	-1	-1	-1	0.5	14.62	AW_PolarC18_MSMS_POS_HAP1_H_Ctrl_1	null	null	25664	35373	25088	46789	6632	44805	38357	43414	20886	9045	12207	11065	7418	38326	27861	38978	45464	49019	26294	12108	34085
4-[(E)-3-[(2R,3R,4S,5S,6R)-3-[(2S,3R,4R)-3,4-dihydroxy-4-(hydroxymethyl)oxolan-2-yl]oxy-4,5-dihydroxy-6-(hydroxymethyl)oxan-2-yl]oxybut-1-enyl]-3,5,5-trimethylcyclohex-2-en-1-one	14236	1.262	541.208	w/o MS2: 4-[(E)-3-[(2R,3R,4S,5S,6R)-3-[(2S,3R,4R)-3,4-dihydroxy-4-(hydroxymethyl)oxolan-2-yl]oxy-4,5-dihydroxy-6-(hydroxymethyl)oxan-2-yl]oxybut-1-enyl]-3,5,5-trimethylcyclohex-2-en-1-one	[M+H]+	null	0.04	FALSE	-1	541.205	C24H38O11	Fatty acyl glycosides of mono- and disaccharides	IDPRQTHSAHGSDW-BTOUMFIXSA-N	O=C1C=C(C)C(C=CC(OC2OC(CO)C(O)C(O)C2OC3OCC(O)(CO)C3O)C)C(C)(C)C1	FALSE	TRUE	FALSE	0.95	-1	-1	-1	-1	-1	0.47	3.68	AW_PolarC18_MSMS_POS_HAP1_F_NAXDko_1	null	null	2831	1156	3784	35	140	3765	849	3270	3949	12076	9651	8098	1068	4001	4515	8539	7739	3092	2366	2304	1030
Nifekalant	10426	12.568	406.21	w/o MS2: Nifekalant	[M+H]+	null	0.04	FALSE	3.21	406.208	C19H27N5O5	Phenylpropylamines	OEBPANQZQGQPHF-UHFFFAOYSA-N	O=C1C=C(NCCN(CCO)CCCC2=CC=C(C=C2)N(=O)=O)N(C(=O)N1C)C	FALSE	TRUE	FALSE	0.97	-1	-1	-1	-1	-1	0.48	4.89	AW_PolarC18_MSMS_POS_HAP1_G_Ctrl_3	null	null	836	1326	903	852	868	9132	4309	2939	3003	6222	7958	8249	8907	10278	18746	7447	8266	5685	5926	5126	6163
Erythrin	6703	12.225	443.088	w/o MS2: Erythrin	[M-H]-	null	0.33	FALSE	-1	443.095	C20H22O10	Depsides and depsidones	BUBBEHCXSMCYNY-JKSUJKDBSA-N	Cc1cc(O)cc(O)c1C(=O)Oc1cc(O)c(C(=O)OC[C@@H](O)[C@@H](O)CO)c(C)c1	FALSE	TRUE	FALSE	0.83	-1	-1	-1	-1	-1	0.41	4.03	AW_PolarC18_MSMS_NEG_HAP1_G_NAXDko_3	null	null	3659	5244	3235	3436	4798	5476	9099	7438	6302	11367	7757	10829	7184	4525	7254	7189	6843	11146	4778	3522	3672
NCGC00169132-02_C33H44O8_(4alpha,5alpha,6beta,8alpha,9beta,13alpha,14beta,16beta,17Z)-6,16-Diacetoxy-4,8,14-trimethyl-3,7-dioxo-18-norcholesta-1,17,24-trien-21-oic acid	9777	23.948	613.298	w/o MS2: NCGC00169132-02_C33H44O8_(4alpha,5alpha,6beta,8alpha,9beta,13alpha,14beta,16beta,17Z)-6,16-Diacetoxy-4,8,14-trimethyl-3,7-dioxo-18-norcholesta-1,17,24-trien-21-oic acid	[M-H]-	null	0.04	FALSE	-1	613.302	C33H44O8	Steroid esters	MDFZYGLOIJNNRM-OAJDADRGSA-N	C[C@H]1[C@@H]2[C@H](OC(C)=O)C(=O)[C@@]3(C)[C@@H](CC[C@H]4\C([C@H](C[C@]34C)OC(C)=O)=C(/CCC=C(C)C)C(O)=O)[C@@]2(C)\C=C/C1=O	FALSE	TRUE	FALSE	0.94	-1	-1	-1	-1	-1	0.47	5.54	AW_PolarC18_MSMS_NEG_HAP1_H_NAXDko_1	null	null	6763	8261	4144	6332	4532	7305	2351	4725	4457	7394	6228	10148	11696	6834	17044	8983	5778	10679	9273	8302	15691
SHIKIMATE	985	4.509	173.041	w/o MS2: SHIKIMATE	[M-H]-	null	0.04	FALSE	6.223	173.045	C7H10O5	Shikimic acids and derivatves	JXOHGGNKMLTUBP-HSUXUTPPSA-N	C1[C@H]([C@@H]([C@@H](C=C1C(=O)O)O)O)O	FALSE	TRUE	FALSE	0.95	-1	-1	-1	-1	-1	0.48	2.21	AW_PolarC18_MSMS_NEG_HAP1_G_Ctrl_3	null	null	804	509	1284	722	63	1732	928	764	671	943	849	1048	4839	1639	9525	488	1520	2091	493	654	403
_130131	15811	17.029	601.262	w/o MS2: _130131	[M+H]+	null	0.04	FALSE	-1	601.263	C30H42O11	Terpene lactones	LBRJFDBQNUVAGM-VGCGLKNISA-N	CC([C@@H]1CC[C@@](COC(C(CO2)=C[C@@]3([H])[C@]([C@](O)(CO)CC[C@@H]3C(C)C)([H])C2=O)=O)(O)[C@]4([H])C(OCC(C(O)=O)=C[C@]41[H])=O)C	FALSE	TRUE	FALSE	1	-1	-1	-1	-1	-1	0.5	2.8	AW_PolarC18_MSMS_POS_HAP1_E_NAXDko_3	null	null	1900	1380	2310	1050	1457	9950	3717	1166	2307	5184	5002	8717	2900	3493	3731	1510	3752	2257	863	1839	3522
N-Acetylcysteine	1736	1.268	164.029	w/o MS2: N-Acetylcysteine	[M+H]+	null	0.92	FALSE	5.044	164.037	C5H9NO3S	N-acyl-L-alpha-amino acids	PWKSKIMOESPYIA-BYPYZUCNSA-N	O=C(O)C(N=C(O)C)CS	FALSE	TRUE	FALSE	0.78	-1	-1	-1	-1	-1	0.39	14.6	AW_PolarC18_MSMS_POS_HAP1_E_Ctrl_2	null	null	107070	137051	148263	425	76692	158088	166112	224523	139310	89193	79600	64451	67462	38501	106930	65605	58655	120379	88598	133985	131644
Herbacetin 8-O-xylose-3-O-glucose	9403	1.523	595.998	w/o MS2: Herbacetin 8-O-xylose-3-O-glucose	[M-H]-	null	0.13	FALSE	-1	596	C26H28O16	Flavonoid-8-O-glycosides	KAMNGBDKYCAJCF-BPCHNOSOSA-N	O=C1C(OC2OC(CO)C(O)C(O)C2O)=C(OC=3C(OC4OCC(O)C(O)C4O)=C(O)C=C(O)C13)C=5C=CC(O)=CC5	FALSE	TRUE	FALSE	0.99	-1	-1	-1	-1	-1	0.49	4.46	AW_PolarC18_MSMS_NEG_HAP1_E_Ctrl_2	null	null	311	21252	637	571	1770	565	2168	1719	1371	958	872	498	298	1447	13375	616	732	880	14125	693	849
[4-[(2S,3R,4S,5S,6R)-3,4,5-trihydroxy-6-(hydroxymethyl)oxan-2-yl]oxyphenyl]methyl 2-[(E)-3-(4-hydroxyphenyl)prop-2-enoyl]oxy-3-methyl-3-[(2S,3R,4S,5S,6R)-3,4,5-trihydroxy-6-(hydroxymethyl)oxan-2-yl]oxybutanoate	19340	1.296	749.214	w/o MS2: [4-[(2S,3R,4S,5S,6R)-3,4,5-trihydroxy-6-(hydroxymethyl)oxan-2-yl]oxyphenyl]methyl 2-[(E)-3-(4-hydroxyphenyl)prop-2-enoyl]oxy-3-methyl-3-[(2S,3R,4S,5S,6R)-3,4,5-trihydroxy-6-(hydroxymethyl)oxan-2-yl]oxybutanoate	[M+H]+	null	0.29	FALSE	-1	749.205	C33H42O17	Phenolic glycosides	LZXXRASHAINSDN-XEHIIEKUSA-N	O=C(OC(C(=O)OCC1=CC=C(OC2OC(CO)C(O)C(O)C2O)C=C1)C(OC3OC(CO)C(O)C(O)C3O)(C)C)C=CC4=CC=C(O)C=C4	FALSE	TRUE	FALSE	0.91	-1	-1	-1	-1	-1	0.45	9.95	AW_PolarC18_MSMS_POS_HAP1_F_NAXDko_3	null	null	7303	6369	6897	1	21315	6369	892	3576	3983	9993	11607	9644	1716	17531	2724	15413	12598	1599	6306	2685	3576
Isophorone	1029	23.386	139.112	w/o MS2: Isophorone	[M+H]+	null	0.17	FALSE	8.529	139.112	C9H14O	Cyclohexenones	HJOVHMDZYOCNQW-UHFFFAOYSA-N	CC1=CC(=O)CC(C)(C)C1	FALSE	TRUE	FALSE	1	-1	-1	-1	-1	-1	0.5	5.55	AW_PolarC18_MSMS_POS_HAP1_E_Ctrl_3	null	null	96058	14944	41601	8978	9657	79916	54083	42618	35772	29805	11690	27605	13694	25084	52136	4769	27503	27431	32978	16311	52292
terrein	2148	7.925	177.053	w/o MS2: terrein	[M+H]+	null	0.04	FALSE	-1	177.052	C8H10O3	1,2-diols	MHOOPNKRBMHHEC-HZIBQTDNSA-N	O=C1C=C(C=CC)C(O)C1O	FALSE	TRUE	FALSE	1	-1	-1	-1	-1	-1	0.5	0.79	AW_PolarC18_MSMS_POS_HAP1_E_Ctrl_1	null	null	77283	50465	53662	34059	45932	40450	90815	84655	56448	33796	40556	56103	28046	31065	70717	123037	37719	81210	28824	52631	64656
Djenkolic Acid	2534	7.457	253.033	w/o MS2: Djenkolic Acid	[M-H]-	null	0.75	FALSE	-1	253.032	C7H14N2O4S2	L-cysteine-S-conjugates	JMQMNWIBUCGUDO-WHFBIAKZSA-N	O=C(O)C(N)CSCSCC(N)C(=O)O	FALSE	TRUE	FALSE	1	-1	-1	-1	-1	-1	0.5	14.58	AW_PolarC18_MSMS_NEG_HAP1_F_Ctrl_3	null	null	154605	393879	378984	591148	182755	145227	120525	164384	208992	315664	313995	357170	289884	416348	414278	338861	256813	364795	425166	147068	312179
5,7-dihydroxy-6-methoxy-2-phenylchromen-4-one	8986	2.198	363.089	w/o MS2: 5,7-dihydroxy-6-methoxy-2-phenylchromen-4-one	[M+H]+	null	1	FALSE	-1	363.089	C16H12O5	6-O-methylated flavonoids	LKOJGSWUMISDOF-UHFFFAOYSA-N	O=C1C=C(OC2=CC(O)=C(OC)C(O)=C12)C=3C=CC=CC3	FALSE	TRUE	FALSE	1	-1	-1	-1	-1	-1	0.5	43.18	AW_PolarC18_MSMS_POS_HAP1_F_Ctrl_1	null	null	300191	420077	277156	166574	208915	269013	355650	246476	219444	164305	91576	183252	439501	121084	333810	140681	140281	225193	217466	221362	175917
lupeol acetate	12384	20.678	469.418	w/o MS2: lupeol acetate	[M+H]+	null	0.83	FALSE	8.23	469.41	C32H52O2	Triterpenoids	ODSSDTBFHAYYMD-YOJQYFTNSA-N	O=C(OC1CCC2(C)C(CCC3(C)C2CCC4C5C(C(=C)C)CCC5(C)CCC43C)C1(C)C)C	FALSE	TRUE	FALSE	0.76	-1	-1	-1	-1	-1	0.38	28.97	AW_PolarC18_MSMS_POS_HAP1_H_NAXDko_2	null	null	99323	73312	76235	82938	71117	71327	79637	72821	71823	59464	32048	46196	61843	55029	143169	75022	41652	82049	57744	46952	50297
N-ACETYL-L-ASPARTIC ACID	999	1.782	174.038	N-ACETYL-L-ASPARTIC ACID	[M-H]-	null	1	TRUE	-1	174.04	C6H9NO5	Aspartic acid and derivatives	OTCCIMWXFLJLIA-BYPYZUCNSA-N	CC(=O)N[C@@H](CC(=O)O)C(=O)O	FALSE	TRUE	TRUE	0.99	0.84	0.89	0.88	9	1	0.99	268.91	AW_PolarC18_MSMS_NEG_HAP1_E_Ctrl_2	null	50.43390:37 50.46582:2 50.47319:1 54.72741:4 57.94216:7 58.02904:3607 58.12653:15 58.14234:25 58.16871:13 58.19772:11 58.25312:10 58.27159:4 58.33759:3 58.38513:15 58.41683:6 58.88282:2 59.01289:358 59.04476:3 59.30540:5 59.69208:2 60.66024:2 60.76260:2 61.93784:4 63.00902:0 68.99572:8 70.03052:171 70.12893:19 70.16078:8 70.21581:8 70.31434:6 71.01183:341 71.06720:2 72.00877:34 72.04398:1 74.0056…	1132590	1437329	1000341	695932	1022729	871628	701687	608347	579236	531085	325828	459863	730999	558294	712380	424481	401603	691250	984466	984195	772247
2-acetyl-6-[(3-butanoyl-2,4,6-trihydroxy-5-methylphenyl)methyl]-3,5-dihydroxy-4,4-dimethylcyclohexa-2,5-dien-1-one	6186	21.854	417.221	w/o MS2: 2-acetyl-6-[(3-butanoyl-2,4,6-trihydroxy-5-methylphenyl)methyl]-3,5-dihydroxy-4,4-dimethylcyclohexa-2,5-dien-1-one	[M-H]-	null	1	FALSE	-1	417.219	C22H26O8	Alkyl-phenylketones	XRWVZSPWRNDJNS-UHFFFAOYSA-N	O=C1C(C(=O)C)=C(O)C(C(O)=C1CC=2C(O)=C(C(O)=C(C2O)C)C(=O)CCC)(C)C	FALSE	TRUE	FALSE	1	-1	-1	-1	-1	-1	0.5	22.91	AW_PolarC18_MSMS_NEG_HAP1_F_Ctrl_1	null	null	87411	91753	100658	96029	103976	84055	102981	83091	80975	143691	106565	124090	84692	145402	130750	107243	107074	132860	97695	157287	122547
7-[(2S,3R,4S,5S,6R)-4,5-dihydroxy-3-[(2R,3R,4R,5R,6S)-3,4,5-trihydroxy-6-methyloxan-2-yl]oxy-6-[[(2R,3R,4R,5R,6S)-3,4,5-trihydroxy-6-methyloxan-2-yl]oxymethyl]oxan-2-yl]oxy-6-methoxychromen-2-one	17984	4.363	685.175	w/o MS2: 7-[(2S,3R,4S,5S,6R)-4,5-dihydroxy-3-[(2R,3R,4R,5R,6S)-3,4,5-trihydroxy-6-methyloxan-2-yl]oxy-6-[[(2R,3R,4R,5R,6S)-3,4,5-trihydroxy-6-methyloxan-2-yl]oxymethyl]oxan-2-yl]oxy-6-methoxychromen-2-one	[M+H]+	null	0.17	FALSE	-1	685.174	C28H38O17	Oligosaccharides	LLQBCHODNVGKSF-RVXDDWIJSA-N	O=C1OC=2C=C(OC3OC(COC4OC(C)C(O)C(O)C4O)C(O)C(O)C3OC5OC(C)C(O)C(O)C5O)C(OC)=CC2C=C1	FALSE	TRUE	FALSE	1	-1	-1	-1	-1	-1	0.5	14.53	AW_PolarC18_MSMS_POS_HAP1_E_NAXDko_3	null	null	1102	20829	143	70	11	13001	31807	27895	29140	49841	36120	42848	15924	1672	22167	8490	8421	5540	2788	1206	1927
Phosphatidylcholine lyso 15:0	8542	1.699	540.324	w/o MS2: Phosphatidylcholine lyso 15:0	[M-H]-	null	0.67	FALSE	2.18	540.33	C23H48NO7P	2-acyl-sn-glycero-3-phosphocholines	AGHWJZIEMKQLQP-UHFFFAOYSA-N	CCCCCCCCCCCCCCC(=O)OC(CO)COP([O-1])(=O)OCC[N+1](C)(C)C	FALSE	TRUE	FALSE	0.84	-1	-1	-1	-1	-1	0.42	13.81	AW_PolarC18_MSMS_NEG_HAP1_H_Ctrl_3	null	null	14947	18196	16203	10336	13075	17742	24431	18799	17760	13266	8174	16977	36345	19685	27461	14993	13135	27702	14870	14452	17482
Canarione	2904	4.475	271.012	w/o MS2: Canarione	[M-H]-	null	1	TRUE	-1	271.018	C14H8O6	Naphthopyranones	NPUXQAACUNUHIX-UHFFFAOYSA-N	CC1=CC(=O)C2=C(O1)C=C3C(=C2O)C(=CC(=O)C3=O)O	FALSE	TRUE	FALSE	0.8	0.09	0.19	0.62	13	0.08	0.45	65.31	AW_PolarC18_MSMS_NEG_HAP1_H_Ctrl_1	null	56.13569:1 63.67525:2 69.18289:5 73.29396:2 75.67193:2 97.20419:10 98.94347:56 102.91322:5 105.81994:2 119.87189:5 121.60416:8 128.90863:13 129.80122:3 131.68289:3 132.60094:3 142.15046:2 154.19666:3 155.76762:0 168.98577:230 169.18357:10 169.30501:3 169.52551:3 169.56152:19 169.95342:22 174.18912:5 182.02779:28 188.95863:7 192.95255:3 193.67358:4 219.25487:3 227.80388:1 239.90470:1 255.22660:4 2…	349991	488706	332088	309757	363706	357093	431705	399999	335269	367741	271070	379912	472439	372978	423927	471787	319313	714443	562357	377295	345699
3,3',4',7-tetrahydroxyflavylium chloride	5585	4.503	272.07	w/o MS2: 3,3',4',7-tetrahydroxyflavylium chloride	[M+H]+	null	0.46	FALSE	5.64	272.07	C15H11O5	7-hydroxyflavonoids	ZBGITCYVOHVJEB-UHFFFAOYSA-O	OC=1C=CC=2C=C(O)C(=[O+]C2C1)C=3C=CC(O)=C(O)C3	FALSE	TRUE	FALSE	1	-1	-1	-1	-1	-1	0.5	2.93	AW_PolarC18_MSMS_POS_HAP1_H_NAXDko_1	null	null	14245	13074	8917	233	131	8689	9500	14087	8408	487	4313	264	8759	4951	8238	4717	5423	12464	8029	10505	607
D-(+)-Turanose	8193	14.967	342.339	w/o MS2: D-(+)-Turanose	[M+H]+	null	0.08	FALSE	-1	342.34	C12H22O11	O-glycosyl compounds	SEWFWJUQVJHATO-KQTFWTRUSA-N	C1C(C(C(C(O1)(CO)O)OC2C(C(C(C(O2)CO)O)O)O)O)O	FALSE	TRUE	FALSE	0.99	-1	-1	-1	-1	-1	0.5	8.1	AW_PolarC18_MSMS_POS_HAP1_E_Ctrl_1	null	null	6126	299	546	412	125	163	186	186	182	269	217	253	330	248	51312	460	159	339	716	142	375
3-methyl-3,4-dihydro-1H-1,4-benzodiazepine-2,5-dione	3322	1.036	212.914	w/o MS2: 3-methyl-3,4-dihydro-1H-1,4-benzodiazepine-2,5-dione	[M+H]+	null	0.63	FALSE	-1	212.913	C10H10N2O2	1,4-benzodiazepines	LJONQULKOKMKBR-UHFFFAOYSA-N	OC1=NC(C(O)=NC=2C=CC=CC12)C	FALSE	TRUE	FALSE	0.99	-1	-1	-1	-1	-1	0.5	5.85	AW_PolarC18_MSMS_POS_HAP1_G_Ctrl_2	null	null	6158	1004	947	439	553	12002	8232	7968	6098	6379	4071	5545	5680	20356	12064	11496	10876	10134	8955	13377	12023
4`-Aminoacetanilide	1321	26.014	151.094	w/o MS2: 4`-Aminoacetanilide	[M+H]+	null	0.08	FALSE	0.423	151.087	C8H10N2O	Acetanilides	CHMBIJAOCISYEW-UHFFFAOYSA-N	CC(=O)NC1=CC=C(N)C=C1	FALSE	TRUE	FALSE	0.75	-1	-1	-1	-1	-1	0.38	2.05	AW_PolarC18_MSMS_POS_HAP1_G_Ctrl_3	null	null	43048	23294	48771	29159	26444	64703	81811	70187	54950	43855	45224	53873	104445	40634	33500	48482	56053	50733	42316	55338	74876
5-(4-acetyloxy-3-hydroxy-2,5,5,8a-tetramethyl-3,4,4a,6,7,8-hexahydronaphthalen-1-yl)-3-methylpentanoic acid	9576	24.161	381.262	w/o MS2: 5-(4-acetyloxy-3-hydroxy-2,5,5,8a-tetramethyl-3,4,4a,6,7,8-hexahydronaphthalen-1-yl)-3-methylpentanoic acid	[M+H]+	null	0.58	FALSE	-1	381.264	C22H36O5	Diterpenoids	XFCLFWWTDWKJAH-UHFFFAOYSA-N	O=C(OC1C(O)C(=C(CCC(C)CC(=O)O)C2(C)CCCC(C)(C)C12)C)C	FALSE	TRUE	FALSE	0.99	-1	-1	-1	-1	-1	0.5	9.53	AW_PolarC18_MSMS_POS_HAP1_F_Ctrl_2	null	null	379926	249460	921708	428610	186704	488958	396732	327592	426739	156793	175663	136901	305800	180402	385162	244060	218486	175157	278302	170861	188586
TYRAMINE	1010	2.065	138.094	w/o MS2: TYRAMINE	[M+H]+	null	0.88	FALSE	-1	138.09	C8H11NO	Phenethylamines	DZGWFCGJZKJUFP-UHFFFAOYSA-N	C1=CC(=CC=C1CCN)O	FALSE	TRUE	FALSE	1	-1	-1	-1	-1	-1	0.5	15.94	AW_PolarC18_MSMS_POS_HAP1_G_NAXDko_1	null	null	53167	60141	38018	38465	41625	46545	49985	43313	37827	31432	28067	42656	83270	36810	127956	51994	46988	84753	23125	30734	27203
Carbocysteine	1061	2.204	178.014	w/o MS2: Carbocysteine	[M-H]-	null	0.21	FALSE	8.591	178.016	C5H9NO4S	L-cysteine-S-conjugates	GBFLZEXEOZUWRN-VKHMYHEASA-N	O=C(O)CSCC(N)C(=O)O	FALSE	TRUE	FALSE	1	-1	-1	-1	-1	-1	0.5	3.1	AW_PolarC18_MSMS_NEG_HAP1_G_Ctrl_3	null	null	11880	17586	8218	6583	13706	5805	12860	16637	9841	7370	4550	8262	20694	9495	17625	4376	5186	13824	10782	7562	2586
epsilon-actinorhodin	17107	21.767	649.127	w/o MS2: epsilon-actinorhodin	[M+H]+	null	0.38	FALSE	-1	649.129	C32H24O15	Lignan lactones	PMYMMQNSAGKMHX-UHFFFAOYSA-N	OC1=C2C(C(C(C(O)C(CC(O)=O)OC3C)=C3C2=O)=O)=C(O)C=C1C4=C(O)C(C(C(C(C)OC(C5)C6OC5=O)=C6C7=O)=O)=C7C(O)=C4	FALSE	TRUE	FALSE	0.99	-1	-1	-1	-1	-1	0.5	11.89	AW_PolarC18_MSMS_POS_HAP1_G_NAXDko_3	null	null	5244	4682	2762	2125	1338	16429	12655	10714	10573	15066	13981	15686	32886	20760	33749	41606	22646	20460	9418	9592	10284
Haematommic Acid, Ethyl Ester	4575	1.509	247.056	w/o MS2: Haematommic Acid, Ethyl Ester	[M+H]+	null	0.83	FALSE	-1	247.058	C11H12O5	p-Hydroxybenzoic acid alkyl esters	HUXJGSHUVDWZAM-UHFFFAOYSA-N	O=CC1=C(O)C=C(C(C(=O)OCC)=C1O)C	FALSE	TRUE	FALSE	0.99	-1	-1	-1	-1	-1	0.49	13.97	AW_PolarC18_MSMS_POS_HAP1_G_Ctrl_1	null	null	91875	59211	133840	18237	196693	71256	153148	173916	81158	56604	36588	51950	143288	210112	101913	38410	99797	37825	34822	39631	40529
BIOTIN	5195	1.488	262.125	w/o MS2: BIOTIN	[M+H]+	null	0.13	TRUE	-1	262.122	C10H16N2O3S	Biotin and derivatives	YBJHBAHKTGYVGT-ZKWXMUAHSA-N	O=C(O)CCCCC1SCC2N=C(O)NC21	FALSE	TRUE	FALSE	0.96	0	0.01	0.01	4	0.25	0.34	12.29	AW_PolarC18_MSMS_POS_HAP1_G_Ctrl_3	null	52.24718:4 54.30887:6 55.73474:2 57.28633:1 59.00254:4 63.15773:8 67.55940:3 70.89025:30 74.65333:9 86.03828:33 94.46409:7 96.28059:2 111.22379:15 111.85548:3 113.54384:3 115.80596:3 119.08437:2 125.04282:7 130.75504:21 131.42799:22 135.66300:12 142.04253:5 146.49413:25 154.66890:5 155.79750:5 156.86958:1 160.90067:6 161.08053:9 169.48966:4 171.95617:3 173.32809:1 182.22903:15 183.48667:7 184.988…	17838	18892	60389	89630	84519	11145	31453	33645	35347	19941	17374	22760	35323	46547	655357	19693	22675	25767	12630	21051	21357
7-(3,4-dihydroxyphenyl)-1-(4-hydroxyphenyl)-5-[(2S,3R,4S,5R)-3,4,5-trihydroxyoxan-2-yl]oxyheptan-3-one	13197	1.303	501.221	w/o MS2: 7-(3,4-dihydroxyphenyl)-1-(4-hydroxyphenyl)-5-[(2S,3R,4S,5R)-3,4,5-trihydroxyoxan-2-yl]oxyheptan-3-one	[M+H]+	null	0.29	FALSE	-1	501.222	C24H30O9	Linear diarylheptanoids	KQQLSXWIDDTWRR-WUOZLOAJSA-N	O=C(CCC1=CC=C(O)C=C1)CC(OC2OCC(O)C(O)C2O)CCC3=CC=C(O)C(O)=C3	FALSE	TRUE	FALSE	1	-1	-1	-1	-1	-1	0.5	8.1	AW_PolarC18_MSMS_POS_HAP1_G_Ctrl_2	null	null	17531	12753	12267	401	28475	10585	3246	4586	8233	19297	15829	13849	3105	33118	6351	27191	24756	7969	15484	7906	4137
Diosmin	17069	2.243	647.131	w/o MS2: Diosmin	[M+H]+	null	1	FALSE	-1	647.137	C28H32O15	Flavonoid-7-O-glycosides	GZSOSUNBTXMUFQ-UHFFFAOYSA-N	O=C1C=C(OC2=CC(OC3OC(COC4OC(C)C(O)C(O)C4O)C(O)C(O)C3O)=CC(O)=C12)C=5C=CC(OC)=C(O)C5	FALSE	TRUE	FALSE	1	-1	-1	-1	-1	-1	0.5	41.85	AW_PolarC18_MSMS_POS_HAP1_H_NAXDko_2	null	null	121537	167150	119152	46666	81816	95833	48861	36849	29794	27228	16545	25823	21363	13819	55737	33988	33351	64260	115182	110026	93454
Liquiritigenin	2593	16.981	255.121	w/o MS2: DL-Liquiritigenin	[M-H]-	null	0.13	FALSE	-1	255.122	C15H12O4	Flavanones	FURUXTVZLHCCNA-UHFFFAOYSA-N	O=C1C2=CC=C(O)C=C2OC(C3=CC=C(O)C=C3)C1	FALSE	TRUE	FALSE	1	-1	-1	-1	-1	-1	0.5	3.72	AW_PolarC18_MSMS_NEG_HAP1_G_Ctrl_3	null	null	1847	923	25041	1401	1137	26510	729	1021	589	1191	1080	1277	1818	624	20575	1545	967	2716	2168	575	1701
Agrimol B	18456	27.835	705.276	w/o MS2: Agrimol B	[M+H]+	null	0.13	FALSE	8.66	705.28	C37H46O12	Curcuminoids	BVLHMPZMQVWDGX-UHFFFAOYSA-N	O=C(C=1C(O)=C(C(O)=C(C1OC)C)CC2=C(O)C(=C(O)C(=C2O)CC3=C(O)C(C(=O)CCC)=C(OC)C(=C3O)C)C(=O)C(C)CC)CCC	FALSE	TRUE	FALSE	0.97	-1	-1	-1	-1	-1	0.48	11.56	AW_PolarC18_MSMS_POS_HAP1_G_Ctrl_3	null	null	1529	2935	1174	1991	1002	1388	1766	1230	1882	3419	2365	2945	31769	13780	28960	25468	18856	13966	1791	4380	1277
2,7-Acetylaminofluorene	3080	16.454	279.118	w/o MS2: 2,7-Acetylaminofluorene	[M-H]-	null	1	FALSE	14.559	279.114	C17H16N2O2	Fluorenes	XBZBRCVCSVLJJZ-UHFFFAOYSA-N	CC(=O)NC1=CC=C2C(CC3=C2C=CC(NC(C)=O)=C3)=C1	FALSE	TRUE	FALSE	0.92	-1	-1	-1	-1	-1	0.46	30.85	AW_PolarC18_MSMS_NEG_HAP1_H_Ctrl_1	null	null	175895	141293	147047	87855	116851	116327	148286	147824	133672	126658	93353	134980	120718	47168	80387	117612	114174	121603	160163	122072	153994
Cyclo-prolylglycine	1419	1.469	155.077	w/o MS2: Cyclo-prolylglycine	[M+H]+	null	0.17	FALSE	2.06	155.082	C7H10N2O2	Alpha amino acids and derivatives	OWOHLURDBZHNGG-UHFFFAOYSA-N	O=C1CNC(=O)C2CCCN12	FALSE	TRUE	FALSE	0.92	-1	-1	-1	-1	-1	0.46	3.73	AW_PolarC18_MSMS_POS_HAP1_H_Ctrl_1	null	null	7459	17557	28118	1849	22016	3508	6439	8041	5011	4199	2866	4451	28629	1550	36344	1214	26518	2849	13171	1949	3685
[(3aR,4S,6E,10Z,11aR)-10-(hydroxymethyl)-6-methyl-3-methylidene-2-oxo-3a,4,5,8,9,11a-hexahydrocyclodeca[b]furan-4-yl] (Z)-4-acetyloxy-2-(hydroxymethyl)but-2-enoate	11647	1.286	443.167	w/o MS2: [(3aR,4S,6E,10Z,11aR)-10-(hydroxymethyl)-6-methyl-3-methylidene-2-oxo-3a,4,5,8,9,11a-hexahydrocyclodeca[b]furan-4-yl] (Z)-4-acetyloxy-2-(hydroxymethyl)but-2-enoate	[M+H]+	null	0.63	FALSE	3.977	443.166	C22H28O8	Germacranolides and derivatives	KJVWRZGLXRPUHV-FSBSVGJXSA-N	O=C(OC1CC(=CCCC(=CC2OC(=O)C(=C)C21)CO)C)C(=CCOC(=O)C)CO	FALSE	TRUE	FALSE	1	-1	-1	-1	-1	-1	0.5	4.91	AW_PolarC18_MSMS_POS_HAP1_F_NAXDko_3	null	null	10761	7161	9040	72	16919	17441	6799	13733	21386	34987	30340	36608	9322	19444	10900	34688	38028	10038	8836	4689	7367
Flavone base + 3O, 2MeO, O-Hex, O-HexA	17635	1.318	669.18	w/o MS2: Flavone base + 3O, 2MeO, O-Hex, O-HexA	[M+H]+	null	0.29	FALSE	4.05	669.167	C29H32O18	Flavonoid-7-O-glucuronides	RXBHGYDCENBXLU-UHFFFAOYSA-N	COC1=CC(=CC(OC)=C1OC1OC(CO)C(O)C(O)C1O)C1=CC(=O)C2=C(O1)C=C(OC1OC(C(O)C(O)C1O)C(O)=O)C=C2O	FALSE	TRUE	FALSE	0.7	-1	-1	-1	-1	-1	0.35	7.71	AW_PolarC18_MSMS_POS_HAP1_F_NAXDko_3	null	null	20013	6817	10806	19163	14894	5556	3294	4201	5320	20507	10494	13084	1723	15627	5027	19444	20061	2810	18413	10979	4281
Naphthalene	750	17.224	129.069	w/o MS2: Naphthalene	[M+H]+	null	0.54	FALSE	9.34	129.07	C10H8	Naphthalenes	UFWIBTONFRDIAS-UHFFFAOYSA-N	C1=CC2=CC=CC=C2C=C1	FALSE	TRUE	FALSE	1	-1	-1	-1	-1	-1	0.5	7.09	AW_PolarC18_MSMS_POS_HAP1_F_Ctrl_2	null	null	115425	61363	80653	32893	69156	5561	77046	84292	53190	43567	5647	2674	7751	3344	18726	2036	3412	1525	44230	6359	45327
5,7-Dihydroxyflavanone	2590	10.591	255.105	w/o MS2: 5,7-Dihydroxyflavanone	[M-H]-	null	0.46	FALSE	-1	255.111	C15H12O4	Flavanones	URFCJEUYXNAHFI-UHFFFAOYSA-N	O=C1C=2C(O)=CC(O)=CC2OC(C=3C=CC=CC3)C1	FALSE	TRUE	FALSE	1	-1	-1	-1	-1	-1	0.5	4.84	AW_PolarC18_MSMS_NEG_HAP1_H_NAXDko_1	null	null	6947	8680	6383	5701	7384	8195	8158	6709	6194	10361	6751	11642	12668	7725	11149	11802	11160	11366	6627	7509	7794
Glycyrrhetinate	12417	21.122	470.993	w/o MS2: Glycyrrhetinate	[M+H]+	null	0.08	FALSE	-1	471	C30H46O4	Triterpenoids	MPDGHEJMBKOTSU-YKLVYJNSSA-N	C(C1(C)C(O)=O)C(C=52)([H])C(CCC2(C(C3([H])C(=O)C5)(C)CCC(C(C)(C)4)([H])C(C)3CCC(O)4)C)(C)CC1	FALSE	TRUE	FALSE	0.76	-1	-1	-1	-1	-1	0.38	4.87	AW_PolarC18_MSMS_POS_HAP1_H_NAXDko_3	null	null	41439	21135	26657	14512	20591	25409	51600	34600	47296	15078	17663	26628	49178	33981	16661	40709	19593	34238	37431	23972	28837
Fumaric acid	195	1.776	115.002	w/o MS2: Fumaric acid	[M-H]-	null	0.88	FALSE	1.719	115.002	C4H4O4	Dicarboxylic acids and derivatives	VZCYOOQTPOCHFL-OWOJBTEDSA-N	O=C(O)C=CC(=O)O	FALSE	TRUE	FALSE	1	-1	-1	-1	-1	-1	0.5	7.31	AW_PolarC18_MSMS_NEG_HAP1_H_Ctrl_3	null	null	80020	99953	62568	44161	57516	47732	53049	37654	35193	30238	16666	21381	43254	24753	32888	18862	23059	33523	52183	55628	48497
Acetylendicarboxylate	116	22.828	113	w/o MS2: Acetylendicarboxylate	[M-H]-	null	0.17	FALSE	-1	113	C4H2O4	Dicarboxylic acids and derivatives	YTIVTFGABIZHHX-UHFFFAOYSA-N	OC(=O)C#CC(O)=O	FALSE	TRUE	FALSE	1	-1	-1	-1	-1	-1	0.5	30.34	AW_PolarC18_MSMS_NEG_HAP1_G_Ctrl_1	null	null	6008058	6874947	5270756	3387928	9503751	1552926	2246986	2388319	2158702	5339455	2705983	5450326	2051358	2797846	5939586	1950714	9283001	3138606	12284554	3144830	9005701
NCGC00384697-01![(2S,3R,4S,5S,6R)-4,5-dihydroxy-3-[(E)-3-(4-hydroxyphenyl)prop-2-enoyl]oxy-6-[[(E)-3-(4-hydroxyphenyl)prop-2-enoyl]oxymethyl]oxan-2-yl] 3,4,5-trihydroxybenzoate	10413	1.967	659.107	w/o MS2: NCGC00384697-01![(2S,3R,4S,5S,6R)-4,5-dihydroxy-3-[(E)-3-(4-hydroxyphenyl)prop-2-enoyl]oxy-6-[[(E)-3-(4-hydroxyphenyl)prop-2-enoyl]oxymethyl]oxan-2-yl] 3,4,5-trihydroxybenzoate	[M-H]-	null	0.29	FALSE	-1	659.117	C31H28O14	Tannins	QZONBCFTKCIUKE-MFSLTXMHSA-N	O[C@@H]1[C@@H](COC(=O)\C=C\C2=CC=C(O)C=C2)O[C@@H](OC(=O)C3=CC(O)=C(O)C(O)=C3)[C@H](OC(=O)\C=C\C4=CC=C(O)C=C4)[C@H]1O	FALSE	TRUE	FALSE	0.99	-1	-1	-1	-1	-1	0.5	4.64	AW_PolarC18_MSMS_NEG_HAP1_G_NAXDko_3	null	null	487	560	252	11486	7808	488	273	363	104	476	518	578	18512	141	414	173	129	16150	127	8893	313
Tenofovir	3274	2.181	286.075	w/o MS2: Tenofovir	[M-H]-	null	1	FALSE	1	286.071	C9H14N5O4P	6-aminopurines	SGOIRFVFHAKUTI-ZCFIWIBFSA-N	O=P(O)(O)CO[C@H](C)Cn1c2ncnc(c2nc1)N	FALSE	TRUE	FALSE	0.93	-1	-1	-1	-1	-1	0.47	334.7	AW_PolarC18_MSMS_NEG_HAP1_G_NAXDko_2	null	null	1404068	1451872	1543472	1076857	565222	1412162	910162	882757	657514	583363	373442	739462	1695574	939718	1260377	913129	901474	1537323	1779746	1814007	1305201
Melophlin P	9087	18.546	366.285	w/o MS2: Melophlin P	[M+H]+	null	1	FALSE	-1	366.298	C22H39NO3	N-alkylpyrrolidines	TZDVTFYLQHHLND-VXPUYCOJSA-N	CCCCCCCCCCCCCCC/C(O)=C(C1=O)\C(C(N1C)C)=O	FALSE	TRUE	FALSE	1	-1	-1	-1	-1	-1	0.5	60.5	AW_PolarC18_MSMS_POS_HAP1_G_NAXDko_2	null	null	241098	179975	165636	86861	121865	111282	103901	123380	89034	75049	66429	83768	43699	28596	46594	52613	33480	22175	100336	78875	104649
FA 9:0+1O	990	15.681	173.118	w/o MS2: FA 9:0+1O	[M-H]-	null	1	FALSE	4.9	173.118	C9H18O3	Medium-chain hydroxy acids and derivatives	XBUXARJOYUQNTC-UHFFFAOYSA-N	O=C(O)CC(O)CCCCCC	FALSE	TRUE	FALSE	1	-1	-1	-1	-1	-1	0.5	12.01	AW_PolarC18_MSMS_NEG_HAP1_H_Ctrl_1	null	null	27580	24567	26842	19656	23129	21668	19304	18604	18500	23075	18523	25725	38593	32951	36071	36816	29684	38371	29937	35926	31304
NCGC00380823-01!2-(14-methylpentadecanoylamino)-3-phenylpropanoic acid	10351	13.539	404.311	w/o MS2: NCGC00380823-01!2-(14-methylpentadecanoylamino)-3-phenylpropanoic acid	[M+H]+	null	0.04	FALSE	-1	404.316	C25H41NO3	Phenylalanine and derivatives	WICAPTTWPBEVPW-UHFFFAOYSA-N	CC(C)CCCCCCCCCCCCC(=O)NC(CC1=CC=CC=C1)C(O)=O	FALSE	TRUE	FALSE	0.88	-1	-1	-1	-1	-1	0.44	4.34	AW_PolarC18_MSMS_POS_HAP1_G_Ctrl_3	null	null	767	227	482	556	605	457	1050	1222	987	1328	1074	1603	1744	895	7159	1581	1955	2507	1976	665	819
NCGC00380287-01_C28H33NO7_(1E,4S,6R,7E,11aS,14S,14aS,15S,15aR,16aS,16bS)-14-Benzyl-6-hydroxy-4,6,15,15a-tetramethyl-3,13,14,14a,15,15a,16a,16b-octahydro[1,3]dioxacyclotridecino[4,5-d]oxireno[f]isoindole-5,10,12(4H,6H)-trione	13611	1.264	518.214	w/o MS2: NCGC00380287-01_C28H33NO7_(1E,4S,6R,7E,11aS,14S,14aS,15S,15aR,16aS,16bS)-14-Benzyl-6-hydroxy-4,6,15,15a-tetramethyl-3,13,14,14a,15,15a,16a,16b-octahydro[1,3]dioxacyclotridecino[4,5-d]oxireno[f]isoindole-5,10,12(4H,6H)-trione	[M+H]+	null	0.13	FALSE	-1	518.215	C28H33NO7	Cytochalasans	LAJXCUNOQSHRJO-DDAXAKGKSA-N	C[C@H]1C/C=C/[C@H]2[C@@H]3O[C@]3(C)[C@@H](C)[C@H]4[C@H](CC5=CC=CC=C5)NC(=O)[C@@]24OC(=O)O/C=C/[C@@](C)(O)C1=O	FALSE	TRUE	FALSE	0.99	-1	-1	-1	-1	-1	0.5	5.32	AW_PolarC18_MSMS_POS_HAP1_F_NAXDko_2	null	null	4013	2885	2962	277	329	5994	993	2172	4643	14338	15528	10371	939	8198	2839	19524	18335	3136	2433	1186	1494
Flurenol	1941	5.077	225.062	w/o MS2: Flurenol	[M-H]-	null	0.5	FALSE	6.3	225.056	C14H10O3	Fluorenes	GXAMYUGOODKVRM-UHFFFAOYSA-N	O=C(O)C3(O)c1ccccc1c2c3cccc2	FALSE	TRUE	FALSE	0.83	-1	-1	-1	-1	-1	0.42	2.95	AW_PolarC18_MSMS_NEG_HAP1_F_Ctrl_3	null	null	27230	19454	17279	15191	16397	17791	19667	15916	14786	19890	15758	24019	22645	18664	21387	18721	17764	28747	17876	14686	15819
CYTIDINE MONOPHOSPHATE	8305	1.892	346.033	w/o MS2: CYTIDINE MONOPHOSPHATE	[M+H]+	null	0.5	FALSE	-1	346.041	C9H14N3O8P	Pyrimidine ribonucleoside monophosphates	IERHLVCPSMICTF-XVFCMESISA-N	NC1=NC(=O)N(C=C1)[C@@H]1O[C@H](COP(O)(O)=O)[C@@H](O)[C@H]1O	FALSE	TRUE	FALSE	0.78	-1	-1	-1	-1	-1	0.39	23.41	AW_PolarC18_MSMS_POS_HAP1_G_NAXDko_2	null	null	113002	104770	409138	277047	400054	63317	70237	83434	67991	43526	42414	63074	76369	39965	75237	55971	55402	64570	23330	66924	64775
Mesaconitine	17222	23.337	654.3	w/o MS2: Mesaconitine	[M+H]+	null	0.83	FALSE	4.95	654.29	C33H45NO11	Aconitane-type diterpenoid alkaloids	XUHJBXVYNBQQBD-SJJFEUKHSA-N	O=C(OC1C2C3CC1(O)C(OC)C(O)C2(OC(=O)C)C4C(OC)C5C6(COC)CN(C)C4C35C(OC)CC6O)C=7C=CC=CC7	FALSE	TRUE	FALSE	0.76	-1	-1	-1	-1	-1	0.38	24.82	AW_PolarC18_MSMS_POS_HAP1_H_Ctrl_2	null	null	33187	54215	51921	28788	18277	92434	75773	67460	58995	82529	70995	116482	60151	58063	77260	107824	62651	68072	105275	51760	89104
2-heptyl-3-hydroxy 4-quinolone	5101	1.256	260.003	w/o MS2: 2-heptyl-3-hydroxy 4-quinolone	[M+H]+	null	0.08	FALSE	-1	260	C16H21NO2	Hydroxyquinolones	CEIUIHOQDSVZJQ-UHFFFAOYSA-N	CCCCCCCC1=C(O)C(C2=CC=CC=C2N1)=O	FALSE	TRUE	FALSE	0.98	-1	-1	-1	-1	-1	0.49	1.31	AW_PolarC18_MSMS_POS_HAP1_H_Ctrl_2	null	null	9974	17967	591	1655	1123	13603	15899	14978	12956	10520	8134	6055	6550	7498	10509	8469	6410	7531	10097	11432	12883
[truncated: 12,202 more rows]
[truncated: 3 more columns]

## Sheet: 3, 6C, S13 and S7C
Compound	AW_DD_IC-Anions_HAP1_control_gal_1	AW_DD_IC-Anions_HAP1_control_gal_2	AW_DD_IC-Anions_HAP1_control_gal_3	AW_DD_IC-Anions_HAP1_NAXDko_gal_1	AW_DD_IC-Anions_HAP1_NAXDko_gal_2	AW_DD_IC-Anions_HAP1_NAXDko_gal_3	AW_DD_IC-Anions_HAP1_control_gal_inosine_1	AW_DD_IC-Anions_HAP1_control_gal_inosine_2	AW_DD_IC-Anions_HAP1_control_gal_inosine_3	AW_DD_IC-Anions_HAP1_NAXDko_gal_inosine_1	AW_DD_IC-Anions_HAP1_NAXDko_gal_inosine_2	AW_DD_IC-Anions_HAP1_NAXDko_gal_inosine_3	AW_DE_IC-Anions_HAP1_control_1	AW_DE_IC-Anions_HAP1_control_2	AW_DE_IC-Anions_HAP1_control_3	AW_DE_IC-Anions_HAP1_NAXDko_1	AW_DE_IC-Anions_HAP1_NAXDko_2	AW_DE_IC-Anions_HAP1_NAXDko_3	AW_DE_IC-Anions_HAP1_NAXEko_2	AW_DE_IC-Anions_HAP1_NAXEko_3	AW_DE_IC-Anions_HAP1_NAXEko_1
[truncated: 173 more rows]

[truncated: 9 more sheets: 5C, S11C (IC), 5E, S11C (HILIC), 7C (IC), 7C (HILIC), 8B-C (IC),  8C (HILIC), S7B-C, 8E-F (IC), 8E-F (HILIC)]
