# Supplementary material for: Failure to repair damaged NAD(P)H blocks de novo serine synthesis in human cells
Source: Cell Mol Biol Lett. 2025 Jan 9;30:3. doi: 10.1186/s11658-024-00681-8 (PMC11715087; doi:10.1186/s11658-024-00681-8)
Supplement: Supplementary file 2 — Additional file 2. [file 11658_2024_681_MOESM2_ESM.xlsx]

## Sheet: Info
Figure	Set name	Platform ID	Cell lines and condition	Time point	Types of Analysis
S6	U	6QLC2	HAP1 control, NAXDko (IMDM for 48h)+13C-glucose or 13C-glutamine tracing (24h)		Mass Isotopomer Distribution (GC-MS)
	V	WXZHO	HAP1 control, NAXDko (IMDM for 48h)+13C-glutamine tracing in glc or gal medium (24h)		Mass Isotopomer Distribution (GC-MS)
	W	T47GE	HAP1 control, NAXDko (IMDM for 48h)+13C-glutamine tracing in glc (24h) or gal medium (4h)		Mass Isotopomer Distribution (GC-MS)
S8	DW	9GHOT	HAP1 control_eGFP, NAXDko_eGFP, CytoNAXD, MitoNAXD; DMEM+Gal (13C-Gln)	72h post-shift; 24h in tracer	IC-MS
4A, S9	CE	TB2A0_IC	HAP1 control, NAXDko; DMEM+Gal (13C-Glc_10min spike)	72h post-shift	IC-MS and HILIC
	CF	TB2A0_HILIC	HAP1 control, NAXDko; DMEM+Gal (13C-Glc_30min spike)	72h post-shift	IC-MS and HILIC

## Sheet: S6 (MIDs, GC-MS)
6QLC2
	AW_U_HAP1_CTRL_13Cglc_3	AW_U_HAP1_CTRL_13Cglc_2	AW_U_HAP1_CTRL_13Cglc_1	AW_U_HAP1_CTRL_13Cgln_3	AW_U_HAP1_CTRL_13Cgln_2	AW_U_HAP1_CTRL_13Cgln_1	AW_U_HAP1_NAXD_ko_13Cglc_3	AW_U_HAP1_NAXD_ko_13Cglc_2	AW_U_HAP1_NAXD_ko_13Cglc_1	AW_U_HAP1_NAXD_ko_13Cgln_3	AW_U_HAP1_NAXD_ko_13Cgln_2	AW_U_HAP1_NAXD_ko_13Cgln_1		CI (AW_U_HAP1_CTRL_13Cglc_3)	CI (AW_U_HAP1_CTRL_13Cglc_2)	CI (AW_U_HAP1_CTRL_13Cglc_1)	CI (AW_U_HAP1_CTRL_13Cgln_3)	CI (AW_U_HAP1_CTRL_13Cgln_2)	CI (AW_U_HAP1_CTRL_13Cgln_1)	CI (AW_U_HAP1_NAXD_ko_13Cglc_3)	CI (AW_U_HAP1_NAXD_ko_13Cglc_2)	CI (AW_U_HAP1_NAXD_ko_13Cglc_1)	CI (AW_U_HAP1_NAXD_ko_13Cgln_3)	CI (AW_U_HAP1_NAXD_ko_13Cgln_2)	CI (AW_U_HAP1_NAXD_ko_13Cgln_1)		R2 (AW_U_HAP1_CTRL_13Cglc_3)	R2 (AW_U_HAP1_CTRL_13Cglc_2)	R2 (AW_U_HAP1_CTRL_13Cglc_1)	R2 (AW_U_HAP1_CTRL_13Cgln_3)	R2 (AW_U_HAP1_CTRL_13Cgln_2)	R2 (AW_U_HAP1_CTRL_13Cgln_1)	R2 (AW_U_HAP1_NAXD_ko_13Cglc_3)	R2 (AW_U_HAP1_NAXD_ko_13Cglc_2)	R2 (AW_U_HAP1_NAXD_ko_13Cglc_1)	R2 (AW_U_HAP1_NAXD_ko_13Cgln_3)	R2 (AW_U_HAP1_NAXD_ko_13Cgln_2)	R2 (AW_U_HAP1_NAXD_ko_13Cgln_1)
Ornithine_474	-1	982978
474 (M0)	1.00177	1.00113	1.00398	0.950443	0.94746	0.947511	1.00595	1.00907	1.00308	0.964125	0.959438	0.961057		0.000711063	0.000732003	0.000493964	0.000491597	0.00122546	0.000629957	0.000494201	0.000510784	0.0004976	0.00191379	0.00114869	0.00093868		0.999999	0.999999	1	1	0.999998	0.999999	1	1	1	0.999995	0.999998	0.999999
475 (M1)	-0.00766588	-0.00781081	-0.00949258	-0.0072913	-0.00529541	-0.00703601	-0.00891105	-0.0127028	-0.00521981	-0.00807557	-0.00760494	-0.00381615		0.000763053	0.000785524	0.000530081	0.000527541	0.00131507	0.000676017	0.000530335	0.000548131	0.000533983	0.00205372	0.00123267	0.00100731		0.999999	0.999999	1	1	0.999998	0.999999	1	1	1	0.999995	0.999998	0.999999
476 (M2)	0.00371045	0.0058141	0.0046732	-0.00393795	-0.00174489	-0.000847724	0.00257862	0.00298196	0.00232996	-0.00476316	-0.00374117	-0.00682264		0.000751959	0.000774104	0.000522375	0.000519872	0.00129595	0.000666189	0.000522625	0.000540162	0.00052622	0.00202387	0.00121475	0.000992668		0.999999	0.999999	1	1	0.999998	0.999999	1	1	1	0.999995	0.999998	0.999999
477 (M3)	0.00132562	1.5881e-05	0.000362407	0.00687229	0.00638493	0.00546238	8.80276e-06	0.000374244	-0.000584521	0.00385759	0.00383351	0.00395904		0.000741074	0.000762898	0.000514812	0.000512346	0.00127719	0.000656545	0.000515059	0.000532343	0.000518602	0.00199457	0.00119717	0.000978298		0.999999	0.999999	1	1	0.999998	0.999999	1	1	1	0.999995	0.999998	0.999999
478 (M4)	0.000858725	0.000630018	0.000701759	0.00297572	0.00284936	0.0035103	0.000375702	0.000222098	0.000311742	0.00228698	0.00238937	0.00277778		0.000730039	0.000751538	0.000507147	0.000504717	0.00125817	0.000646769	0.00050739	0.000524416	0.00051088	0.00196487	0.00117934	0.000963731		0.999999	0.999999	1	1	0.999998	0.999999	1	1	1	0.999995	0.999998	0.999999
479 (M5)	0.000362326	0.000601157	8.15764e-06	0.0517239	0.0511809	0.0516802	0.000242038	0.000313191	0.000334573	0.0442996	0.0461261	0.0434942		0.000676189	0.000696102	0.000469738	0.000467487	0.00116536	0.000599061	0.000469963	0.000485733	0.000473196	0.00181993	0.00109235	0.000892643		0.999999	0.999999	1	1	0.999998	0.999999	1	1	1	0.999995	0.999998	0.999999
Cytosine_282	-1	876000
282 (M0)	0.781633	0.790027	0.827748	0.221791	0.231059	0.240429	0.834255	0.831256	0.846201	0.218088	0.205831	0.199998		0.00262279	0.00262215	0.00144072	0.0144432	0.0147888	0.0132568	0.00199231	0.00190335	0.00138267	0.0142432	0.0162462	0.0148677		0.999985	0.999985	0.999996	0.999206	0.999137	0.999306	0.999992	0.999993	0.999996	0.99929	0.999085	0.99924
283 (M1)	0.0550748	0.0510382	0.0408346	0.0553361	0.0570616	0.054079	0.0390127	0.0393555	0.0369839	0.0355928	0.0374342	0.0390581		0.00267307	0.00267241	0.00146834	0.01472	0.0150722	0.0135109	0.0020305	0.00193984	0.00140918	0.0145162	0.0165576	0.0151527		0.999985	0.999985	0.999996	0.999206	0.999137	0.999306	0.999992	0.999993	0.999996	0.99929	0.999085	0.99924
284 (M2)	0.12152	0.116871	0.112346	0.133842	0.133296	0.130748	0.0951357	0.0997863	0.0975701	0.130404	0.136293	0.138915		0.00263902	0.00263837	0.00144963	0.0145325	0.0148803	0.0133388	0.00200463	0.00191513	0.00139123	0.0143313	0.0163467	0.0149597		0.999985	0.999985	0.999996	0.999206	0.999137	0.999306	0.999992	0.999993	0.999996	0.99929	0.999085	0.99924
285 (M3)	0.071016	0.0708607	0.040021	0.580256	0.568406	0.56668	0.0546826	0.0525468	0.0386679	0.606509	0.609861	0.61207		0.00260223	0.0026016	0.00142943	0.01433	0.0146729	0.0131529	0.00197669	0.00188843	0.00137184	0.0141316	0.0161189	0.0147512		0.999985	0.999985	0.999996	0.999206	0.999137	0.999306	0.999992	0.999993	0.999996	0.99929	0.999085	0.99924
286 (M4)	-0.0290293	-0.0285499	-0.021281	0.00878823	0.00988012	0.00870497	-0.0229985	-0.0229332	-0.019672	0.0101072	0.00990142	0.0103408		0.0025169	0.00251628	0.00138255	0.01386	0.0141917	0.0127216	0.00191187	0.00182651	0.00132685	0.0136682	0.0155903	0.0142674		0.999985	0.999985	0.999996	0.999206	0.999137	0.999306	0.999992	0.999993	0.999996	0.99929	0.999085	0.99924
Serine_390	-1	815290
390 (M0)	0.792071	0.804707	0.871599	0.998813	0.999914	0.998751	0.887039	0.869701	0.871698	0.998775	1.00103	0.9989		0.000676312	0.000535861	0.000630121	9.09007e-05	6.26652e-05	4.40963e-05	0.000348944	0.000372932	0.000329002	4.82517e-05	2.09003e-05	0.000109123		0.999999	0.999999	0.999999	1	1	1	1	1	1	1	1	1
391 (M1)	0.0724946	0.0666502	0.0379312	0.00144607	0.00112291	0.00161984	0.0463935	0.0554858	0.0545266	0.00175134	-8.61335e-05	0.00122765		0.000708362	0.000561255	0.000659982	9.52084e-05	6.56349e-05	4.6186e-05	0.00036548	0.000390606	0.000344593	5.05383e-05	2.18908e-05	0.000114294		0.999999	0.999999	0.999999	1	1	1	1	1	1	1	1	1
392 (M2)	0.0347894	0.0318069	0.0189755	0.00022408	-0.000531311	9.96707e-05	0.0221354	0.0257611	0.02582	0.000123772	-0.000477096	0.000428923		0.000698104	0.000553127	0.000650425	9.38297e-05	6.46845e-05	4.55172e-05	0.000360188	0.000384949	0.000339603	4.98064e-05	2.15738e-05	0.000112639		0.999999	0.999999	0.999999	1	1	1	1	1	1	1	1	1
393 (M3)	0.101822	0.0978771	0.0724102	-0.000447069	-0.000496842	-0.000466448	0.0449804	0.0496843	0.0485229	-0.000663861	-0.000482356	-0.000511408		0.000656926	0.0005205	0.000612059	8.82951e-05	6.0869e-05	4.28323e-05	0.000338942	0.000362243	0.000319571	4.68686e-05	2.03012e-05	0.000105995		0.999999	0.999999	0.999999	1	1	1	1	1	1	1	1	1
a-Ketoglutarate_346	-1	893440
346 (M0)	0.812818	0.825206	0.862873	0.0396213	0.0384334	0.0388339	0.878672	0.877877	0.877298	nan	nan	0.0320377		0.000281813	0.000235044	0.000284698	0.00415107	0.00445944	0.00452534	0.000170846	0.000214646	0.000149327	nan	nan	0.00385883		1	1	1	0.999962	0.999957	0.999956	1	1	1	nan	nan	0.999972
347 (M1)	0.00256643	0.00228827	-0.00070775	0.0165925	0.0164102	0.014959	-0.00024689	0.00103852	-0.00032461	nan	nan	0.00792827		0.000288368	0.000240511	0.00029132	0.00424763	0.00456317	0.0046306	0.00017482	0.000219639	0.0001528	nan	nan	0.0039486		1	1	1	0.999962	0.999957	0.999956	1	1	1	nan	nan	0.999972
348 (M2)	0.138152	0.131121	0.107378	0.0310759	0.031079	0.0304166	0.096069	0.0968839	0.0990378	nan	nan	0.0235525		0.000284724	0.000237472	0.000287639	0.00419395	0.00450551	0.00457209	0.000172611	0.000216863	0.000150869	nan	nan	0.0038987		1	1	1	0.999962	0.999957	0.999956	1	1	1	nan	nan	0.999972
349 (M3)	0.0135845	0.0118101	0.00760803	0.126369	0.127005	0.122472	0.00646769	0.00606632	0.00658597	nan	nan	0.0896572		0.000280965	0.000234337	0.000283842	0.00413859	0.00444603	0.00451173	0.000170332	0.000214001	0.000148878	nan	nan	0.00384723		1	1	1	0.999962	0.999957	0.999956	1	1	1	nan	nan	0.999972
350 (M4)	0.0257751	0.0227835	0.0185269	0.0442088	0.0442806	0.0444356	0.0154443	0.0142018	0.0133909	nan	nan	0.0456461		0.000276914	0.000230958	0.000279749	0.00407892	0.00438193	0.00444668	0.000167877	0.000210915	0.000146731	nan	nan	0.00379176		1	1	1	0.999962	0.999957	0.999956	1	1	1	nan	nan	0.999972
351 (M5)	0.0072604	0.00683414	0.00460375	0.747297	0.7482	0.754513	0.00380035	0.00397313	0.00419728	nan	nan	0.806309		0.000267527	0.000223129	0.000270265	0.00394064	0.00423338	0.00429593	0.000162185	0.000203765	0.000141757	nan	nan	0.00366322		1	1	1	0.999962	0.999957	0.999956	1	1	1	nan	nan	0.999972
Pyruvate_174	-1	374077
174 (M0)	0.0783319	0.0878533	0.122875	0.983147	0.979264	0.985699	0.0992067	0.0909143	0.094365	0.987493	0.983368	0.98633		0.00208927	0.00197265	0.00232219	0.00022086	8.07986e-05	0.000204995	0.00223401	0.00240979	0.00218737	0.000204273	8.46051e-05	0.000145642		0.999993	0.999993	0.99999	1	1	1	0.999991	0.99999	0.999992	1	1	1
175 (M1)	0.0019151	0.00182697	0.00193879	-0.003885	0.000257283	-0.00532455	0.000881542	0.00123482	0.0019065	-0.00832889	-0.00193497	-0.00532078		0.00208226	0.00196603	0.0023144	0.000220119	8.05275e-05	0.000204307	0.00222651	0.00240171	0.00218003	0.000203588	8.43212e-05	0.000145153		0.999993	0.999993	0.99999	1	1	1	0.999991	0.99999	0.999992	1	1	1
176 (M2)	0.0377453	0.0367752	0.0334875	0.00399705	0.00389106	0.00405997	0.0361052	0.0365475	0.0346599	0.0042988	0.00399758	0.00430586		0.00205696	0.00194214	0.00228628	0.000217445	7.95492e-05	0.000201825	0.00219946	0.00237253	0.00215354	0.000201114	8.32968e-05	0.00014339		0.999993	0.999993	0.99999	1	1	1	0.999991	0.99999	0.999992	1	1	1
177 (M3)	0.884459	0.876083	0.844373	0.0170267	0.0167001	0.0158332	0.866428	0.87412	0.871787	0.0167484	0.0146885	0.0148816		0.00202432	0.00191132	0.00225	0.000213994	7.82867e-05	0.000198622	0.00216456	0.00233488	0.00211937	0.000197923	8.19749e-05	0.000141114		0.999993	0.999993	0.99999	1	1	1	0.999991	0.99999	0.999992	1	1	1
Leucine_302	-1	635321
302 (M0)	0.998064	0.998715	0.998436	0.998508	0.998331	0.997825	0.997927	0.998508	0.998289	0.997918	0.998175	0.997771		4.38579e-05	0.000149214	3.54259e-06	0.000121291	6.69344e-05	5.69932e-05	1.57584e-05	5.48307e-05	8.82444e-05	0.000305173	0.0001474	6.48022e-05		1	1	1	1	1	1	1	1	1	1	1	1
303 (M1)	0.00265216	0.00205024	0.00208288	0.00210807	0.00287097	0.0030034	0.00264564	0.00250112	0.00224942	0.00266131	0.00278453	0.00291162		4.48724e-05	0.000152666	3.62453e-06	0.000124097	6.84827e-05	5.83115e-05	1.61229e-05	5.6099e-05	9.02856e-05	0.000312232	0.000150809	6.63012e-05		1	1	1	1	1	1	1	1	1	1	1	1
304 (M2)	-0.000748207	-0.000761303	-0.000418336	-0.000731651	-0.00118336	-0.000744415	-0.000564797	-0.000920527	-0.000376601	-0.00069521	-0.000867999	-0.000655226		4.42959e-05	0.000150705	3.57797e-06	0.000122503	6.76029e-05	5.75624e-05	1.59158e-05	5.53783e-05	8.91258e-05	0.000308221	0.000148872	6.54494e-05		1	1	1	1	1	1	1	1	1	1	1	1
305 (M3)	-4.86823e-05	-0.000156666	-0.000130845	9.26746e-05	-0.000122727	-0.000127037	-6.19941e-05	-0.000170153	-0.00021957	-8.72327e-05	-0.000196627	-0.000120593		4.37156e-05	0.00014873	3.5311e-06	0.000120898	6.67173e-05	5.68083e-05	1.57073e-05	5.46529e-05	8.79582e-05	0.000304183	0.000146921	6.4592e-05		1	1	1	1	1	1	1	1	1	1	1	1
306 (M4)	2.50277e-05	-1.31708e-05	-1.07116e-05	1.09061e-05	2.79791e-05	2.94137e-05	2.0557e-05	3.23342e-05	6.29142e-06	6.11449e-05	2.66605e-05	2.24072e-05		4.31362e-05	0.000146759	3.48429e-06	0.000119296	6.5833e-05	5.60553e-05	1.54991e-05	5.39285e-05	8.67924e-05	0.000300151	0.000144974	6.37359e-05		1	1	1	1	1	1	1	1	1	1	1	1
307 (M5)	3.54028e-05	7.09075e-05	7.81477e-05	-3.93933e-05	4.34954e-05	9.95755e-06	7.85062e-07	2.6478e-05	3.27518e-05	9.1729e-06	3.84217e-06	6.35213e-06		4.25257e-05	0.000144682	3.43498e-06	0.000117607	6.49012e-05	5.5262e-05	1.52798e-05	5.31652e-05	8.5564e-05	0.000295903	0.000142922	6.28338e-05		1	1	1	1	1	1	1	1	1	1	1	1
308 (M6)	3.31183e-06	1.51294e-05	-3.93138e-05	-1.11928e-05	6.36476e-06	-2.04849e-05	4.14757e-05	1.00734e-06	-1.83221e-05	9.9307e-06	-3.71482e-06	4.07829e-05		4.11816e-05	0.000140109	3.32641e-06	0.00011389	6.285e-05	5.35153e-05	1.47968e-05	5.14849e-05	8.28596e-05	0.000286551	0.000138405	6.08479e-05		1	1	1	1	1	1	1	1	1	1	1	1
Methionine_320	-1	851686
320 (M0)	0.974755	0.974059	0.979807	1.00475	1.00404	1.00359	0.9745	0.971894	0.973081	1.003	1.00372	1.00458		0.00199262	0.00202348	0.00244979	0.000476621	0.0016703	0.00166157	0.00214009	0.00203546	0.0020325	0.00144123	0.00163549	0.00139739		0.999994	0.999994	0.999992	1	0.999996	0.999996	0.999994	0.999994	0.999994	0.999997	0.999997	0.999997
321 (M1)	-0.00452811	-0.00393348	-0.00412598	-0.00374004	-0.00358937	-0.00377445	-0.00403081	-0.00367556	-0.00428805	-0.00345566	-0.0035577	-0.00439161		0.00203703	0.00206858	0.00250438	0.000487242	0.00170752	0.00169859	0.00218778	0.00208082	0.0020778	0.00147335	0.00167193	0.00142853		0.999994	0.999994	0.999992	1	0.999996	0.999996	0.999994	0.999994	0.999994	0.999997	0.999997	0.999997
322 (M2)	-0.00132996	-0.00116711	-0.0010058	-0.00038079	-0.00124367	-0.000767919	-0.00110879	-0.00123268	-0.000314428	-0.000323096	-0.000802752	-0.000638726		0.00201584	0.00204706	0.00247834	0.000482175	0.00168977	0.00168093	0.00216503	0.00205918	0.00205619	0.00145803	0.00165455	0.00141368		0.999994	0.999994	0.999992	1	0.999996	0.999996	0.999994	0.999994	0.999994	0.999997	0.999997	0.999997
323 (M3)	0.00159493	0.00168917	0.0013078	-0.000307015	-0.000362211	-0.000318032	0.00149537	0.00169462	0.00161404	-0.000308544	-0.000332944	-0.000345046		0.00198962	0.00202043	0.00244609	0.000475902	0.00166778	0.00165906	0.00213686	0.00203239	0.00202944	0.00143906	0.00163302	0.00139529		0.999994	0.999994	0.999992	1	0.999996	0.999996	0.999994	0.999994	0.999994	0.999997	0.999997	0.999997
324 (M4)	0.0280181	0.0279564	0.0222312	-0.000211809	-0.000173829	-6.73706e-05	0.0275408	0.0299324	0.0284252	-9.02846e-05	-0.000109156	-0.000218535		0.00195598	0.00198628	0.00240474	0.000467857	0.00163959	0.00163101	0.00210073	0.00199803	0.00199513	0.00141473	0.00160541	0.0013717		0.999994	0.999994	0.999992	1	0.999996	0.999996	0.999994	0.999994	0.999994	0.999997	0.999997	0.999997
325 (M5)	8.96113e-05	1.2097e-05	5.90632e-05	-0.000404537	8.60661e-05	2.69506e-05	5.62104e-06	-2.73128e-05	8.00893e-05	6.78218e-05	-1.73634e-05	2.20349e-05		0.00189155	0.00192085	0.00232553	0.000452446	0.00158558	0.00157729	0.00203154	0.00193221	0.00192941	0.00136813	0.00155253	0.00132651		0.999994	0.999994	0.999992	1	0.999996	0.999996	0.999994	0.999994	0.999994	0.999997	0.999997	0.999997
Lysine_431	-1	1036790
431 (M0)	0.946143	1.01477	1.01532	1.00301	0.997972	0.992544	1.01345	1.0153	1.01552	0.938333	1.00326	1.00161		0.00604027	0.000179516	0.000179457	0.000183314	0.000199923	0.00827609	0.000180872	0.000179135	0.000179709	0.0507192	0.000152923	0.000146173		0.999949	1	1	1	1	0.999915	1	1	1	0.996304	1	1
432 (M1)	-0.00449654	-0.00512597	-0.00552761	-0.00789529	-0.00491893	-0.00574344	-0.00434044	-0.005553	-0.0061408	-0.00457502	-0.00592577	-0.00496648		0.00640612	0.000190389	0.000190326	0.000194417	0.000212032	0.00877736	0.000191827	0.000189985	0.000190594	0.0537912	0.000162185	0.000155026		0.999949	1	1	1	1	0.999915	1	1	1	0.996304	1	1
433 (M2)	-0.00393883	-0.00240626	-0.00215356	-0.0028381	-0.00169819	-0.00233624	-0.00194553	-0.00249845	-0.00203555	-0.0018742	-0.00302064	-0.00212819		0.00631613	0.000187714	0.000187653	0.000191686	0.000209053	0.00865405	0.000189132	0.000187316	0.000187917	0.0530355	0.000159907	0.000152848		0.999949	1	1	1	1	0.999915	1	1	1	0.996304	1	1
434 (M3)	-0.000279725	-0.000396615	-0.000974677	7.6587e-05	0.000203198	0.000312648	-0.000146483	-0.000439534	-0.000513512	1.88708e-05	0.000201435	0.00016726		0.00622935	0.000185135	0.000185074	0.000189053	0.000206181	0.00853516	0.000186534	0.000184743	0.000185335	0.0523069	0.00015771	0.000150748		0.999949	1	1	1	1	0.999915	1	1	1	0.996304	1	1
435 (M4)	0.053257	-0.00894461	-0.00877248	0.00743778	0.00804678	0.00538434	-0.00912578	-0.00890254	-0.00893049	0.00732362	0.00576823	0.0054199		0.0061386	0.000182438	0.000182378	0.000186299	0.000203178	0.00841082	0.000183816	0.000182051	0.000182635	0.0515449	0.000155412	0.000148552		0.999949	1	1	1	1	0.999915	1	1	1	0.996304	1	1
436 (M5)	0.00101403	0.00161233	0.00163885	0.00203188	0.00246697	0.0012541	0.00161139	0.00161146	0.00161999	0.001522	0.000959195	0.00117801		0.0060459	0.000179683	0.000179624	0.000183485	0.000200109	0.0082838	0.00018104	0.000179302	0.000179877	0.0507664	0.000153065	0.000146309		0.999949	1	1	1	1	0.999915	1	1	1	0.996304	1	1
437 (M6)	0.0088638	0.000612119	0.000596079	-0.00197512	-0.00223041	0.00487744	0.000626085	0.00060889	0.000609735	0.0180842	-0.00136778	-0.00139737		0.00567905	0.00016878	0.000168725	0.000172352	0.000187967	0.00778116	0.000170055	0.000168423	0.000168963	0.0476861	0.000143778	0.000137431		0.999949	1	1	1	1	0.999915	1	1	1	0.996304	1	1
Tryptophan_375	-1	1298040
375 (M0)	1.00518	0.998958	0.985687	1.01492	1.01143	1.01141	1.00706	1.00415	1.00147	1.00528	1.00822	1.0112		0.0159496	0.0160535	0.0172162	0.0140351	0.0161354	0.0172996	0.0144037	0.0169711	0.0162945	0.0165341	0.0156208	0.0165183		0.999709	0.999703	0.999648	0.999779	0.999706	0.999661	0.999764	0.999671	0.999695	0.999687	0.999722	0.999692
376 (M1)	-0.00776816	-0.00175108	-0.000357296	-0.01495	-0.012072	-0.015507	-0.00534689	-0.00552406	-0.0052457	-0.00960816	-0.0124126	-0.0117091		0.0165768	0.0166848	0.0178933	0.0145871	0.0167699	0.0179799	0.0149701	0.0176385	0.0169353	0.0171844	0.0162351	0.0171679		0.999709	0.999703	0.999648	0.999779	0.999706	0.999661	0.999764	0.999671	0.999695	0.999687	0.999722	0.999692
377 (M2)	-0.00642934	-0.00736404	0.000489318	-0.00514758	-0.00611532	-0.00489893	-0.00673245	-0.00649637	-0.00557545	-0.00520265	-0.00616177	-0.00744133		0.0163486	0.0164552	0.017647	0.0143863	0.0165391	0.0177324	0.014764	0.0173957	0.0167022	0.0169478	0.0160116	0.0169315		0.999709	0.999703	0.999648	0.999779	0.999706	0.999661	0.999764	0.999671	0.999695	0.999687	0.999722	0.999692
378 (M3)	-0.0018655	-0.00174295	-0.00328005	-0.00339887	-0.00337402	-0.00293575	-0.00399864	-0.0025448	-0.00292011	-0.00261312	-0.00178415	-0.00334055		0.0161262	0.0162312	0.0174068	0.0141905	0.016314	0.0174911	0.0145631	0.017159	0.0164749	0.0167172	0.0157937	0.0167011		0.999709	0.999703	0.999648	0.999779	0.999706	0.999661	0.999764	0.999671	0.999695	0.999687	0.999722	0.999692
379 (M4)	-0.000696676	0.000644807	0.0049108	-0.00220696	-0.0021567	-0.000723807	-0.00204009	-0.002467	0.000802986	0.000411121	0.00140109	-0.00202718		0.0159056	0.0160092	0.0171687	0.0139964	0.0160909	0.0172519	0.0143639	0.0169243	0.0162496	0.0164885	0.0155777	0.0164727		0.999709	0.999703	0.999648	0.999779	0.999706	0.999661	0.999764	0.999671	0.999695	0.999687	0.999722	0.999692
380 (M5)	4.23634e-05	-0.000340686	-0.00151388	0.000618474	0.000612988	0.000158725	0.000637414	0.000596591	-0.000283465	-0.000201543	-0.000534198	0.00167723		0.0156896	0.0157918	0.0169356	0.0138063	0.0158724	0.0170176	0.0141689	0.0166945	0.0160289	0.0162646	0.0153662	0.016249		0.999709	0.999703	0.999648	0.999779	0.999706	0.999661	0.999764	0.999671	0.999695	0.999687	0.999722	0.999692
381 (M6)	7.50309e-05	3.5166e-05	0.00223086	0.000108208	0.000106188	6.59413e-05	9.91071e-05	0.000125195	2.18201e-05	3.54373e-05	8.73712e-06	-0.000185269		0.0154781	0.015579	0.0167073	0.0136202	0.0156584	0.0167882	0.0139779	0.0164695	0.0158129	0.0160454	0.015159	0.01603		0.999709	0.999703	0.999648	0.999779	0.999706	0.999661	0.999764	0.999671	0.999695	0.999687	0.999722	0.999692
382 (M7)	-4.34646e-06	1.94903e-05	-0.000496677	-3.83733e-05	-3.7941e-05	-1.00382e-05	-3.87632e-05	-3.82004e-05	1.74722e-05	1.19721e-05	3.18377e-05	-7.36313e-05		0.015271	0.0153705	0.0164838	0.013438	0.0154489	0.0165636	0.0137909	0.0162491	0.0156013	0.0158307	0.0149562	0.0158155		0.999709	0.999703	0.999648	0.999779	0.999706	0.999661	0.999764	0.999671	0.999695	0.999687	0.999722	0.999692
383 (M8)	-3.15383e-06	-2.58722e-06	-8.59947e-05	-2.97927e-06	-2.80193e-06	-2.34878e-06	-2.55056e-06	-3.63306e-06	-1.85574e-06	-2.164e-06	-2.01438e-06	1.57094e-05		0.0150683	0.0151664	0.0162649	0.0132596	0.0152438	0.0163437	0.0136078	0.0160334	0.0153941	0.0156205	0.0147576	0.0156055		0.999709	0.999703	0.999648	0.999779	0.999706	0.999661	0.999764	0.999671	0.999695	0.999687	0.999722	0.999692
384 (M9)	-1.16989e-05	-1.28969e-05	2.11709e-05	-8.70522e-06	-1.03119e-05	-1.24911e-05	-8.98407e-06	-1.08931e-05	-1.30228e-05	-1.29356e-05	-1.31624e-05	-9.89483e-06		0.014868	0.0149649	0.0160487	0.0130833	0.0150412	0.0161264	0.0134269	0.0158203	0.0151896	0.0154129	0.0145615	0.0153981		0.999709	0.999703	0.999648	0.999779	0.999706	0.999661	0.999764	0.999671	0.999695	0.999687	0.999722	0.999692
385 (M10)	-2.4425e-06	-2.43468e-06	-5.07298e-07	-2.207e-06	-2.55305e-06	-2.7047e-06	-2.28391e-06	-2.65499e-06	-2.50672e-06	-2.54438e-06	-2.3641e-06	-3.49523e-06		0.0146576	0.0147531	0.0158216	0.0128982	0.0148283	0.0158982	0.0132369	0.0155964	0.0149746	0.0151948	0.0143554	0.0151802		0.999709	0.999703	0.999648	0.999779	0.999706	0.999661	0.999764	0.999671	0.999695	0.999687	0.999722	0.999692
386 (M11)	0.000170132	0.000171286	0.000181976	0.000149648	0.000172055	0.000184527	0.00015358	0.000180967	0.000173857	0.000176402	0.000166694	0.000176154		0.0141834	0.0142758	0.0153098	0.0124809	0.0143486	0.0153839	0.0128087	0.0150918	0.0144902	0.0147032	0.013891	0.0146891		0.999709	0.999703	0.999648	0.999779	0.999706	0.999661	0.999764	0.999671	0.999695	0.999687	0.999722	0.999692
NAA_ASP_287	-1	969804
287 (M0)	0.831032	0.834564	0.8493	0.140809	0.143771	0.14348	0.872846	0.865221	0.869259	0.143348	0.1437	0.145209		0.00185368	0.00264406	0.00194592	0.00889821	0.0106745	0.00914055	0.00253252	0.00234331	0.00136227	0.00994201	0.011571	0.00985323		0.999993	0.999986	0.999993	0.999666	0.999502	0.999643	0.999988	0.99999	0.999997	0.999593	0.999428	0.999578
288 (M1)	0.00879896	0.00807128	0.00789281	0.0190912	0.019441	0.0182111	0.00541578	0.0073042	0.00531221	0.0101744	0.0110811	0.0118748		0.00188487	0.00268854	0.00197865	0.00904788	0.0108541	0.0092943	0.00257512	0.00238273	0.00138518	0.0101092	0.0117656	0.010019		0.999993	0.999986	0.999993	0.999666	0.999502	0.999643	0.999988	0.99999	0.999997	0.999593	0.999428	0.999578
289 (M2)	0.0873106	0.0844611	0.0748436	0.091047	0.0921303	0.0890634	0.0630997	0.0626083	0.0627054	0.0661842	0.0686056	0.0711435		0.00186164	0.00265541	0.00195427	0.00893641	0.0107203	0.00917979	0.00254339	0.00235337	0.00136812	0.00998469	0.0116207	0.00989553		0.999993	0.999986	0.999993	0.999666	0.999502	0.999643	0.999988	0.99999	0.999997	0.999593	0.999428	0.999578
290 (M3)	0.0625748	0.0622287	0.0593796	0.192076	0.192327	0.194097	0.0559314	0.0567743	0.0576484	0.229228	0.23467	0.238913		0.00183521	0.00261771	0.00192653	0.00880953	0.0105681	0.00904946	0.00250729	0.00231996	0.00134869	0.00984293	0.0114557	0.00975504		0.999993	0.999986	0.999993	0.999666	0.999502	0.999643	0.999988	0.99999	0.999997	0.999593	0.999428	0.999578
291 (M4)	0.00876672	0.00866969	0.00680398	0.550003	0.541897	0.546528	0.00510195	0.00629137	0.00506259	0.541838	0.530479	0.523137		0.00177865	0.00253703	0.00186715	0.00853802	0.0102424	0.00877055	0.00243001	0.00224846	0.00130713	0.00953957	0.0111026	0.00945438		0.999993	0.999986	0.999993	0.999666	0.999502	0.999643	0.999988	0.99999	0.999997	0.999593	0.999428	0.999578
Glutamate_432	-1	996599
432 (M0)	0.801699	0.814486	0.847985	0.0442069	0.0442617	0.0434522	0.867089	0.86984	0.859497	0.0334286	0.0350837	0.0368121		0.00227313	0.00686148	7.77698e-05	0.0147088	0.0154255	0.0164045	5.72306e-05	0.00411874	5.88197e-05	0.0185094	0.0188518	0.0206149		0.99999	0.999909	1	0.999506	0.999454	0.999393	1	0.999972	1	0.999369	0.999327	0.99917
433 (M1)	0.0189445	0.0195236	0.0167035	0.0168315	0.0168634	0.0156083	0.0190079	0.0205891	0.0211104	0.00613216	0.00694083	0.00777071		0.00239914	0.00724184	8.20809e-05	0.0155242	0.0162806	0.0173139	6.04032e-05	0.00434706	6.20804e-05	0.0195354	0.0198969	0.0217577		0.99999	0.999909	1	0.999506	0.999454	0.999393	1	0.999972	1	0.999369	0.999327	0.99917
434 (M2)	0.140302	0.135012	0.11082	0.0309872	0.031133	0.029986	0.0960236	0.1003	0.100001	0.0188104	0.0210455	0.022836		0.00236637	0.00714293	8.09598e-05	0.0153121	0.0160582	0.0170774	5.95782e-05	0.00428768	6.12324e-05	0.0192686	0.0196251	0.0214605		0.99999	0.999909	1	0.999506	0.999454	0.999393	1	0.999972	1	0.999369	0.999327	0.99917
435 (M3)	0.0128899	0.0119447	0.0069691	0.127119	0.127749	0.124138	0.00448399	0.00454959	0.00495529	0.0796976	0.0849752	0.0893916		0.00233316	0.00704268	7.98235e-05	0.0150972	0.0158328	0.0168377	5.8742e-05	0.00422751	6.0373e-05	0.0189982	0.0193497	0.0211593		0.99999	0.999909	1	0.999506	0.999454	0.999393	1	0.999972	1	0.999369	0.999327	0.99917
436 (M4)	0.0203481	0.0181463	0.012621	0.0439043	0.0439351	0.0443808	0.00951092	0.0105217	0.0102677	0.048758	0.0482859	0.0483434		0.00229746	0.0069349	7.86019e-05	0.0148662	0.0155905	0.01658	5.7843e-05	0.00416281	5.94491e-05	0.0187074	0.0190535	0.0208355		0.99999	0.999909	1	0.999506	0.999454	0.999393	1	0.999972	1	0.999369	0.999327	0.99917
437 (M5)	0.00745234	0.00487402	0.00501019	0.731225	0.729804	0.735504	0.00396642	-0.00814721	0.00425468	0.805129	0.795318	0.785197		0.00216048	0.00652145	7.39157e-05	0.0139799	0.0146611	0.0155915	5.43945e-05	0.00391463	5.59048e-05	0.0175921	0.0179176	0.0195933		0.99999	0.999909	1	0.999506	0.999454	0.999393	1	0.999972	1	0.999369	0.999327	0.99917
Lactate_261	-1	502466
261 (M0)	0.0344535	0.0351136	0.0433608	0.976526	0.974998	0.976372	0.031924	0.029289	0.0345195	0.976387	0.973832	0.970293		0.00886756	0.00863374	0.00310838	0.000170947	0.000168745	0.000189659	0.0118626	0.0137239	0.0120671	0.000149486	0.000219168	0.000228749		0.999874	0.999881	0.999984	1	1	1	0.999775	0.999699	0.999765	1	1	1
262 (M1)	0.00241603	0.00240778	0.00232466	0.0101384	0.0110329	0.00987887	0.00211605	0.00212901	0.00208604	0.0112905	0.0131247	0.0156086		0.00899383	0.00875667	0.00315264	0.000173381	0.000171148	0.00019236	0.0120315	0.0139193	0.0122389	0.000151614	0.000222289	0.000232006		0.999874	0.999881	0.999984	1	1	1	0.999775	0.999699	0.999765	1	1	1
263 (M2)	0.0425557	0.0424283	0.0404349	0.00496471	0.00538574	0.00503737	0.0429899	0.0437053	0.0429175	0.00525073	0.00601749	0.0069883		0.00887396	0.00863997	0.00311062	0.000171071	0.000168867	0.000189796	0.0118712	0.0137338	0.0120758	0.000149594	0.000219327	0.000228914		0.999874	0.999881	0.999984	1	1	1	0.999775	0.999699	0.999765	1	1	1
264 (M3)	0.91427	0.913984	0.912875	0.00853175	0.00873178	0.00888929	0.913978	0.914211	0.91118	0.00718998	0.00720548	0.00728292		0.00860164	0.00837483	0.00301516	0.000165821	0.000163685	0.000183972	0.0115069	0.0133124	0.0117052	0.000145003	0.000212596	0.000221889		0.999874	0.999881	0.999984	1	1	1	0.999775	0.999699	0.999765	1	1	1
2-Hydroxyglutarate_433	-1	966232
433 (M0)	0.828116	0.844563	0.879828	nan	nan	nan	0.898101	0.893614	0.893873	nan	nan	nan		0.00111384	0.00109329	0.0016697	nan	nan	nan	0.0010488	0.000904921	0.00107218	nan	nan	nan		0.999998	0.999998	0.999995	nan	nan	nan	0.999998	0.999999	0.999998	nan	nan	nan
434 (M1)	-0.00411989	-0.0085717	-0.0108679	nan	nan	nan	-0.00840585	-0.00565712	-0.00763775	nan	nan	nan		0.00117427	0.0011526	0.00176027	nan	nan	nan	0.0011057	0.000954011	0.00113035	nan	nan	nan		0.999998	0.999998	0.999995	nan	nan	nan	0.999998	0.999999	0.999998	nan	nan	nan
435 (M2)	0.138472	0.128837	0.103394	nan	nan	nan	0.0899981	0.09334	0.0938382	nan	nan	nan		0.0011584	0.00113702	0.00173648	nan	nan	nan	0.00109075	0.000941116	0.00111507	nan	nan	nan		0.999998	0.999998	0.999995	nan	nan	nan	0.999998	0.999999	0.999998	nan	nan	nan
436 (M3)	0.0111858	0.0113509	0.00831054	nan	nan	nan	0.00591534	0.00434592	0.00455797	nan	nan	nan		0.00114219	0.00112111	0.00171218	nan	nan	nan	0.00107549	0.000927946	0.00109946	nan	nan	nan		0.999998	0.999998	0.999995	nan	nan	nan	0.999998	0.999999	0.999998	nan	nan	nan
437 (M4)	0.0184748	0.0162613	0.0127473	nan	nan	nan	0.00977076	0.00930278	0.0102833	nan	nan	nan		0.00112457	0.00110382	0.00168577	nan	nan	nan	0.0010589	0.000913631	0.0010825	nan	nan	nan		0.999998	0.999998	0.999995	nan	nan	nan	0.999998	0.999999	0.999998	nan	nan	nan
438 (M5)	0.00699644	0.00737576	0.00522345	nan	nan	nan	0.00390677	0.00436552	0.00436682	nan	nan	nan		0.00105861	0.00103907	0.00158689	nan	nan	nan	0.000996791	0.000860044	0.00101901	nan	nan	nan		0.999998	0.999998	0.999995	nan	nan	nan	0.999998	0.999999	0.999998	nan	nan	nan
Valine_288	-1	613216
288 (M0)	1.00285	1.00295	1.00374	1.0026	1.00297	1.00234	1.00357	1.00354	1.00229	1.00279	1.00194	1.00166		5.55284e-05	5.53817e-05	5.2322e-05	5.30493e-05	5.28274e-05	5.64381e-05	5.24625e-05	5.50769e-05	5.43771e-05	5.3745e-05	5.37779e-05	5.34553e-05		1	1	1	1	1	1	1	1	1	1	1	1
289 (M1)	-0.00220104	-0.00216467	-0.00257468	-0.00166778	-0.00199261	-0.00158285	-0.00273302	-0.00261649	-0.00159458	-0.00191993	-0.00123018	-0.000740838		5.66581e-05	5.65085e-05	5.33865e-05	5.41286e-05	5.39022e-05	5.75864e-05	5.35298e-05	5.61975e-05	5.54834e-05	5.48385e-05	5.4872e-05	5.45428e-05		1	1	1	1	1	1	1	1	1	1	1	1
290 (M2)	-0.000253804	-0.000376793	-0.000865378	-0.000470678	-0.000598088	-0.000352323	-0.000499181	-0.000634272	-0.000193251	-0.000502946	-0.00030296	-0.000425164		5.59416e-05	5.57939e-05	5.27114e-05	5.34441e-05	5.32206e-05	5.68582e-05	5.28529e-05	5.54869e-05	5.47818e-05	5.4145e-05	5.41781e-05	5.38531e-05		1	1	1	1	1	1	1	1	1	1	1	1
291 (M3)	-0.000151213	-0.00016356	-0.000102433	-0.000248493	-0.000177168	-0.000144676	-0.00013975	-5.93729e-05	-0.000266229	-0.000151143	-0.000189881	-0.000275211		5.52082e-05	5.50623e-05	5.20203e-05	5.27434e-05	5.25228e-05	5.61127e-05	5.21599e-05	5.47593e-05	5.40635e-05	5.34351e-05	5.34678e-05	5.3147e-05		1	1	1	1	1	1	1	1	1	1	1	1
292 (M4)	-2.88178e-05	-3.06381e-05	2.89551e-05	1.11126e-06	1.4301e-05	-4.30082e-05	2.57591e-05	-1.34932e-05	-2.222e-05	3.53702e-06	4.98517e-06	-4.2132e-06		5.44268e-05	5.4283e-05	5.1284e-05	5.19969e-05	5.17794e-05	5.53185e-05	5.14217e-05	5.39843e-05	5.32983e-05	5.26788e-05	5.2711e-05	5.23948e-05		1	1	1	1	1	1	1	1	1	1	1	1
293 (M5)	-0.000252105	-0.000249036	-0.000259761	-0.00024818	-0.000254893	-0.000249662	-0.000260375	-0.000257468	-0.000245503	-0.000256328	-0.000257442	-0.000247334		5.27098e-05	5.25706e-05	4.96662e-05	5.03566e-05	5.0146e-05	5.35734e-05	4.97996e-05	5.22813e-05	5.1617e-05	5.1017e-05	5.10482e-05	5.0742e-05		1	1	1	1	1	1	1	1	1	1	1	1
Thymine_297	-1	774205
297 (M0)	0.64152	0.705986	0.874024	1.03978	1.04349	1.02834	0.728184	0.756069	0.843416	1.0365	1.03503	1.03184		0.00586577	0.0005647	0.00402499	0.00264895	0.000582771	0.00285757	0.0038447	0.000461958	0.000226989	0.000144233	0.000135488	0.001037		0.999899	0.999999	0.999973	0.999992	1	0.99999	0.999965	1	1	1	1	0.999999
298 (M1)	0.187614	0.163132	0.0687745	-0.00630018	-0.00523863	0.00735252	0.139365	0.136399	0.0974571	0.0088321	0.00500048	0.010553		0.00598925	0.000576588	0.00410973	0.00270471	0.00059504	0.00291772	0.00392564	0.000471683	0.000231767	0.00014727	0.00013834	0.00105883		0.999899	0.999999	0.999973	0.999992	1	0.99999	0.999965	1	1	1	1	0.999999
299 (M2)	0.0743902	0.064449	0.0268586	-0.0283611	-0.0323107	-0.0302256	0.0597666	0.0571412	0.0374665	-0.0397157	-0.0330532	-0.0367716		0.0059132	0.000569267	0.00405754	0.00267037	0.000587484	0.00288067	0.00387579	0.000465693	0.000228824	0.0001454	0.000136583	0.00104538		0.999899	0.999999	0.999973	0.999992	1	0.99999	0.999965	1	1	1	1	0.999999
300 (M3)	0.0783295	0.0692299	0.0157001	-0.00978626	-0.00899339	-0.0104782	0.0610638	0.0533975	0.0223646	-0.00850893	-0.00966084	-0.00928398		0.00583551	0.000561787	0.00400423	0.00263528	0.000579765	0.00284282	0.00382487	0.000459575	0.000225818	0.000143489	0.000134789	0.00103165		0.999899	0.999999	0.999973	0.999992	1	0.99999	0.999965	1	1	1	1	0.999999
301 (M4)	0.00444749	0.00559738	0.00251862	0.00215336	0.00218421	0.00231331	0.00368444	0.00342759	0.00268632	0.0025758	0.00227209	0.0024519		0.00575292	0.000553836	0.00394756	0.00259799	0.00057156	0.00280259	0.00377074	0.00045307	0.000222622	0.000141459	0.000132881	0.00101705		0.999899	0.999999	0.999973	0.999992	1	0.99999	0.999965	1	1	1	1	0.999999
302 (M5)	0.0184389	-0.00893105	0.0154688	0.00106294	0.000546487	0.0011273	0.0110053	-0.00688626	-0.00360096	0.000436283	0.00052199	0.000579027		0.00556787	0.000536021	0.00382058	0.00251442	0.000553175	0.00271244	0.00364944	0.000438497	0.000215461	0.000136908	0.000128607	0.000984332		0.999899	0.999999	0.999973	0.999992	1	0.99999	0.999965	1	1	1	1	0.999999
Aspartate_418	-1	931176
418 (M0)	0.788144	0.798136	0.828677	0.124314	0.128672	0.125532	0.849617	0.841234	0.845947	0.125536	0.128561	0.127319		0.000198454	0.000271789	0.00013603	0.00231207	0.00236389	0.002174	0.000196865	3.02204e-05	0.000104708	0.00262931	0.0024795	0.0026087		1	1	1	0.999979	0.999977	0.999981	1	1	1	0.999974	0.999976	0.999973
419 (M1)	0.00838577	0.00857828	0.0051382	0.0293246	0.0296008	0.0274	0.00233508	0.00484632	0.00439239	0.0127998	0.013712	0.0159676		0.000208696	0.000285816	0.000143051	0.00243139	0.00248589	0.00228619	0.000207025	3.178e-05	0.000110112	0.00276501	0.00260746	0.00274334		1	1	1	0.999979	0.999977	0.999981	1	1	1	0.999974	0.999976	0.999973
420 (M2)	0.111573	0.106251	0.0873723	0.121468	0.122616	0.11878	0.0700033	0.0724237	0.0725343	0.0820181	0.0870304	0.0914719		0.000205797	0.000281845	0.000141063	0.00239761	0.00245135	0.00225443	0.000204149	3.13385e-05	0.000108582	0.00272659	0.00257124	0.00270522		1	1	1	0.999979	0.999977	0.999981	1	1	1	0.999974	0.999976	0.999973
421 (M3)	0.0813575	0.0774823	0.0717994	0.181159	0.181639	0.184739	0.0731076	0.0760929	0.0716249	0.244268	0.247531	0.25201		0.000202752	0.000277675	0.000138976	0.00236214	0.00241508	0.00222108	0.000201129	3.08749e-05	0.000106976	0.00268625	0.00253319	0.0026652		1	1	1	0.999979	0.999977	0.999981	1	1	1	0.999974	0.999976	0.999973
422 (M4)	0.0108144	0.00983089	0.00717874	0.549033	0.542728	0.548885	0.00513856	0.00551652	0.00567291	0.541143	0.528639	0.518668		0.000190682	0.000261144	0.000130703	0.00222151	0.0022713	0.00208885	0.000189155	2.90368e-05	0.000100607	0.00252633	0.00238238	0.00250653		1	1	1	0.999979	0.999977	0.999981	1	1	1	0.999974	0.999976	0.999973
Arginine(-NH3)_442	-1	1115830
442 (M0)	1.00301	1.00221	1.00775	1.03666	1.01051	1.01441	1.00642	1.00185	1.0066	1.01207	1.01206	1.02072		0.00168715	0.0016672	0.00138813	0.00200306	0.00287616	0.00178998	0.00183788	0.00206143	0.00206103	0.00159064	0.00307809	0.000896786		0.999995	0.999995	0.999997	0.999993	0.999985	0.999994	0.999994	0.999992	0.999992	0.999996	0.999983	0.999999
443 (M1)	-0.0120865	-0.0119698	-0.0154092	-0.0118851	-0.0122016	-0.010239	-0.0149704	-0.0138193	-0.0151936	-0.00937505	-0.0125559	-0.0179932		0.00179127	0.00177009	0.00147381	0.00212669	0.00305367	0.00190046	0.00195131	0.00218865	0.00218823	0.00168881	0.00326806	0.000952134		0.999995	0.999995	0.999997	0.999993	0.999985	0.999994	0.999994	0.999992	0.999992	0.999996	0.999983	0.999999
444 (M2)	-0.00157101	-0.00175007	-0.00271451	-0.00371374	-0.00312926	-0.00216478	-0.00347207	-0.00213434	-0.00151417	-0.00263172	-0.00304807	-0.0038178		0.00176601	0.00174513	0.00145302	0.0020967	0.0030106	0.00187366	0.0019238	0.00215779	0.00215737	0.00166499	0.00322198	0.000938707		0.999995	0.999995	0.999997	0.999993	0.999985	0.999994	0.999994	0.999992	0.999992	0.999996	0.999983	0.999999
445 (M3)	-0.000561985	-0.00103872	0.000512164	-0.040506	-0.00989661	-0.0108076	-0.000790492	-0.000582045	-0.00334417	-0.010588	-0.0114825	-0.00825743		0.00174171	0.00172111	0.00143303	0.00206784	0.00296917	0.00184787	0.00189732	0.00212809	0.00212768	0.00164208	0.00317763	0.000925787		0.999995	0.999995	0.999997	0.999993	0.999985	0.999994	0.999994	0.999992	0.999992	0.999996	0.999983	0.999999
446 (M4)	0.000137129	0.0003179	0.000258484	0.0053421	-0.00534674	-0.00527404	-0.000374608	-5.73287e-06	-0.00100779	-0.00529782	-0.00481167	-0.00563149		0.00171628	0.00169599	0.00141211	0.00203765	0.00292582	0.00182089	0.00186962	0.00209703	0.00209662	0.00161811	0.00313124	0.000912273		0.999995	0.999995	0.999997	0.999993	0.999985	0.999994	0.999994	0.999992	0.999992	0.999996	0.999983	0.999999
447 (M5)	0.0122542	0.014387	0.0110228	0.0130224	0.0159267	0.0111364	0.015208	0.0169657	0.0162765	0.0135768	0.0155872	0.0146938		0.00169039	0.00167041	0.00139081	0.00200692	0.00288169	0.00179343	0.00184142	0.0020654	0.002065	0.0015937	0.00308401	0.000898513		0.999995	0.999995	0.999997	0.999993	0.999985	0.999994	0.999994	0.999992	0.999992	0.999996	0.999983	0.999999
448 (M6)	-5.36833e-05	-0.00108725	-0.000510901	-0.000226978	0.0019384	0.00158037	-0.000821584	-0.000930202	-0.000450671	0.00103911	0.00184126	0.000241448		0.00158627	0.00156751	0.00130513	0.00188329	0.00270418	0.00168295	0.00172799	0.00193817	0.00193779	0.00149553	0.00289404	0.000843165		0.999995	0.999995	0.999997	0.999993	0.999985	0.999994	0.999994	0.999992	0.999992	0.999996	0.999983	0.999999
Putrescine_316	-1	680649
316 (M0)	0.604377	nan	nan	0.975851	0.929483	0.971403	nan	0.0914683	nan	0.996631	0.931475	1.00818		0.000658269	nan	nan	0.000710809	0.141612	0.000708509	nan	0.0453911	nan	0.000721988	0.000689418	0.000728504		0.999999	nan	nan	0.999999	0.970089	0.999999	nan	0.995493	nan	0.999999	0.999999	0.999999
317 (M1)	0.631742	nan	nan	0.157629	0.0685993	0.163307	nan	0.00639933	nan	0.131107	0.214266	0.116368		0.000678023	nan	nan	0.00073214	0.145862	0.000729771	nan	0.0467532	nan	0.000743655	0.000710107	0.000750367		0.999999	nan	nan	0.999999	0.970089	0.999999	nan	0.995493	nan	0.999999	0.999999	0.999999
318 (M2)	-0.236983	nan	nan	-0.144356	-0.115083	-0.145465	nan	0.784616	nan	-0.139175	-0.155421	-0.136295		0.000668863	nan	nan	0.000722248	0.143891	0.000719912	nan	0.0461216	nan	0.000733608	0.000700513	0.000740228		0.999999	nan	nan	0.999999	0.970089	0.999999	nan	0.995493	nan	0.999999	0.999999	0.999999
319 (M3)	-0.0116814	nan	nan	0.00437947	0.00619299	0.00418714	nan	0.048504	nan	0.00527791	0.00246084	0.00577719		0.000659579	nan	nan	0.000712224	0.141894	0.000709919	nan	0.0454814	nan	0.000723426	0.00069079	0.000729954		0.999999	nan	nan	0.999999	0.970089	0.999999	nan	0.995493	nan	0.999999	0.999999	0.999999
320 (M4)	0.0131546	nan	nan	0.00715526	0.00753658	0.0072271	nan	0.0357805	nan	0.00681966	0.00787194	0.00663316		0.000631984	nan	nan	0.000682426	0.135958	0.000680218	nan	0.0435786	nan	0.000693159	0.000661889	0.000699415		0.999999	nan	nan	0.999999	0.970089	0.999999	nan	0.995493	nan	0.999999	0.999999	0.999999
Proline_286	-1	715928
286 (M0)	0.888571	0.898004	0.925742	0.244919	0.239707	0.24148	0.939413	0.940322	0.935912	0.291633	0.290103	0.291172		0.000244908	0.00040836	0.000598209	0.00213005	0.00203527	0.00198198	0.00029993	0.000320024	0.000102859	0.001453	0.00207325	0.00205953		1	1	0.999999	0.999985	0.999986	0.999987	1	1	1	0.999993	0.999986	0.999986
287 (M1)	-0.00814235	-0.0127523	-0.0178238	0.00286404	0.00273005	-0.000208364	-0.0104892	-0.0114899	-0.00960782	-0.0048671	-0.00442435	-0.00593503		0.000249872	0.000416637	0.000610334	0.00217322	0.00207652	0.00202216	0.00030601	0.000326511	0.000104944	0.00148246	0.00211527	0.00210127		1	1	0.999999	0.999985	0.999986	0.999987	1	1	1	0.999993	0.999986	0.999986
288 (M2)	0.0921913	0.0888656	0.0732285	0.0204331	0.0209845	0.018895	0.0591145	0.0585962	0.0608979	0.0118226	0.0127535	0.0140585		0.000246713	0.000411371	0.00060262	0.00214575	0.00205028	0.0019966	0.000302142	0.000322384	0.000103618	0.00146372	0.00208854	0.00207471		1	1	0.999999	0.999985	0.999986	0.999987	1	1	1	0.999993	0.999986	0.999986
289 (M3)	0.00942504	0.00944885	0.00674202	0.092492	0.092815	0.0894272	0.00402705	0.00433054	0.004106	0.057543	0.0605243	0.0623633		0.000243479	0.000405978	0.00059472	0.00211762	0.0020234	0.00197042	0.000298181	0.000318158	0.000102259	0.00144453	0.00206116	0.00204752		1	1	0.999999	0.999985	0.999986	0.999987	1	1	1	0.999993	0.999986	0.999986
290 (M4)	0.0124768	0.0114089	0.00815062	0.0328941	0.033178	0.0335952	0.0051625	0.0051821	0.00595317	0.032599	0.0326302	0.0323667		0.000240033	0.000400233	0.000586303	0.00208765	0.00199476	0.00194254	0.000293961	0.000313655	0.000100812	0.00142409	0.00203199	0.00201854		1	1	0.999999	0.999985	0.999986	0.999987	1	1	1	0.999993	0.999986	0.999986
291 (M5)	0.00539839	0.00485747	0.00361625	0.60943	0.613601	0.619724	0.00264908	0.00281947	0.00271019	0.613684	0.611159	0.608753		0.000232462	0.000387607	0.000567808	0.0020218	0.00193184	0.00188126	0.000284688	0.000303761	9.76321e-05	0.00137916	0.00196789	0.00195486		1	1	0.999999	0.999985	0.999986	0.999987	1	1	1	0.999993	0.999986	0.999986
Glycine_246	-1	564093
246 (M0)	0.90305	0.909742	0.941666	0.987197	0.98591	0.98532	0.94382	0.935203	0.935322	0.985668	0.985951	0.981737		0.000879492	0.000734399	0.000595887	0.000760155	0.000793331	0.000854933	0.000807668	0.000951425	0.000938078	0.000803079	0.000825019	0.00103118		0.999998	0.999999	0.999999	0.999999	0.999999	0.999998	0.999998	0.999998	0.999998	0.999999	0.999999	0.999998
247 (M1)	0.0121447	0.0106302	0.00741204	0.010442	0.0114379	0.0118612	0.01138	0.0136544	0.0138154	0.0115273	0.0114473	0.0148513		0.000889637	0.00074287	0.00060276	0.000768923	0.000802482	0.000864794	0.000816984	0.000962399	0.000948898	0.000812342	0.000834536	0.00104308		0.999998	0.999999	0.999999	0.999999	0.999999	0.999998	0.999998	0.999998	0.999998	0.999999	0.999999	0.999998
248 (M2)	0.085732	0.0804192	0.0515165	0.00313018	0.00346118	0.00367686	0.0456336	0.0521189	0.0518151	0.00363613	0.00343168	0.00447051		0.000862468	0.000720183	0.000584352	0.000745441	0.000777975	0.000838383	0.000792033	0.000933008	0.000919919	0.000787533	0.000809049	0.00101122		0.999998	0.999999	0.999999	0.999999	0.999999	0.999998	0.999998	0.999998	0.999998	0.999999	0.999999	0.999998
Adenine_306	-1	1109140
306 (M0)	0.705349	0.722785	0.754496	0.910953	0.909717	0.921002	0.765307	0.757876	0.766937	0.944664	0.945134	0.950872		0.00023691	0.000217348	0.00408324	8.48512e-05	7.56609e-05	7.47232e-05	0.000685314	0.00018457	0.00017131	0.000181208	5.84206e-05	5.53928e-05		1	1	0.999966	1	1	1	0.999999	1	1	1	1	1
307 (M1)	0.229115	0.218155	0.19952	0.0770046	0.0812033	0.0723708	0.193303	0.198625	0.193801	0.0544281	0.0544383	0.0498451		0.000242496	0.000222472	0.00417951	8.68517e-05	7.74448e-05	7.64849e-05	0.000701472	0.000188922	0.00017535	0.000185481	5.9798e-05	5.66988e-05		1	1	0.999966	1	1	1	0.999999	1	1	1	1	1
308 (M2)	0.0521883	0.0475655	0.0355094	0.0101568	0.00719404	0.00527596	0.034223	0.0361393	0.0333832	-0.000113337	-0.000437796	-0.00110499		0.000239343	0.00021958	0.00412516	8.57225e-05	7.64379e-05	7.54905e-05	0.000692351	0.000186465	0.00017307	0.000183069	5.90205e-05	5.59616e-05		1	1	0.999966	1	1	1	0.999999	1	1	1	1	1
309 (M3)	0.014322	0.0123948	0.00769912	0.00232069	0.00210398	0.00171518	0.00763124	0.00844231	0.00690531	0.00110283	0.00108048	0.000617848		0.000236172	0.00021667	0.00407051	8.45867e-05	7.54252e-05	7.44903e-05	0.000683178	0.000183995	0.000170777	0.000180643	5.82385e-05	5.52202e-05		1	1	0.999966	1	1	1	0.999999	1	1	1	1	1
310 (M4)	0.00190911	0.00169996	0.000768719	0.000298742	0.00052378	0.000237497	0.000844374	0.000807277	0.000661694	0.00021585	0.000230724	0.000139798		0.000232868	0.000213639	0.00401356	8.34032e-05	7.43698e-05	7.3448e-05	0.000673619	0.00018142	0.000168387	0.000178116	5.74237e-05	5.44476e-05		1	1	0.999966	1	1	1	0.999999	1	1	1	1	1
311 (M5)	-0.00311876	-0.00281718	-0.00166767	-0.000816841	-0.000817095	-0.000673638	-0.00196571	-0.00207257	-0.00185768	-0.000498916	-0.000501547	-0.00042193		0.000224904	0.000206332	0.00387629	8.05508e-05	7.18264e-05	7.09361e-05	0.000650582	0.000175216	0.000162628	0.000172024	5.54598e-05	5.25855e-05		1	1	0.999966	1	1	1	0.999999	1	1	1	1	1
GABA_274	-1	705880
274 (M0)	0.476323	0.403304	0.563793	0.351225	0.380635	0.404119	0.475055	0.501682	0.590873	0.480514	0.452008	0.424445		0.0794013	0.0798789	0.0410722	0.000242493	0.000254359	0.000569329	0.032566	0.0378586	0.0266516	0.000256734	0.000462694	0.000267436		0.985096	0.984628	0.996737	1	1	0.999999	0.997883	0.997084	0.998681	1	1	1
275 (M1)	0.00231252	0.00275049	0.00228421	0.00482716	0.00474991	0.0048613	0.00256108	0.00193158	0.000242619	0.00482294	0.00329633	0.0042794		0.0808046	0.0812907	0.0417982	0.000246779	0.000258855	0.000579392	0.0331416	0.0385277	0.0271226	0.000261271	0.000470872	0.000272163		0.985096	0.984628	0.996737	1	1	0.999999	0.997883	0.997084	0.998681	1	1	1
276 (M2)	0.427162	0.486791	0.384044	0.635261	0.606731	0.583294	0.475447	0.443119	0.359225	0.51024	0.534929	0.558957		0.0797906	0.0802705	0.0412736	0.000243682	0.000255606	0.000572121	0.0327257	0.0380442	0.0267823	0.000257993	0.000464963	0.000268747		0.985096	0.984628	0.996737	1	1	0.999999	0.997883	0.997084	0.998681	1	1	1
277 (M3)	0.0259937	0.0371171	0.0143958	-0.00217466	-0.00414744	-0.00490676	0.0144497	0.0165607	0.0212122	-0.0109858	-0.00460048	-0.00277742		0.078672	0.0791452	0.040695	0.000240265	0.000252023	0.0005641	0.0322669	0.0375109	0.0264068	0.000254376	0.000458444	0.00026498		0.985096	0.984628	0.996737	1	1	0.999999	0.997883	0.997084	0.998681	1	1	1
278 (M4)	0.0291587	0.0307414	0.0150654	0.011075	0.0122648	0.0126811	0.0163444	0.0181888	0.0152534	0.0158104	0.0144349	0.0152426		0.0761949	0.0766532	0.0394137	0.0002327	0.000244088	0.000546339	0.031251	0.0363298	0.0255754	0.000246366	0.00044401	0.000256636		0.985096	0.984628	0.996737	1	1	0.999999	0.997883	0.997084	0.998681	1	1	1
Glutamine_431	-1	1096410
431 (M0)	0.98848	0.992546	0.995397	0.0075671	0.00689209	0.00721338	0.990778	0.990644	0.992849	0.00657103	0.00693247	0.00711727		3.8376e-05	3.3988e-05	6.21115e-05	0.00715902	0.00722556	0.010072	0.000277894	0.000275993	0.000291859	0.0113744	0.00738477	0.00970183		1	1	1	0.999933	0.999932	0.999868	1	1	1	0.999831	0.999929	0.999878
432 (M1)	0.00860772	0.0050883	0.00233661	0.000790266	0.000791184	0.000801804	0.00715137	0.0074726	0.0050135	0.000667414	0.00066502	0.000661282		4.05492e-05	3.59127e-05	6.56288e-05	0.00756443	0.00763475	0.0106423	0.000293632	0.000291622	0.000308387	0.0120185	0.00780297	0.0102512		1	1	1	0.999933	0.999932	0.999868	1	1	1	0.999831	0.999929	0.999878
433 (M2)	0.00366028	0.00288316	0.00265038	0.00121073	0.00106369	0.00114059	0.00319914	0.00295377	0.0029914	0.000939678	0.000991417	0.00101961		3.999e-05	3.54174e-05	6.47238e-05	0.00746011	0.00752946	0.0104956	0.000289582	0.000287601	0.000304134	0.0118528	0.00769536	0.0101099		1	1	1	0.999933	0.999932	0.999868	1	1	1	0.999831	0.999929	0.999878
434 (M3)	-0.00109267	-0.000906254	-0.000645032	0.00577333	0.00507659	0.00536526	-0.00109968	-0.00102921	-0.000890414	0.00437932	0.00468177	0.00464214		3.94271e-05	3.49189e-05	6.38127e-05	0.00735511	0.00742347	0.0103478	0.000285506	0.000283552	0.000299853	0.0116859	0.00758704	0.00996756		1	1	1	0.999933	0.999932	0.999868	1	1	1	0.999831	0.999929	0.999878
435 (M4)	0.000140739	0.000173032	0.000165761	0.0502014	0.0508083	0.0509174	1.56145e-05	5.6783e-06	9.6479e-05	0.0514267	0.0504827	0.050985		3.88283e-05	3.43885e-05	6.28435e-05	0.00724339	0.00731072	0.0101907	0.000281169	0.000279246	0.000295299	0.0115084	0.0074718	0.00981616		1	1	1	0.999933	0.999932	0.999868	1	1	1	0.999831	0.999929	0.999878
436 (M5)	0.000223171	0.000231405	0.000112959	0.935623	0.936406	0.933381	9.4513e-05	9.1314e-05	8.64543e-05	0.933975	0.937036	0.934774		3.64755e-05	3.23048e-05	5.90356e-05	0.00680449	0.00686774	0.00957317	0.000264133	0.000262325	0.000277406	0.0108111	0.00701906	0.00922137		1	1	1	0.999933	0.999932	0.999868	1	1	1	0.999831	0.999929	0.999878
Fumarate_287	-1	731558
287 (M0)	0.795407	0.804546	0.839778	0.140145	0.136198	0.132782	0.855762	0.850008	0.850096	0.133667	0.12726	0.123516		0.000128741	9.06514e-05	0.000385517	0.00259505	0.00259775	0.00295188	4.69138e-05	0.000111591	0.000194699	0.00206966	0.00235052	0.00221114		1	1	1	0.999971	0.99997	0.999963	1	1	1	0.999983	0.999978	0.99998
288 (M1)	0.0132477	0.0118053	0.0102512	0.0264317	0.0281238	0.0261021	0.0092916	0.0108325	0.0114165	0.0120922	0.013149	0.0149378		0.000130906	9.21762e-05	0.000392001	0.00263871	0.00264145	0.00300154	4.7703e-05	0.000113469	0.000197974	0.00210448	0.00239006	0.00224834		1	1	1	0.999971	0.99997	0.999963	1	1	1	0.999983	0.999978	0.99998
289 (M2)	0.11079	0.105504	0.0855519	0.117525	0.119132	0.115668	0.0715534	0.0728773	0.0738859	0.0801626	0.0857746	0.0899347		0.000129293	9.10405e-05	0.000387172	0.00260619	0.0026089	0.00296456	4.71152e-05	0.00011207	0.000195534	0.00207855	0.00236061	0.00222063		1	1	1	0.999971	0.99997	0.999963	1	1	1	0.999983	0.999978	0.99998
290 (M3)	0.0704395	0.0695372	0.059083	0.171417	0.174822	0.172657	0.0592424	0.0613307	0.0601614	0.226357	0.235122	0.242286		0.000127458	8.9748e-05	0.000381675	0.00256919	0.00257186	0.00292247	4.64463e-05	0.000110479	0.000192758	0.00204904	0.0023271	0.00218911		1	1	1	0.999971	0.99997	0.999963	1	1	1	0.999983	0.999978	0.99998
291 (M4)	0.0101442	0.00857401	0.00497759	0.544261	0.5414	0.552344	0.00419758	0.00490398	0.00428066	0.548002	0.538457	0.529414		0.000123529	8.69819e-05	0.000369911	0.00249001	0.0024926	0.00283239	4.50148e-05	0.000107074	0.000186817	0.00198588	0.00225537	0.00212164		1	1	1	0.999971	0.99997	0.999963	1	1	1	0.999983	0.999978	0.99998
Malate_419	-1	906391
419 (M0)	0.78958	0.798295	0.829311	0.113441	0.113321	0.112895	0.853759	0.850177	0.847887	0.104973	0.105555	0.107143		0.000368106	0.000423023	0.000137604	0.00313505	0.00344173	0.00352746	0.000249315	0.000235018	0.000339249	0.00323772	0.00324693	0.00312012		1	1	1	0.999962	0.999954	0.999953	1	1	1	0.999964	0.999963	0.999964
420 (M1)	0.00846508	0.0079991	0.00558137	0.0294599	0.0301554	0.0279331	0.00414346	0.00463838	0.00584398	0.0125029	0.0144197	0.0161365		0.000386679	0.000444366	0.000144547	0.00329322	0.00361539	0.00370544	0.000261894	0.000246875	0.000356365	0.00340108	0.00341075	0.00327755		1	1	1	0.999962	0.999954	0.999953	1	1	1	0.999964	0.999963	0.999964
421 (M2)	0.116064	0.110321	0.0910511	0.124263	0.12558	0.121779	0.073911	0.0753016	0.0764771	0.0842161	0.0895775	0.0944689		0.000381361	0.000438255	0.000142559	0.00324793	0.00356566	0.00365448	0.000258292	0.00024348	0.000351464	0.00335431	0.00336384	0.00323247		1	1	1	0.999962	0.999954	0.999953	1	1	1	0.999964	0.999963	0.999964
422 (M3)	0.075	0.0734036	0.0664791	0.176356	0.178114	0.179471	0.062818	0.0642446	0.0641012	0.237652	0.24356	0.247446		0.000375679	0.000431725	0.000140435	0.00319954	0.00351253	0.00360003	0.000254444	0.000239852	0.000346227	0.00330433	0.00331372	0.00318431		1	1	1	0.999962	0.999954	0.999953	1	1	1	0.999964	0.999963	0.999964
423 (M4)	0.0112857	0.0103967	0.00777742	0.562611	0.559211	0.564378	0.00565017	0.00589422	0.00603869	0.566946	0.553062	0.540844		0.000353676	0.000406439	0.00013221	0.00301215	0.00330681	0.00338918	0.000239542	0.000225805	0.000325949	0.0031108	0.00311964	0.00299781		1	1	1	0.999962	0.999954	0.999953	1	1	1	0.999964	0.999963	0.999964
3PG_585	-1	1172550
585 (M0)	0.0120947	0.0169232	0.079649	1.05784	1.06428	1.05814	0.00904109	0.0101601	0.0179391	1.06473	1.06379	1.05987		0.0466951	0.0445665	0.0424571	0.000977076	0.00414016	0.000870662	0.0442076	0.044358	0.0462535	0.00273184	0.00382125	0.000917965		0.996028	0.996323	0.996069	0.999998	0.99997	0.999999	0.996462	0.996433	0.99605	0.999987	0.999975	0.999999
586 (M1)	0.00524605	0.00511161	0.000161468	-0.0573308	-0.0608597	-0.056575	0.00506626	0.00469886	0.00465757	-0.0604416	-0.0578903	-0.0586716		0.05181	0.0494482	0.0471077	0.0010841	0.00459365	0.000966031	0.04905	0.0492169	0.0513199	0.00303108	0.00423982	0.00101852		0.996028	0.996323	0.996069	0.999998	0.99997	0.999999	0.996462	0.996433	0.99605	0.999987	0.999975	0.999999
587 (M2)	0.0431543	0.0429197	0.0403451	-0.00275513	-0.00292643	-0.00367326	0.0423205	0.0416015	0.0423162	-0.00363525	-0.00422935	-0.00286648		0.0510131	0.0486877	0.0463831	0.00106743	0.004523	0.000951172	0.0482956	0.0484599	0.0505306	0.00298446	0.00417461	0.00100285		0.996028	0.996323	0.996069	0.999998	0.99997	0.999999	0.996462	0.996433	0.99605	0.999987	0.999975	0.999999
588 (M3)	0.9741	0.968497	0.911118	0.00312908	0.00208831	0.00280451	0.977157	0.977026	0.969657	0.0010394	0.000763777	0.00206583		0.0454357	0.0433646	0.041312	0.000950724	0.00402849	0.000847179	0.0430153	0.0431617	0.045006	0.00265816	0.00371819	0.000893207		0.996028	0.996323	0.996069	0.999998	0.99997	0.999999	0.996462	0.996433	0.99605	0.999987	0.999975	0.999999
Isoleucine_302	-1	661223
302 (M0)	0.999747	0.999149	1.00086	0.999077	0.999662	0.999117	1.00011	0.999577	0.999593	0.998112	0.999043	0.99795		8.76859e-06	3.87131e-06	1.33153e-05	2.88099e-06	4.59815e-06	7.50227e-06	9.97754e-06	6.98317e-06	5.23933e-06	5.03036e-06	4.52637e-06	3.45269e-06		1	1	1	1	1	1	1	1	1	1	1	1
303 (M1)	0.000872794	0.0010702	-0.000343753	0.00126586	0.00075264	0.00120666	0.000711636	0.000661851	0.000969221	0.0022643	0.00145121	0.00258064		8.97142e-06	3.96086e-06	1.36233e-05	2.94763e-06	4.70452e-06	7.6758e-06	1.02083e-05	7.14469e-06	5.36053e-06	5.14672e-06	4.63107e-06	3.53256e-06		1	1	1	1	1	1	1	1	1	1	1	1
304 (M2)	-0.000535409	-6.26826e-05	-0.0004313	-0.000203611	-0.000236059	-0.000159663	-0.000723634	-9.5467e-05	-0.000313319	-0.000196258	-0.000377135	-0.000396023		8.85617e-06	3.90997e-06	1.34483e-05	2.90976e-06	4.64408e-06	7.57719e-06	1.00772e-05	7.05291e-06	5.29166e-06	5.0806e-06	4.57157e-06	3.48717e-06		1	1	1	1	1	1	1	1	1	1	1	1
305 (M3)	-0.00016666	-0.000206463	-0.000178819	-0.000182494	-0.000192402	-0.00017844	-0.000208423	-0.000161855	-0.000335114	-0.000186853	-0.000159487	-0.000201057		8.74015e-06	3.85875e-06	1.32721e-05	2.87165e-06	4.58324e-06	7.47793e-06	9.94517e-06	6.96051e-06	5.22234e-06	5.01404e-06	4.51169e-06	3.44149e-06		1	1	1	1	1	1	1	1	1	1	1	1
306 (M4)	3.0366e-05	5.92943e-07	7.65195e-06	1.86951e-05	-1.37917e-05	-2.56688e-05	5.60579e-05	-2.89265e-05	5.00312e-05	-1.91579e-05	2.38797e-05	5.80317e-05		8.6243e-06	3.8076e-06	1.30962e-05	2.83358e-06	4.52249e-06	7.37882e-06	9.81335e-06	6.86826e-06	5.15312e-06	4.94758e-06	4.45189e-06	3.39588e-06		1	1	1	1	1	1	1	1	1	1	1	1
307 (M5)	6.09579e-05	9.02885e-05	9.27264e-05	4.28607e-05	3.42842e-05	4.25572e-05	6.34385e-05	5.71184e-05	5.02055e-05	3.01768e-05	2.33615e-05	1.40291e-05		8.50224e-06	3.75372e-06	1.29109e-05	2.79348e-06	4.45848e-06	7.27438e-06	9.67446e-06	6.77105e-06	5.08019e-06	4.87756e-06	4.38888e-06	3.34781e-06		1	1	1	1	1	1	1	1	1	1	1	1
308 (M6)	-5.39876e-06	-4.25139e-05	-2.46759e-06	-1.82993e-05	-4.95271e-06	1.61016e-06	-3.35221e-06	-6.47994e-06	-1.23092e-05	-1.60686e-06	-3.11933e-06	-4.4887e-06		8.23352e-06	3.63507e-06	1.25028e-05	2.70519e-06	4.31757e-06	7.04447e-06	9.36869e-06	6.55704e-06	4.91962e-06	4.7234e-06	4.25016e-06	3.242e-06		1	1	1	1	1	1	1	1	1	1	1	1
Citrate_591	-1	1154690
591 (M0)	0.148842	0.146426	0.156049	0.113097	0.111123	0.112115	0.194786	0.193348	0.199488	0.106621	0.106039	0.107968		0.000608905	0.00033975	0.000119341	0.000205665	0.000507375	0.00031292	0.000406396	0.000141867	0.000792911	0.000660314	0.000857035	0.00092943		0.999999	1	1	1	0.999999	1	1	1	0.999998	0.999999	0.999998	0.999997
592 (M1)	0.020649	0.0210042	0.0205433	0.0332272	0.0334841	0.0316238	0.0193161	0.0197204	0.0196492	0.014786	0.0173204	0.0192544		0.000673135	0.000375589	0.000131929	0.000227359	0.000560895	0.000345928	0.000449264	0.000156831	0.000876551	0.000729966	0.000947438	0.00102747		0.999999	1	1	1	0.999999	1	1	1	0.999998	0.999999	0.999998	0.999997
593 (M2)	0.631236	0.642447	0.667928	0.125444	0.126842	0.123016	0.64905	0.645283	0.637345	0.0848018	0.0922157	0.0963346		0.000663104	0.000369991	0.000129963	0.000223971	0.000552536	0.000340773	0.000442569	0.000154494	0.000863488	0.000719088	0.000933319	0.00101216		0.999999	1	1	1	0.999999	1	1	1	0.999998	0.999999	0.999998	0.999997
594 (M3)	0.0151996	0.0131464	0.00964697	0.148755	0.151038	0.151005	0.00840806	0.0103799	0.0106264	0.18228	0.185461	0.187777		0.00065404	0.000364934	0.000128186	0.000220909	0.000544983	0.000336115	0.000436519	0.000152382	0.000851685	0.000709258	0.000920561	0.000998323		0.999999	1	1	1	0.999999	1	1	1	0.999998	0.999999	0.999998	0.999997
595 (M4)	0.109161	0.104463	0.0822511	0.502578	0.499097	0.502576	0.0707778	0.0734745	0.0731446	0.511982	0.492724	0.473151		0.000643543	0.000359077	0.000126129	0.000217364	0.000536237	0.00033072	0.000429513	0.000149937	0.000838016	0.000697875	0.000905787	0.0009823		0.999999	1	1	1	0.999999	1	1	1	0.999998	0.999999	0.999998	0.999997
596 (M5)	0.0659286	0.0648577	0.0580751	0.0660208	0.0665079	0.0671782	0.0537424	0.0535763	0.0551856	0.0871519	0.0944386	0.105312		0.0006334	0.000353417	0.000124141	0.000213938	0.000527785	0.000325508	0.000422744	0.000147573	0.000824808	0.000686876	0.000891511	0.000966818		0.999999	1	1	1	0.999999	1	1	1	0.999998	0.999999	0.999998	0.999997
597 (M6)	0.00977127	0.00817026	0.00577766	0.0116656	0.0128662	0.0134367	0.00442619	0.00459228	0.00514151	0.0135554	0.0128843	0.0111442		0.000573276	0.00031987	0.000112358	0.000193631	0.000477687	0.00029461	0.000382616	0.000133565	0.000746515	0.000621676	0.000806886	0.000875046		0.999999	1	1	1	0.999999	1	1	1	0.999998	0.999999	0.999998	0.999997
Guanine_322	-1	1188630
322 (M0)	0.779906	0.817792	0.880815	0.979787	0.976233	0.992005	0.841844	0.831169	0.844972	0.992679	0.991606	1.00388		0.00250994	0.000178186	0.000165837	0.000129904	0.000131555	0.000129124	0.000176136	0.000179502	0.000179473	0.000128361	0.000127713	0.000123999		0.999988	1	1	1	1	1	1	1	1	1	1	1
323 (M1)	0.208444	0.17205	0.1251	0.0323826	0.0360445	0.0239582	0.157422	0.166761	0.159105	0.0228899	0.0230344	0.0120401		0.00256936	0.000182404	0.000169763	0.000132979	0.00013467	0.000132181	0.000180306	0.000183751	0.000183722	0.0001314	0.000130736	0.000126935		0.999988	1	1	1	1	1	1	1	1	1	1	1
324 (M2)	0.0531062	0.0502204	0.0241959	0.00690493	0.00711317	0.00101763	0.0362029	0.0388896	0.0299275	0.00144287	0.00269903	-6.94512e-05		0.0025361	0.000180042	0.000167565	0.000131257	0.000132926	0.000130469	0.000177971	0.000181372	0.000181343	0.000129699	0.000129043	0.000125291		0.999988	1	1	1	1	1	1	1	1	1	1	1
325 (M3)	-0.0459789	-0.0424124	-0.0326572	-0.0212134	-0.0215565	-0.0191837	-0.0380179	-0.0393873	-0.0367144	-0.0191951	-0.0194948	-0.0179731		0.0025025	0.000177658	0.000165345	0.000129519	0.000131165	0.000128741	0.000175614	0.00017897	0.000178941	0.000127981	0.000127334	0.000123632		0.999988	1	1	1	1	1	1	1	1	1	1	1
326 (M4)	0.000233849	0.000150766	0.000898651	0.0010615	0.00107336	0.00124262	0.000611479	0.000558659	0.000862428	0.00122043	0.00117281	0.00121979		0.0024673	0.000175158	0.000163019	0.000127697	0.00012932	0.00012693	0.000173143	0.000176452	0.000176423	0.00012618	0.000125543	0.000121892		0.999988	1	1	1	1	1	1	1	1	1	1	1
327 (M5)	0.00258416	0.00237626	0.00180833	0.00120019	0.00121707	0.00107996	0.00211035	0.00218583	0.00202218	0.00108235	0.00110181	0.00101888		0.00238275	0.000169156	0.000157433	0.000123321	0.000124888	0.00012258	0.00016721	0.000170405	0.000170378	0.000121856	0.000121241	0.000117715		0.999988	1	1	1	1	1	1	1	1	1	1	1
NAA_3TBDMS_460	-1	1022950
460 (M0)	0.340335	0.342744	0.356014	nan	nan	nan	0.397278	0.398685	0.398486	nan	nan	nan		0.000162898	0.000102566	9.8168e-05	nan	nan	nan	5.88725e-05	4.68178e-05	0.000107582	nan	nan	nan		1	1	1	nan	nan	nan	1	1	1	nan	nan	nan
461 (M1)	0.0170578	0.017378	0.016661	nan	nan	nan	0.0151347	0.0150047	0.0143552	nan	nan	nan		0.000172599	0.000108674	0.000104015	nan	nan	nan	6.23788e-05	4.96061e-05	0.000113989	nan	nan	nan		1	1	1	nan	nan	nan	1	1	1	nan	nan	nan
462 (M2)	0.520105	0.521465	0.523924	nan	nan	nan	0.497995	0.494642	0.495277	nan	nan	nan		0.000170213	0.000107172	0.000102577	nan	nan	nan	6.15164e-05	4.89203e-05	0.000112413	nan	nan	nan		1	1	1	nan	nan	nan	1	1	1	nan	nan	nan
463 (M3)	0.0241491	0.0242945	0.0225331	nan	nan	nan	0.0224447	0.0228739	0.0229088	nan	nan	nan		0.000167893	0.000105711	0.000101179	nan	nan	nan	6.0678e-05	4.82536e-05	0.000110881	nan	nan	nan		1	1	1	nan	nan	nan	1	1	1	nan	nan	nan
464 (M4)	0.0551226	0.0517192	0.0422143	nan	nan	nan	0.0330037	0.0339894	0.0338698	nan	nan	nan		0.000165446	0.000104171	9.9704e-05	nan	nan	nan	5.97936e-05	4.75503e-05	0.000109265	nan	nan	nan		1	1	1	nan	nan	nan	1	1	1	nan	nan	nan
465 (M5)	0.0391103	0.0386212	0.0356889	nan	nan	nan	0.0320237	0.0328549	0.0331364	nan	nan	nan		0.0001629	0.000102568	9.81696e-05	nan	nan	nan	5.88735e-05	4.68186e-05	0.000107584	nan	nan	nan		1	1	1	nan	nan	nan	1	1	1	nan	nan	nan
466 (M6)	0.00431636	0.00388824	0.00300228	nan	nan	nan	0.0021863	0.00202533	0.00207806	nan	nan	nan		0.000153152	9.64298e-05	9.2295e-05	nan	nan	nan	5.53504e-05	4.40169e-05	0.000101146	nan	nan	nan		1	1	1	nan	nan	nan	1	1	1	nan	nan	nan
Succinate_289	-1	723743
289 (M0)	0.73237	0.680314	0.947547	0.405051	0.393577	0.421874	0.77284	0.752668	0.730278	0.337758	0.384122	0.314219		0.180232	0.249767	0.00313541	0.203166	0.169029	0.189142	0.176271	0.193309	0.213222	0.172218	0.14931	0.230381		0.908065	0.798726	0.999985	0.65563	0.770662	0.76363	0.922888	0.901732	0.872872	0.789364	0.844046	0.565536
290 (M1)	0.000577049	0.00394609	-0.00316743	0.0106435	0.0111101	0.00985596	-0.00131667	-0.00123885	0.00141613	0.00376734	0.0044742	0.00510413		0.183276	0.253986	0.00318838	0.206598	0.171884	0.192337	0.179248	0.196575	0.216824	0.175127	0.151833	0.234273		0.908065	0.798726	0.999985	0.65563	0.770662	0.76363	0.922888	0.901732	0.872872	0.789364	0.844046	0.565536
291 (M2)	0.0627857	0.0476326	0.0423682	0.053971	0.0619754	0.0574395	0.0394349	0.0409736	0.0407983	0.0431574	0.0441366	0.04559		0.181017	0.250855	0.00314907	0.204051	0.169765	0.189966	0.177039	0.194151	0.214151	0.172968	0.149961	0.231385		0.908065	0.798726	0.999985	0.65563	0.770662	0.76363	0.922888	0.901732	0.872872	0.789364	0.844046	0.565536
292 (M3)	0.0142041	0.010863	0.00923237	0.0193527	0.0220538	0.022375	0.00753393	0.00795565	0.00859218	0.0291674	0.0288334	0.0279726		0.178447	0.247294	0.00310436	0.201155	0.167355	0.187269	0.174525	0.191395	0.211111	0.170513	0.147832	0.2281		0.908065	0.798726	0.999985	0.65563	0.770662	0.76363	0.922888	0.901732	0.872872	0.789364	0.844046	0.565536
293 (M4)	0.0284577	0.0335439	0.0064854	0.329249	0.36153	0.359575	0.0238604	0.0258395	0.0275751	0.433194	0.40665	0.401603		0.172937	0.239657	0.0030085	0.194943	0.162187	0.181486	0.169136	0.185485	0.204592	0.165247	0.143267	0.221056		0.908065	0.798726	0.999985	0.65563	0.770662	0.76363	0.922888	0.901732	0.872872	0.789364	0.844046	0.565536
Histidine_440	-1	1203140
440 (M0)	1.00936	0.998773	1.00142	0.996775	0.993204	0.994189	1.00347	1.00155	1.00343	0.993745	0.997127	0.995451		4.09297e-05	0.012221	0.00891566	0.000294626	0.000139765	0.000109649	0.00912766	0.0081669	0.00386214	7.24345e-05	0.000148706	8.89101e-05		1	0.999817	0.999903	1	1	1	0.999899	0.999919	0.999982	1	1	1
441 (M1)	-0.00868802	-0.00630678	-0.00704766	-0.0080656	-0.00873681	-0.00805025	-0.00913851	-0.00693356	-0.00677588	-0.0072307	-0.00797089	-0.00600997		4.34512e-05	0.0129739	0.00946492	0.000312776	0.000148375	0.000116404	0.00968998	0.00867003	0.00410007	7.68969e-05	0.000157868	9.43875e-05		1	0.999817	0.999903	1	1	1	0.999899	0.999919	0.999982	1	1	1
442 (M2)	-0.000204027	-0.000160327	-0.000704445	-0.00106906	-0.00179486	-0.00189908	-0.000203218	0.00067403	0.000939221	-0.00133185	-0.00131658	-0.000649546		4.28387e-05	0.012791	0.0093315	0.000308367	0.000146284	0.000114764	0.00955338	0.00854781	0.00404228	7.58129e-05	0.000155642	9.3057e-05		1	0.999817	0.999903	1	1	1	0.999899	0.999919	0.999982	1	1	1
443 (M3)	0.000238425	-0.000475792	0.000183882	-0.000805281	-0.000877762	0.000419235	-0.000546231	-0.000972947	9.62682e-06	-0.00085905	-0.000481107	-7.31365e-05		4.22492e-05	0.012615	0.00920308	0.000304124	0.000144271	0.000113184	0.00942192	0.00843018	0.00398665	7.47696e-05	0.0001535	9.17764e-05		1	0.999817	0.999903	1	1	1	0.999899	0.999919	0.999982	1	1	1
444 (M4)	-0.000629301	-0.000846346	-0.000418337	0.000827572	0.00116895	0.000621851	-0.000443153	-0.00031268	-0.000474423	0.00136467	0.000772081	0.000668107		4.16326e-05	0.0124309	0.00906877	0.000299685	0.000142165	0.000111532	0.00928441	0.00830715	0.00392847	7.36784e-05	0.00015126	9.0437e-05		1	0.999817	0.999903	1	1	1	0.999899	0.999919	0.999982	1	1	1
445 (M5)	2.02355e-05	0.000278868	0.000203993	0.0112617	0.0155757	0.0133592	0.000290603	0.000103975	0.000225702	0.0127427	0.0109515	0.00969445		4.10046e-05	0.0122434	0.00893197	0.000295165	0.000140021	0.00010985	0.00914436	0.00818184	0.00386921	7.2567e-05	0.000148979	8.90728e-05		1	0.999817	0.999903	1	1	1	0.999899	0.999919	0.999982	1	1	1
446 (M6)	-0.000121653	0.000646645	0.000409963	0.00094748	0.00156791	0.00142023	0.000478069	0.00046608	0.000106249	0.00156507	0.00105905	0.000977516		3.84833e-05	0.0114906	0.00838276	0.000277016	0.000131411	0.000103095	0.00858209	0.00767875	0.0036313	6.8105e-05	0.000139818	8.35958e-05		1	0.999817	0.999903	1	1	1	0.999899	0.999919	0.999982	1	1	1
Alanine_260	-1	533503
260 (M0)	0.0533383	0.0547012	0.0574655	0.962865	0.961685	0.9618	0.0478791	0.0469904	0.0468848	0.969023	0.967635	0.964049		0.00314259	0.00343127	0.00542381	0.000535222	0.000467593	0.000404941	0.00322079	0.00374322	0.00425459	0.000334368	0.000404963	0.000409583		0.999984	0.999981	0.999952	1	1	1	0.999983	0.999977	0.999971	1	1	1
261 (M1)	0.00443699	0.00439659	0.00420612	0.00777133	0.00803897	0.00768222	0.00372187	0.00375026	0.00373405	0.00623453	0.00722233	0.00997256		0.00318974	0.00348275	0.00550519	0.000543252	0.000474608	0.000411017	0.00326912	0.00379939	0.00431843	0.000339385	0.000411039	0.000415728		0.999984	0.999981	0.999952	1	1	1	0.999983	0.999977	0.999971	1	1	1
262 (M2)	0.0413573	0.0411371	0.0401048	0.00634276	0.0067989	0.00661218	0.0406452	0.040962	0.0409558	0.00553325	0.00585926	0.00669845		0.00314716	0.00343626	0.0054317	0.000536	0.000468273	0.00040553	0.00322548	0.00374867	0.00426078	0.000334854	0.000405552	0.000410179		0.999984	0.999981	0.999952	1	1	1	0.999983	0.999977	0.999971	1	1	1
263 (M3)	0.900873	0.902568	0.904828	0.0236899	0.0239972	0.0243511	0.909359	0.907728	0.90724	0.0195802	0.0197354	0.0198047		0.00304847	0.0033285	0.00526136	0.000519191	0.000453588	0.000392812	0.00312432	0.00363111	0.00412716	0.000324353	0.000392834	0.000397315		0.999984	0.999981	0.999952	1	1	1	0.999983	0.999977	0.999971	1	1	1
	U_HAP1_CTRL_13Cglc	U_HAP1_CTRL_13Cgln	U_HAP1_NAXD_ko_13Cglc	U_HAP1_NAXD_ko_13Cgln		StdErr (U_HAP1_CTRL_13Cglc)	StdErr (U_HAP1_CTRL_13Cgln)	StdErr (U_HAP1_NAXD_ko_13Cglc)	StdErr (U_HAP1_NAXD_ko_13Cgln)	Metabolite name	Fragment ion	Mass isotopomer
Ornithine_474	-1	982978
474 (M0)	1.00229	0.948471	1.00603	0.96154		0.000862485	0.000985949	0.00172928	0.00137448	Ornithine_474	474	M0
475 (M1)	-0.00832309	-0.00654091	-0.00894454	-0.00649889		0.000586239	0.000627093	0.0021602	0.00134823	Ornithine_474	474	M1
476 (M2)	0.00473259	-0.00217686	0.00263018	-0.00510899		0.000607997	0.000917846	0.000189973	0.000906192	Ornithine_474	474	M2
477 (M3)	0.000567969	0.00623987	-6.71581e-05	0.00388338		0.00039181	0.000413419	0.000279366	3.8462e-05	Ornithine_474	474	M3
478 (M4)	0.000730167	0.00311179	0.000303181	0.00248471		6.75328e-05	0.000202564	4.45479e-05	0.000149485	Ornithine_474	474	M4
479 (M5)	0.00032388	0.0515283	0.000296601	0.04464		0.00017226	0.000174196	2.79709e-05	0.00077858	Ornithine_474	474	M5
Cytosine_282	-1	876000
282 (M0)	0.799803	0.231093	0.837237	0.207972		0.0141813	0.0053803	0.00456459	0.00533058	Cytosine_282	282	M0
283 (M1)	0.0489825	0.0554922	0.0384507	0.0373617		0.00423734	0.000864533	0.000740038	0.00100099	Cytosine_282	282	M1
284 (M2)	0.116912	0.132628	0.0974974	0.135204		0.00264814	0.0009536	0.00134298	0.0025165	Cytosine_282	282	M2
285 (M3)	0.0606326	0.571781	0.0486325	0.60948		0.0103059	0.00426686	0.00502026	0.0016165	Cytosine_282	282	M3
286 (M4)	-0.0262867	0.00912444	-0.0218679	0.0101165		0.00250669	0.000378601	0.00109812	0.000126922	Cytosine_282	282	M4
Serine_390	-1	815290
390 (M0)	0.822792	0.999159	0.876146	0.999569		0.0246744	0.000377767	0.00547698	0.000732361	Serine_390	390	M0
391 (M1)	0.0590253	0.00139627	0.0521353	0.000964286		0.0106811	0.000145595	0.00288422	0.000546534	Serine_390	390	M1
392 (M2)	0.0285239	-6.91871e-05	0.0245721	2.51997e-05		0.00485121	0.000233837	0.00121851	0.000266148	Serine_390	390	M2
393 (M3)	0.090703	-0.00047012	0.0477292	-0.000552542		0.009217	1.4485e-05	0.00141472	5.6288e-05	Serine_390	390	M3
a-Ketoglutarate_346	-1	893440
346 (M0)	0.833632	0.0389629	0.877949	0.0320377		0.0150513	0.00034893	0.000398277	nan	a-Ketoglutarate_346	346	M0
347 (M1)	0.00138232	0.0159872	0.000155674	0.00792827		0.00104811	0.000516793	0.000441994	nan	a-Ketoglutarate_346	346	M1
348 (M2)	0.12555	0.0308572	0.0973302	0.0235525		0.00930987	0.000220283	0.000885598	nan	a-Ketoglutarate_346	346	M2
349 (M3)	0.0110009	0.125282	0.00637333	0.0896572		0.00177206	0.00141712	0.000157257	nan	a-Ketoglutarate_346	346	M3
350 (M4)	0.0223619	0.0443084	0.0143456	0.0456461		0.00210297	6.69241e-05	0.000597098	nan	a-Ketoglutarate_346	346	M4
351 (M5)	0.00623277	0.750003	0.00399025	0.806309		0.000823748	0.00226968	0.000114904	nan	a-Ketoglutarate_346	346	M5
Pyruvate_174	-1	374077
174 (M0)	0.0963533	0.982703	0.0948287	0.98573		0.0135426	0.00187093	0.00240501	0.00122774	Pyruvate_174	174	M0
175 (M1)	0.00189362	-0.00298409	0.00134095	-0.00519488		3.40207e-05	0.00167312	0.000300601	0.00184684	Pyruvate_174	174	M1
176 (M2)	0.0360027	0.00398269	0.0357709	0.00420075		0.00128837	4.9288e-05	0.000569979	0.000101607	Pyruvate_174	174	M2
177 (M3)	0.868305	0.01652	0.870778	0.0154395		0.0122077	0.000356114	0.00227692	0.000656798	Pyruvate_174	174	M3
Leucine_302	-1	635321
302 (M0)	0.998405	0.998221	0.998241	0.997955		0.00018874	0.000204774	0.000169237	0.000117844	Leucine_302	302	M0
303 (M1)	0.00226176	0.00266081	0.00246539	0.00278582		0.000195428	0.000279004	0.000115768	7.22622e-05	Leucine_302	302	M1
304 (M2)	-0.000642615	-0.000886474	-0.000620642	-0.000739478		0.000112203	0.000148487	0.000159481	6.52888e-05	Leucine_302	302	M2
305 (M3)	-0.000112065	-5.23633e-05	-0.000150572	-0.000134817		3.25559e-05	7.25296e-05	4.65299e-05	3.23703e-05	Leucine_302	302	M3
306 (M4)	3.81766e-07	2.27663e-05	1.97275e-05	3.67375e-05		1.23434e-05	5.94454e-06	7.52933e-06	1.22653e-05	Leucine_302	302	M4
307 (M5)	6.1486e-05	4.68658e-06	2.00049e-05	6.45573e-06		1.3208e-05	2.40726e-05	9.77911e-06	1.53972e-06	Leucine_302	302	M5
308 (M6)	-6.95752e-06	-8.43766e-06	8.05363e-06	1.56663e-05		1.65339e-05	7.87231e-06	1.7618e-05	1.31616e-05	Leucine_302	302	M6
Methionine_320	-1	851686
320 (M0)	0.976207	1.00413	0.973158	1.00377		0.00181125	0.000338193	0.000753327	0.00045624	Methionine_320	320	M0
321 (M1)	-0.00419586	-0.00370129	-0.00399814	-0.00380166		0.000175177	5.68348e-05	0.000177564	0.000296443	Methionine_320	320	M1
322 (M2)	-0.00116762	-0.000797459	-0.000885302	-0.000588191		9.3578e-05	0.000249529	0.000287669	0.000140751	Methionine_320	320	M2
323 (M3)	0.00153063	-0.000329086	0.00160134	-0.000328845		0.00011469	1.68649e-05	5.78679e-05	1.07347e-05	Methionine_320	320	M3
324 (M4)	0.0260686	-0.000151003	0.0286328	-0.000139325		0.00191878	4.32296e-05	0.000698172	3.99779e-05	Methionine_320	320	M4
325 (M5)	5.35905e-05	-9.71736e-05	1.94658e-05	2.41644e-05		2.25431e-05	0.000154627	3.17677e-05	2.46139e-05	Methionine_320	320	M5
Lysine_431	-1	1036790
431 (M0)	0.992079	0.997843	1.01475	0.981065		0.0229683	0.00302326	0.000656278	0.0213717	Lysine_431	431	M0
432 (M1)	-0.00505004	-0.00618588	-0.00534475	-0.00515576		0.000300058	0.000887223	0.000530048	0.000401248	Lysine_431	431	M1
433 (M2)	-0.00283288	-0.00229084	-0.00215984	-0.00234101		0.000557764	0.000329844	0.000171286	0.000347636	Lysine_431	431	M2
434 (M3)	-0.000550339	0.000197478	-0.00036651	0.000129188		0.000214835	6.82049e-05	0.000112067	5.60341e-05	Lysine_431	431	M3
435 (M4)	0.0118466	0.0069563	-0.00898627	0.00617058		0.0207052	0.000805402	7.02222e-05	0.000585221	Lysine_431	431	M4
436 (M5)	0.00142173	0.00191765	0.00161428	0.00121973		0.000203996	0.000354752	2.85475e-06	0.000163803	Lysine_431	431	M5
437 (M6)	0.00335733	0.000223971	0.000614903	0.00510636		0.00275324	0.0023279	5.59617e-06	0.00648894	Lysine_431	431	M6
Tryptophan_375	-1	1298040
375 (M0)	0.996608	1.01259	1.00422	1.00823		0.00574822	0.00116671	0.0016159	0.00171023	Tryptophan_375	375	M0
376 (M1)	-0.00329218	-0.0141763	-0.00537222	-0.0112433		0.00227387	0.00106438	8.13481e-05	0.000842395	Tryptophan_375	375	M1
377 (M2)	-0.00443469	-0.00538728	-0.00626809	-0.00626858		0.00247674	0.000371031	0.000352961	0.000648456	Tryptophan_375	375	M2
378 (M3)	-0.00229617	-0.00323621	-0.00315452	-0.00257927		0.000493212	0.000150404	0.000435745	0.000449613	Tryptophan_375	375	M3
379 (M4)	0.00161964	-0.00169582	-0.0012347	-7.16556e-05		0.00169053	0.000486224	0.00102627	0.00101867	Tryptophan_375	375	M4
380 (M5)	-0.000604067	0.000463395	0.000316847	0.000313829		0.000468152	0.000152343	0.000300387	0.00068843	Tryptophan_375	375	M5
381 (M6)	0.000780352	9.34459e-05	8.20406e-05	-4.70314e-05		0.000725345	1.37646e-05	3.10378e-05	6.9547e-05	Tryptophan_375	375	M6
382 (M7)	-0.000160511	-2.87842e-05	-1.98305e-05	-9.94052e-06		0.000168224	9.3738e-06	1.8652e-05	3.23576e-05	Tryptophan_375	375	M7
383 (M8)	-3.05786e-05	-2.70999e-06	-2.67979e-06	3.84368e-06		2.77085e-05	1.87722e-07	5.17122e-07	5.93303e-06	Tryptophan_375	375	M8
384 (M9)	-1.14165e-06	-1.05028e-05	-1.09667e-05	-1.19976e-05		1.11616e-05	1.09706e-06	1.16647e-06	1.05343e-06	Tryptophan_375	375	M9
385 (M10)	-1.79483e-06	-2.48825e-06	-2.48187e-06	-2.80123e-06		6.43769e-07	1.47281e-07	1.0784e-07	3.50877e-07	Tryptophan_375	375	M10
386 (M11)	0.000174465	0.000168743	0.000169468	0.000173083		3.77033e-06	1.0204e-05	8.20478e-06	3.19531e-06	Tryptophan_375	375	M11
NAA_ASP_287	-1	969804
287 (M0)	0.838298	0.142686	0.869108	0.144086		0.00559452	0.00094267	0.00220248	0.000570926	NAA_ASP_287	287	M0
288 (M1)	0.00825435	0.0189145	0.00601073	0.0110434		0.000277135	0.000365886	0.000647425	0.000491239	NAA_ASP_287	287	M1
289 (M2)	0.0822051	0.0907469	0.0628044	0.0686445		0.00377156	0.000897976	0.000150248	0.00143176	NAA_ASP_287	287	M2
290 (M3)	0.0613944	0.192833	0.0567847	0.23427		0.00101233	0.000636044	0.00049567	0.00280294	NAA_ASP_287	287	M3
291 (M4)	0.00808013	0.546143	0.0054853	0.531818		0.000638689	0.00234775	0.000403192	0.00543985	NAA_ASP_287	287	M4
Glutamate_432	-1	996599
432 (M0)	0.82139	0.0439736	0.865475	0.0351081		0.0138004	0.000261173	0.00309285	0.000976817	Glutamate_432	432	M0
433 (M1)	0.0183905	0.0164344	0.0202358	0.0069479		0.000859921	0.00041316	0.000632131	0.000473022	Glutamate_432	432	M1
434 (M2)	0.128711	0.0307021	0.0987748	0.0208973		0.00907517	0.00036049	0.00137829	0.00116446	Glutamate_432	432	M2
435 (M3)	0.0106012	0.126335	0.00466296	0.0846881		0.00183644	0.00111366	0.000147388	0.00280211	Glutamate_432	432	M3
436 (M4)	0.0170384	0.0440734	0.0101001	0.0484625		0.00229837	0.000153956	0.000303586	0.000148721	Glutamate_432	432	M4
437 (M5)	0.00577885	0.732177	2.46292e-05	0.795215		0.000837667	0.00171316	0.00408677	0.00575402	Glutamate_432	432	M5
Lactate_261	-1	502466
261 (M0)	0.0376426	0.975966	0.0319108	0.973504		0.00286542	0.000485647	0.00150994	0.00176677	Lactate_261	261	M0
262 (M1)	0.00238282	0.01035	0.00211036	0.0133412		2.91788e-05	0.000349538	1.27244e-05	0.00125122	Lactate_261	261	M1
263 (M2)	0.0418063	0.00512927	0.0432042	0.0060855		0.00068667	0.000129937	0.000251415	0.000502745	Lactate_261	261	M2
264 (M3)	0.91371	0.00871761	0.913123	0.00722613		0.000425308	0.000103457	0.000973966	2.87475e-05	Lactate_261	261	M3
2-Hydroxyglutarate_433	-1	966232
433 (M0)	0.850836	0	0.895196	0		0.0152539	nan	0.00145455	nan	2-Hydroxyglutarate_433	433	M0
434 (M1)	-0.00785317	0	-0.00723357	0		0.00198084	nan	0.000818818	nan	2-Hydroxyglutarate_433	433	M1
435 (M2)	0.123568	0	0.0923921	0		0.0104634	nan	0.00120561	nan	2-Hydroxyglutarate_433	433	M2
436 (M3)	0.0102824	0	0.00493974	0		0.00098709	nan	0.000491623	nan	2-Hydroxyglutarate_433	433	M3
437 (M4)	0.0158278	0	0.0097856	0		0.00166753	nan	0.00028314	nan	2-Hydroxyglutarate_433	433	M4
438 (M5)	0.00653188	0	0.00421304	0		0.000663316	nan	0.000153134	nan	2-Hydroxyglutarate_433	433	M5
Valine_288	-1	613216
288 (M0)	1.00318	1.00264	1.00313	1.00213		0.000281091	0.000185041	0.000424106	0.000340741	Valine_288	288	M0
289 (M1)	-0.00231346	-0.00174775	-0.0023147	-0.00129698		0.000131031	0.00012486	0.000361624	0.000342011	Valine_288	288	M1
290 (M2)	-0.000498658	-0.000473696	-0.000442235	-0.000410357		0.000186766	7.09623e-05	0.000130457	5.82038e-05	Valine_288	288	M2
291 (M3)	-0.000139069	-0.000190112	-0.000155117	-0.000205412		1.86613e-05	3.06603e-05	6.02066e-05	3.66473e-05	Valine_288	288	M3
292 (M4)	-1.01669e-05	-9.19865e-06	-3.31802e-06	1.43633e-06		1.95681e-05	1.73283e-05	1.47552e-05	2.85553e-06	Valine_288	288	M4
293 (M5)	-0.000253634	-0.000250911	-0.000254449	-0.000253701		3.189e-06	2.03608e-06	4.55099e-06	3.19988e-06	Valine_288	288	M5
Thymine_297	-1	774205
297 (M0)	0.74051	1.03721	0.77589	1.03446		0.0693023	0.00455866	0.0347098	0.00137406	Thymine_297	297	M0
298 (M1)	0.13984	-0.00139543	0.124407	0.00812852		0.0362289	0.0043847	0.0135021	0.00164102	Thymine_297	297	M1
299 (M2)	0.0552326	-0.0302991	0.0514581	-0.0365135		0.0144743	0.00114073	0.00703674	0.00192762	Thymine_297	297	M2
300 (M3)	0.0544198	-0.00975261	0.0456086	-0.00915125		0.0195373	0.000428955	0.0118309	0.000339086	Thymine_297	297	M3
301 (M4)	0.00418783	0.00221696	0.00326612	0.00243326		0.000898193	4.8993e-05	0.000299229	8.8166e-05	Thymine_297	297	M4
302 (M5)	0.00832555	0.000912242	0.000172706	0.000512433		0.00867079	0.000183819	0.00549872	4.14827e-05	Thymine_297	297	M5
Aspartate_418	-1	931176
418 (M0)	0.804986	0.126173	0.845599	0.127139		0.0121919	0.00129813	0.00242613	0.000878021	Aspartate_418	418	M0
419 (M1)	0.00736742	0.0287752	0.00385793	0.0141598		0.00111599	0.00069217	0.000772618	0.000941477	Aspartate_418	418	M1
420 (M2)	0.101732	0.120955	0.0716538	0.0868401		0.00734234	0.00113683	0.000825859	0.00273073	Aspartate_418	418	M2
421 (M3)	0.0768797	0.182512	0.0736084	0.247936		0.00277559	0.00112191	0.00131389	0.00224424	Aspartate_418	418	M3
422 (M4)	0.00927469	0.546882	0.00544266	0.529483		0.00108575	0.00207741	0.00015861	0.00650175	Aspartate_418	418	M4
Arginine(-NH3)_442	-1	1115830
442 (M0)	1.00432	1.02052	1.00496	1.01495		0.00172829	0.00814386	0.00155476	0.00288469	Arginine(-NH3)_442	442	M0
443 (M1)	-0.0131552	-0.0114419	-0.0146611	-0.013308		0.0011275	0.000608355	0.000425798	0.0025161	Arginine(-NH3)_442	442	M1
444 (M2)	-0.00201187	-0.00300259	-0.00237353	-0.00316586		0.000355106	0.000451609	0.000577711	0.00034742	Arginine(-NH3)_442	442	M2
445 (M3)	-0.000362847	-0.0204034	-0.00157223	-0.0101093		0.00045864	0.0100547	0.000888007	0.00096126	Arginine(-NH3)_442	442	M3
446 (M4)	0.000237838	-0.00175956	-0.00046271	-0.00524699		5.31955e-05	0.00355089	0.000292604	0.000238023	Arginine(-NH3)_442	442	M4
447 (M5)	0.0125547	0.0133618	0.0161501	0.0146193		0.000982733	0.00139321	0.000511319	0.000581563	Arginine(-NH3)_442	442	M5
448 (M6)	-0.000550612	0.00109727	-0.000734152	0.00104061		0.000299026	0.00067014	0.000145167	0.000461827	Arginine(-NH3)_442	442	M6
Putrescine_316	-1	680649
316 (M0)	0.604377	0.958912	0.0914683	0.978762		nan	0.0147704	nan	0.0238774	Putrescine_316	316	M0
317 (M1)	0.631742	0.129845	0.00639933	0.153914		nan	0.0306666	nan	0.0304747	Putrescine_316	316	M1
318 (M2)	-0.236983	-0.134968	0.784616	-0.14363		nan	0.00994783	nan	0.00595377	Putrescine_316	316	M2
319 (M3)	-0.0116814	0.00491986	0.048504	0.00450531		nan	0.000638978	nan	0.00103235	Putrescine_316	316	M3
320 (M4)	0.0131546	0.00730631	0.0357805	0.00710825		nan	0.000116984	nan	0.000385622	Putrescine_316	316	M4
Proline_286	-1	715928
286 (M0)	0.904106	0.242036	0.938549	0.290969		0.0111557	0.0015299	0.0013445	0.000452993	Proline_286	286	M0
287 (M1)	-0.0129061	0.00179524	-0.0105289	-0.00507549		0.00279584	0.00100255	0.000543661	0.00044837	Proline_286	286	M1
288 (M2)	0.0847618	0.0201042	0.0595362	0.0128782		0.00584604	0.000625212	0.000697105	0.00064847	Proline_286	286	M2
289 (M3)	0.00853864	0.0915781	0.00415453	0.0601435		0.000898336	0.00107945	9.09072e-05	0.00140447	Proline_286	286	M3
290 (M4)	0.0106788	0.0332225	0.00543259	0.032532		0.00130113	0.000203598	0.00026035	8.31336e-05	Proline_286	286	M4
291 (M5)	0.00462404	0.614251	0.00272625	0.611198		0.000527531	0.00298948	4.98369e-05	0.0014236	Proline_286	286	M5
Glycine_246	-1	564093
246 (M0)	0.918153	0.986142	0.938115	0.984452		0.0119145	0.000554166	0.00285268	0.00136001	Glycine_246	246	M0
247 (M1)	0.0100623	0.011247	0.0129499	0.0126087		0.00139539	0.000420639	0.000786352	0.00112157	Glycine_246	246	M1
248 (M2)	0.0725559	0.00342274	0.0498559	0.00384611		0.0106309	0.000158981	0.00211297	0.00031773	Glycine_246	246	M2
Adenine_306	-1	1109140
306 (M0)	0.727543	0.913891	0.763373	0.94689		0.0143855	0.00357345	0.00278865	0.00199568	Adenine_306	306	M0
307 (M1)	0.215597	0.0768596	0.195243	0.0529038		0.00863856	0.00255074	0.00169706	0.00152937	Adenine_306	306	M1
308 (M2)	0.0450878	0.00754227	0.0345818	-0.00055204		0.00497163	0.0014197	0.00081558	0.000291909	Adenine_306	306	M2
309 (M3)	0.011472	0.00204662	0.00765962	0.000933721		0.00196675	0.000177134	0.000443921	0.000158068	Adenine_306	306	M3
310 (M4)	0.00145926	0.00035334	0.000771115	0.000195457		0.00035051	8.70349e-05	5.57486e-05	2.81589e-05	Adenine_306	306	M4
311 (M5)	-0.00253454	-0.000769191	-0.00196532	-0.000474131		0.000442091	4.77768e-05	6.20346e-05	2.61115e-05	Adenine_306	306	M5
GABA_274	-1	705880
274 (M0)	0.48114	0.37866	0.522537	0.452322		0.0463919	0.0153013	0.035022	0.0161864	GABA_274	274	M0
275 (M1)	0.00244907	0.00481279	0.00157842	0.00413289		0.000150928	3.29471e-05	0.000692182	0.000446742	GABA_274	274	M1
276 (M2)	0.432666	0.608429	0.42593	0.534709		0.0297877	0.0150255	0.0346336	0.0140639	GABA_274	274	M2
277 (M3)	0.0258355	-0.00374295	0.0174075	-0.00612122		0.00655954	0.000814206	0.00199755	0.00248856	GABA_274	274	M3
278 (M4)	0.0249885	0.012007	0.0165955	0.0151627		0.00498254	0.000481235	0.000856643	0.000399081	GABA_274	274	M4
Glutamine_431	-1	1096410
431 (M0)	0.992141	0.00722419	0.991424	0.00687359		0.0020069	0.000194934	0.000713811	0.000160412	Glutamine_431	431	M0
432 (M1)	0.00534421	0.000794418	0.00654582	0.000664572		0.00181483	3.70262e-06	0.000771755	1.78418e-06	Glutamine_431	431	M1
433 (M2)	0.00306461	0.00113834	0.00304811	0.000983569		0.000305322	4.24633e-05	7.62955e-05	2.3406e-05	Glutamine_431	431	M2
434 (M3)	-0.000881318	0.00540506	-0.00100644	0.00456774		0.000129822	0.000202116	6.14753e-05	9.49041e-05	Glutamine_431	431	M3
435 (M4)	0.000159844	0.0506424	3.92573e-05	0.0509648		9.78041e-06	0.000222742	2.87543e-05	0.000272694	Glutamine_431	431	M4
436 (M5)	0.000189178	0.935137	9.07605e-05	0.935261		3.81837e-05	0.000906407	2.34277e-06	0.000916681	Glutamine_431	431	M5
Fumarate_287	-1	731558
287 (M0)	0.813244	0.136375	0.851955	0.128148		0.0135269	0.00212753	0.00190334	0.00296387	Fumarate_287	287	M0
288 (M1)	0.0117681	0.0268859	0.0105135	0.013393		0.000865215	0.000626248	0.0006338	0.000830467	Fumarate_287	287	M1
289 (M2)	0.100615	0.117441	0.0727722	0.0852906		0.00768473	0.00100086	0.000675376	0.00283132	Fumarate_287	287	M2
290 (M3)	0.0663532	0.172965	0.0602449	0.234588		0.00364444	0.000995159	0.000604274	0.00460615	Fumarate_287	287	M3
291 (M4)	0.00789861	0.546001	0.00446074	0.538624		0.00152923	0.00327724	0.000222915	0.00536646	Fumarate_287	287	M4
Malate_419	-1	906391
419 (M0)	0.805729	0.113219	0.850608	0.105891		0.0120564	0.000165766	0.00170868	0.000648616	Malate_419	419	M0
420 (M1)	0.00734852	0.0291828	0.00487527	0.0143531		0.000893752	0.000656312	0.000504985	0.00104947	Malate_419	419	M1
421 (M2)	0.105812	0.123874	0.0752299	0.0894208		0.00756436	0.00111452	0.000741626	0.00296077	Malate_419	419	M2
422 (M3)	0.0716275	0.17798	0.0637213	0.242886		0.00261515	0.000901552	0.000453514	0.00284733	Malate_419	419	M3
423 (M4)	0.00981995	0.562067	0.00586103	0.553617		0.00105302	0.00151615	0.000113378	0.00753997	Malate_419	419	M4
3PG_585	-1	1172550
585 (M0)	0.0362223	1.06009	0.0123801	1.0628		0.0217581	0.00209885	0.0027982	0.00148738	3PG_585	585	M0
586 (M1)	0.00350638	-0.0582552	0.00480757	-0.0590012		0.0016729	0.00132044	0.000129898	0.000754709	3PG_585	585	M1
587 (M2)	0.0421397	-0.00311827	0.0420794	-0.00357703		0.000899831	0.000281865	0.000238942	0.000394503	3PG_585	585	M2
588 (M3)	0.951238	0.00267397	0.974613	0.00128967		0.0201254	0.000307452	0.00247857	0.000396151	3PG_585	585	M3
Isoleucine_302	-1	661223
302 (M0)	0.999919	0.999285	0.99976	0.998368		0.000501998	0.000188772	0.000174709	0.000340634	Isoleucine_302	302	M0
303 (M1)	0.000533081	0.00107505	0.000780903	0.00209871		0.000442105	0.000162109	9.52497e-05	0.000336387	Isoleucine_302	302	M1
304 (M2)	-0.00034313	-0.000199778	-0.000377473	-0.000323139		0.000143408	2.21368e-05	0.000184151	6.36742e-05	Isoleucine_302	302	M2
305 (M3)	-0.000183981	-0.000184446	-0.00023513	-0.000182465		1.17763e-05	4.14683e-06	5.17676e-05	1.21991e-05	Isoleucine_302	302	M3
306 (M4)	1.28703e-05	-6.9218e-06	2.57208e-05	2.09178e-05		8.98204e-06	1.32594e-05	2.7379e-05	2.23319e-05	Isoleucine_302	302	M4
307 (M5)	8.13243e-05	3.99007e-05	5.69208e-05	2.25225e-05		1.02075e-05	2.80962e-06	3.8213e-06	4.68027e-06	Isoleucine_302	302	M5
308 (M6)	-1.67934e-05	-7.21393e-06	-7.38044e-06	-3.07163e-06		1.2888e-05	5.8575e-06	2.62456e-06	8.32255e-07	Isoleucine_302	302	M6
Citrate_591	-1	1154690
591 (M0)	0.150439	0.112112	0.195874	0.106876		0.00289015	0.000569682	0.00185398	0.000571092	Citrate_591	591	M0
592 (M1)	0.0207322	0.0327784	0.0195619	0.0171203		0.000139394	0.00058203	0.000124606	0.00129377	Citrate_591	591	M1
593 (M2)	0.647204	0.125101	0.643892	0.0911174		0.0108559	0.00111768	0.00344961	0.00337421	Citrate_591	591	M2
594 (M3)	0.0126643	0.150266	0.00980479	0.185172		0.00162093	0.00075572	0.000701983	0.00159339	Citrate_591	591	M3
595 (M4)	0.0986249	0.501417	0.0724656	0.492619		0.00829845	0.00115983	0.000849264	0.0112095	Citrate_591	591	M4
596 (M5)	0.0629538	0.066569	0.0541681	0.0956342		0.00245885	0.00033551	0.000511011	0.00527633	Citrate_591	591	M5
597 (M6)	0.0079064	0.0126562	0.00471999	0.012528		0.00116038	0.000521963	0.000216144	0.000718489	Citrate_591	591	M6
Guanine_322	-1	1188630
322 (M0)	0.826171	0.982675	0.839328	0.996055		0.0294296	0.00477667	0.00417838	0.00392433	Guanine_322	322	M0
323 (M1)	0.168531	0.0307951	0.161096	0.0193215		0.0241235	0.00357819	0.00287374	0.00364095	Guanine_322	322	M1
324 (M2)	0.0425075	0.00501191	0.0350067	0.00135748		0.00919362	0.00199804	0.00265537	0.00080033	Guanine_322	322	M2
325 (M3)	-0.0403495	-0.0206512	-0.0380399	-0.0188877		0.00398157	0.000740398	0.000771659	0.000465389	Guanine_322	322	M3
326 (M4)	0.000427755	0.00112583	0.000677522	0.00120435		0.000236666	5.84952e-05	9.37019e-05	1.5768e-05	Guanine_322	322	M4
327 (M5)	0.00225625	0.00116574	0.00210612	0.00106768		0.000231862	4.3167e-05	4.7288e-05	2.50368e-05	Guanine_322	322	M5
NAA_3TBDMS_460	-1	1022950
460 (M0)	0.346364	0	0.39815	0		0.00487473	nan	0.000439606	nan	NAA_3TBDMS_460	460	M0
461 (M1)	0.0170323	0	0.0148315	0		0.000207374	nan	0.000241097	nan	NAA_3TBDMS_460	460	M1
462 (M2)	0.521831	0	0.495971	0		0.00111742	nan	0.00102823	nan	NAA_3TBDMS_460	460	M2
463 (M3)	0.0236589	0	0.0227425	0		0.000564458	nan	0.000149232	nan	NAA_3TBDMS_460	460	M3
464 (M4)	0.0496854	0	0.033621	0		0.0038626	nan	0.000310585	nan	NAA_3TBDMS_460	460	M4
465 (M5)	0.0378068	0	0.0326717	0		0.00106831	nan	0.000334032	nan	NAA_3TBDMS_460	460	M5
466 (M6)	0.00373563	0	0.00209656	0		0.000386939	nan	4.73787e-05	nan	NAA_3TBDMS_460	460	M6
Succinate_289	-1	723743
289 (M0)	0.786743	0.406834	0.751929	0.345366		0.0817938	0.00821704	0.0122921	0.0205347	Succinate_289	289	M0
290 (M1)	0.000451904	0.0105365	-0.000379797	0.00444856		0.00205445	0.000365964	0.000898245	0.000386111	Succinate_289	289	M1
291 (M2)	0.0509288	0.0577953	0.0404023	0.0442947		0.00612012	0.00231749	0.00048631	0.000706683	Succinate_289	289	M2
292 (M3)	0.0114332	0.0212605	0.00802725	0.0286578		0.00146326	0.000958382	0.00030758	0.000355907	Succinate_289	289	M3
293 (M4)	0.022829	0.350118	0.0257583	0.413815		0.00830266	0.0104499	0.00107312	0.00979805	Succinate_289	289	M4
Histidine_440	-1	1203140
440 (M0)	1.00318	0.994722	1.00282	0.995441		0.00317908	0.00106473	0.000635182	0.000976209	Histidine_440	440	M0
441 (M1)	-0.00734749	-0.00828422	-0.00761598	-0.00707052		0.000703562	0.000226338	0.000762622	0.000571706	Histidine_440	440	M1
442 (M2)	-0.000356266	-0.00158767	0.000470011	-0.00109933		0.000174546	0.000261044	0.00034521	0.000224933	Histidine_440	440	M2
443 (M3)	-1.78282e-05	-0.00042127	-0.000503184	-0.000471098		0.000229522	0.000420773	0.00028446	0.000226929	Histidine_440	440	M3
444 (M4)	-0.000631328	0.00087279	-0.000410085	0.000934953		0.00012356	0.000159544	4.95321e-05	0.000216945	Histidine_440	440	M4
445 (M5)	0.000167699	0.0133989	0.00020676	0.0111295		7.68345e-05	0.00124551	5.4701e-05	0.000884432	Histidine_440	440	M5
446 (M6)	0.000311652	0.00131187	0.000350133	0.00120055		0.000227171	0.000187118	0.000121991	0.000183777	Histidine_440	440	M6
Alanine_260	-1	533503
260 (M0)	0.0551683	0.962117	0.0472514	0.966902		0.0012141	0.000375564	0.000315335	0.001482	Alanine_260	260	M0
261 (M1)	0.00434657	0.00783084	0.00373539	0.0078098		7.11846e-05	0.000107197	8.22466e-06	0.00111834	Alanine_260	260	M1
262 (M2)	0.0408664	0.00658462	0.0408543	0.00603032		0.000386064	0.000132397	0.000104566	0.000347068	Alanine_260	260	M2
263 (M3)	0.902756	0.0240127	0.908109	0.0197068		0.00114545	0.000191019	0.000640421	6.63794e-05	Alanine_260	260	M3
WXZHO T47GE
	Tracer_AW_V_HAP1_CTRL_Gal_13Cgln_3	Tracer_AW_V_HAP1_CTRL_Gal_13Cgln_2	Tracer_AW_V_HAP1_CTRL_Gal_13Cgln_1	Tracer_AW_V_HAP1_CTRL_Glc_13Cgln_3	Tracer_AW_V_HAP1_CTRL_Glc_13Cgln_2	Tracer_AW_V_HAP1_CTRL_Glc_13Cgln_1	Tracer_AW_V_HAP1_NAXD_ko_Gal_13Cgln_3	Tracer_AW_V_HAP1_NAXD_ko_Gal_13Cgln_2	Tracer_AW_V_HAP1_NAXD_ko_Gal_13Cgln_1	Tracer_AW_V_HAP1_NAXD_ko_Glc_13Cgln_3	Tracer_AW_V_HAP1_NAXD_ko_Glc_13Cgln_2	Tracer_AW_V_HAP1_NAXD_ko_Glc_13Cgln_1	Tracer_AW_W_HAP1_CTRL_Gal4h_13Cgln_3	Tracer_AW_W_HAP1_CTRL_Gal4h_13Cgln_2	Tracer_AW_W_HAP1_CTRL_Gal4h_13Cgln_1	Tracer_AW_W_HAP1_CTRL_Glc24h_13Cgln_3	Tracer_AW_W_HAP1_CTRL_Glc24h_13Cgln_2	Tracer_AW_W_HAP1_CTRL_Glc24h_13Cgln_1	Tracer_AW_W_HAP1_NAXD_ko_Gal4h_13Cgln_3	Tracer_AW_W_HAP1_NAXD_ko_Gal4h_13Cgln_2	Tracer_AW_W_HAP1_NAXD_ko_Gal4h_13Cgln_1	Tracer_AW_W_HAP1_NAXD_ko_Glc24h_13Cgln_3	Tracer_AW_W_HAP1_NAXD_ko_Glc24h_13Cgln_2	Tracer_AW_W_HAP1_NAXD_ko_Glc24h_13Cgln_1		CI (Tracer_AW_V_HAP1_CTRL_Gal_13Cgln_3)	CI (Tracer_AW_V_HAP1_CTRL_Gal_13Cgln_2)	CI (Tracer_AW_V_HAP1_CTRL_Gal_13Cgln_1)	CI (Tracer_AW_V_HAP1_CTRL_Glc_13Cgln_3)	CI (Tracer_AW_V_HAP1_CTRL_Glc_13Cgln_2)	CI (Tracer_AW_V_HAP1_CTRL_Glc_13Cgln_1)	CI (Tracer_AW_V_HAP1_NAXD_ko_Gal_13Cgln_3)	CI (Tracer_AW_V_HAP1_NAXD_ko_Gal_13Cgln_2)	CI (Tracer_AW_V_HAP1_NAXD_ko_Gal_13Cgln_1)	CI (Tracer_AW_V_HAP1_NAXD_ko_Glc_13Cgln_3)	CI (Tracer_AW_V_HAP1_NAXD_ko_Glc_13Cgln_2)	CI (Tracer_AW_V_HAP1_NAXD_ko_Glc_13Cgln_1)	CI (Tracer_AW_W_HAP1_CTRL_Gal4h_13Cgln_3)	CI (Tracer_AW_W_HAP1_CTRL_Gal4h_13Cgln_2)	CI (Tracer_AW_W_HAP1_CTRL_Gal4h_13Cgln_1)	CI (Tracer_AW_W_HAP1_CTRL_Glc24h_13Cgln_3)	CI (Tracer_AW_W_HAP1_CTRL_Glc24h_13Cgln_2)	CI (Tracer_AW_W_HAP1_CTRL_Glc24h_13Cgln_1)	CI (Tracer_AW_W_HAP1_NAXD_ko_Gal4h_13Cgln_3)	CI (Tracer_AW_W_HAP1_NAXD_ko_Gal4h_13Cgln_2)	CI (Tracer_AW_W_HAP1_NAXD_ko_Gal4h_13Cgln_1)	CI (Tracer_AW_W_HAP1_NAXD_ko_Glc24h_13Cgln_3)	CI (Tracer_AW_W_HAP1_NAXD_ko_Glc24h_13Cgln_2)	CI (Tracer_AW_W_HAP1_NAXD_ko_Glc24h_13Cgln_1)
Thymine_297	-1	770863
297 (M0)	0.368765	0.395068	0.401606	1.10545	1.09917	1.09449	0.449699	0.531006	0.531604	1.08924	1.05015	1.09109	0.710561	0.729854	0.780454	1.07649	1.07025	0.639691	0.752064	0.779119	0.848714	1.01524	1.07666	1.01511		0.00386205	0.00733298	0.00415538	0.0038925	0.00546828	0.00671242	0.00484793	0.00514888	0.00596826	0.00412514	0.000138762	0.00542422	0.00429729	0.00401409	0.00274342	0.0100019	0.0143244	0.00108889	0.00319282	0.00382311	0.00237221	0.0097468	0.000236294	0.00505091
298 (M1)	0.032632	0.0360354	0.0333624	-0.0158835	-0.00973582	-0.00522223	0.0331539	0.0303571	0.0313357	0.00401153	-0.00516757	0.000353903	0.008497	0.00672914	0.010757	0.0136929	0.0169286	0.00555362	0.00632705	0.00420799	0.00311246	0.0194973	0.023952	0.0231641		0.00394336	0.00748735	0.00424286	0.00397444	0.0055834	0.00685373	0.00494999	0.00525728	0.0060939	0.00421198	0.000141683	0.00553841	0.00438775	0.00409859	0.00280118	0.0102124	0.0146259	0.00111181	0.00326003	0.0039036	0.00242215	0.00995199	0.000241268	0.00515724
299 (M2)	0.0973874	0.0932913	0.095518	-0.104817	-0.10569	-0.106323	0.0901702	0.0763695	0.0742827	-0.108044	-0.0405997	-0.10734	0.0473871	0.0477887	0.034346	-0.109137	-0.109306	0.0678203	0.0432014	0.0395668	0.0264521	-0.034734	-0.111639	-0.0342189		0.00389329	0.00739228	0.00418898	0.00392398	0.0055125	0.00676671	0.00488713	0.00519052	0.00601652	0.0041585	0.000139884	0.00546808	0.00433204	0.00404655	0.00276561	0.0100828	0.0144402	0.00109769	0.00321864	0.00385403	0.00239139	0.00982562	0.000238205	0.00509175
300 (M3)	0.497346	0.47021	0.457824	0.00780155	0.00751619	0.00730614	0.441999	0.367416	0.364381	0.00690862	-0.00718706	0.00706436	0.233714	0.215371	0.176222	0.00643796	0.00626586	0.284967	0.200566	0.175988	0.121753	-0.0103445	0.00604097	-0.0108087		0.00384213	0.00729515	0.00413394	0.00387242	0.00544007	0.0066778	0.00482292	0.00512232	0.00593747	0.00410386	0.000138046	0.00539624	0.00427512	0.00399338	0.00272927	0.00995028	0.0142505	0.00108327	0.00317635	0.00380339	0.00235997	0.00969652	0.000235075	0.00502485
301 (M4)	0.00918244	0.0136536	0.015792	0.0052237	0.00529096	0.00533997	-0.00815702	-0.00135891	-0.00082085	0.00546249	0.00254219	0.00541277	-0.00190134	-0.00132375	-0.00114273	0.0055537	0.00557397	0.00224863	-0.001916	-0.00281268	-0.00160214	0.00240983	0.00572071	0.00241029		0.00378776	0.00719191	0.00407544	0.00381762	0.00536308	0.00658329	0.00475466	0.00504983	0.00585344	0.00404578	0.000136092	0.00531987	0.00421462	0.00393687	0.00269064	0.00980946	0.0140488	0.00106794	0.00313139	0.00374956	0.00232657	0.00955929	0.000231748	0.00495374
302 (M5)	-0.00232375	-0.0032844	-0.000852815	-0.00059793	-0.000570931	-0.000550086	-0.00361588	-0.000203789	0.00351743	-0.000567985	0.000369419	-0.000557656	0.00492831	0.00455409	0.0013288	-0.000485437	-0.000430054	0.000764501	0.00206523	0.00685493	0.00335112	0.000654924	-0.000589328	0.000627212		0.00366592	0.00696057	0.00394434	0.00369482	0.00519057	0.00637153	0.00460172	0.00488739	0.00566515	0.00391564	0.000131715	0.00514875	0.00407905	0.00381023	0.0026041	0.00949392	0.0135969	0.00103359	0.00303067	0.00362895	0.00225173	0.0092518	0.000224293	0.00479439
Citrate_591	-1	1149110
591 (M0)	0.0382654	0.0383777	0.049665	0.0782602	0.0832906	0.0839829	0.0675035	0.0360744	0.0622129	0.0750774	0.0728811	0.0839752	0.086423	0.0792719	0.0854772	0.0759439	0.0730054	0.0912959	0.114962	0.0926108	0.0936925	0.0667974	0.0656817	0.0735631		0.00467633	0.00456318	0.00437785	0.000308232	0.000627231	0.000820731	0.00480303	0.00385126	0.0036751	0.000296904	0.00107874	0.000819084	0.00087659	0.000834365	0.00136552	0.00115249	0.000237317	0.000564167	0.00118407	0.00108789	0.000527484	0.00086507	0.000738459	0.00128805
592 (M1)	0.0118241	0.0109397	0.0107896	0.0287161	0.0270159	0.0192717	0.0160343	0.0159371	0.0153455	0.0129836	0.0133368	0.0123084	0.0325885	0.0326523	0.0347378	0.0172987	0.0171476	0.0154156	0.0318631	0.0323978	0.0310771	0.00912004	0.0118166	0.011129		0.00516961	0.00504452	0.00483964	0.000340746	0.000693394	0.000907305	0.00530967	0.00425751	0.00406277	0.000328222	0.00119253	0.000905484	0.000969056	0.000922377	0.00150956	0.00127406	0.00026235	0.000623678	0.00130898	0.00120265	0.000583125	0.000956321	0.000816355	0.00142392
593 (M2)	0.0649975	0.063559	0.0622574	0.114084	0.112751	0.0954057	0.0771953	0.0774839	0.075701	0.0802569	0.0825908	0.079297	0.130704	0.132172	0.133385	0.0891579	0.0900062	0.0784878	0.127638	0.131743	0.129651	0.0669214	0.0768893	0.07271		0.00509257	0.00496934	0.00476752	0.000335668	0.000683061	0.000893784	0.00523054	0.00419406	0.00400222	0.000323331	0.00117476	0.000891991	0.000954614	0.000908631	0.00148706	0.00125507	0.00025844	0.000614384	0.00128947	0.00118472	0.000574435	0.00094207	0.000804189	0.0014027
594 (M3)	0.0825927	0.0830021	0.0811041	0.177843	0.177567	0.177567	0.0658107	0.0704209	0.0687516	0.207754	0.207781	0.20387	0.0587528	0.0600726	0.0592784	0.184365	0.18678	0.168491	0.049803	0.0508942	0.0534216	0.196334	0.205628	0.204671		0.00502296	0.00490142	0.00470235	0.00033108	0.000673724	0.000881566	0.00515904	0.00413673	0.00394751	0.000318911	0.0011587	0.000879798	0.000941565	0.000896211	0.00146674	0.00123792	0.000254908	0.000605985	0.00127184	0.00116853	0.000566582	0.000929192	0.000793197	0.00138352
595 (M4)	0.438517	0.433509	0.413194	0.455992	0.455835	0.469855	0.523259	0.523479	0.507337	0.460317	0.456418	0.452794	0.621771	0.610229	0.595875	0.490859	0.480497	0.519844	0.626125	0.64124	0.638473	0.501514	0.473312	0.468423		0.00494234	0.00482275	0.00462688	0.000325766	0.000662911	0.000867418	0.00507624	0.00407034	0.00388416	0.000313793	0.0011401	0.000865677	0.000926454	0.000881827	0.0014432	0.00121805	0.000250817	0.00059626	0.00125143	0.00114978	0.000557489	0.00091428	0.000780466	0.00136132
596 (M5)	0.0948809	0.0965927	0.103789	0.126637	0.125014	0.133311	0.0575395	0.0662291	0.0639427	0.145628	0.149218	0.149419	0.0141808	0.0199279	0.0253514	0.126647	0.135374	0.108486	0.0121416	0.0111208	0.0116932	0.139948	0.149202	0.152887		0.00486444	0.00474674	0.00455395	0.000320632	0.000652463	0.000853746	0.00499624	0.00400619	0.00382294	0.000308847	0.00112213	0.000852034	0.000911852	0.000867929	0.00142045	0.00119885	0.000246863	0.000586862	0.00123171	0.00113165	0.000548703	0.00089987	0.000768165	0.00133986
597 (M6)	0.275203	0.280545	0.28584	0.0196637	0.0198146	0.02195	0.198212	0.215665	0.211852	0.0192017	0.019427	0.0198271	0.0570056	0.0672652	0.0679153	0.0172596	0.01836	0.0192525	0.0383109	0.0411313	0.0428531	0.0209333	0.0189489	0.0179746		0.0044027	0.00429617	0.00412168	0.000290197	0.00059053	0.000772707	0.00452198	0.00362591	0.00346006	0.000279531	0.00101562	0.000771157	0.000825297	0.000785543	0.00128562	0.00108505	0.000223431	0.000531156	0.00111479	0.00102424	0.000496619	0.000814452	0.00069525	0.00121268
Glutamate_432	-1	992140
432 (M0)	0.0188881	0.0185335	0.0192373	0.0377977	0.037829	0.0328555	0.0187823	0.0187248	0.0199785	0.0311686	0.0312866	0.0315976	0.0482003	0.0506713	0.0511671	0.0279178	0.0305173	0.0245206	0.0461423	0.0476396	0.0493393	0.0284154	nan	nan		0.00544511	0.00776585	0.00861735	0.0258958	0.0257418	0.0273512	0.000632264	0.00165681	0.00312824	0.0299337	0.0287176	0.0300548	0.00447901	0.0080959	0.00620559	0.0243817	0.0263867	0.0223852	0.00430186	0.00575129	0.00778631	0.0312285	nan	nan
433 (M1)	0.00742404	0.00713153	0.0072416	0.0129118	0.0130598	0.00857917	0.0103546	0.010244	0.0103421	0.00536683	0.00565243	0.00537173	0.0210103	0.021067	0.0220394	0.00516571	0.00627089	0.00380126	0.0184175	0.0188981	0.0186586	0.00320141	nan	nan		0.00574696	0.00819634	0.00909505	0.0273313	0.0271688	0.0288674	0.000667313	0.00174865	0.00330165	0.031593	0.0303095	0.0317209	0.0047273	0.00854469	0.00654959	0.0257333	0.0278494	0.0236261	0.00454033	0.00607011	0.00821794	0.0329597	nan	nan
434 (M2)	0.0205721	0.02002	0.0204122	0.0311761	0.0317353	0.0250334	0.0192183	0.0195518	0.0200449	0.0208453	0.0215309	0.0208681	0.0271971	0.0275707	0.0284229	0.0186191	0.0212434	0.0140722	0.0229781	0.0236027	0.0235157	0.0148898	nan	nan		0.00566846	0.00808439	0.00897082	0.026958	0.0267977	0.0284731	0.000658198	0.00172477	0.00325656	0.0311615	0.0298956	0.0312876	0.00466273	0.00842798	0.00646013	0.0253818	0.027469	0.0233034	0.00447831	0.0059872	0.00810569	0.0325095	nan	nan
435 (M3)	0.0827842	0.08082	0.082162	0.108516	0.109297	0.0920613	0.100887	0.100288	0.101478	0.0740684	0.0755407	0.0742008	0.147107	0.147482	0.150954	0.0694379	0.0775256	0.057666	0.135025	0.137142	0.13617	0.059488	nan	nan		0.00558891	0.00797093	0.00884492	0.0265797	0.0264216	0.0280735	0.00064896	0.00170056	0.00321085	0.0307241	0.029476	0.0308485	0.00459729	0.00830969	0.00636946	0.0250255	0.0270835	0.0229763	0.00441546	0.00590317	0.00799193	0.0320532	nan	nan
436 (M4)	0.0683969	0.0688375	0.069555	0.0483219	0.0480787	0.0500108	0.0584635	0.0603642	0.0607881	0.0523328	0.0518308	0.0522286	0.0462152	0.0469896	0.0463893	0.0513842	0.0509651	0.0514023	0.0445021	0.0446884	0.0451122	0.0536987	nan	nan		0.00550338	0.00784894	0.00870956	0.0261729	0.0260172	0.0276439	0.000639029	0.00167454	0.00316171	0.030254	0.0290249	0.0303764	0.00452694	0.00818253	0.00627199	0.0246426	0.026669	0.0226247	0.00434789	0.00581283	0.00786962	0.0315627	nan	nan
437 (M5)	0.803533	0.804533	0.800745	0.747196	0.746088	0.776513	0.797951	0.795174	0.790522	0.799403	0.798218	0.798836	0.71197	0.705325	0.701396	0.815211	0.799434	0.837825	0.73497	0.728932	0.726787	0.822753	nan	nan		0.00517527	0.007381	0.0081903	0.0246125	0.0244661	0.0259958	0.000600931	0.0015747	0.00297321	0.0284502	0.0272945	0.0285654	0.00425705	0.00769469	0.00589806	0.0231734	0.0250791	0.0212758	0.00408867	0.00546627	0.00740045	0.0296809	nan	nan
Succinate_289	-1	720401
289 (M0)	0.757172	0.670373	0.505784	0.258727	0.299417	0.310082	0.886193	0.518565	0.839125	0.230126	0.226021	0.247605	0.71691	0.692402	0.491951	0.264313	0.342239	0.470383	0.844521	0.800207	0.823838	0.197857	0.179538	0.179795		0.0203826	0.0274503	0.281341	0.012197	0.0131044	0.0232556	0.00984419	0.405782	0.0133562	0.00541538	0.0142909	0.00677024	0.0220016	0.0235395	0.379257	0.0909757	0.0539544	0.117011	0.0122969	0.0156749	0.0139908	0.0133739	0.00525773	0.00355668
290 (M1)	-0.00120362	0.00184186	0.00412398	0.0159513	0.014541	0.0092336	-0.00177488	-0.00201963	-0.00198636	0.00688189	0.00708893	0.00694489	0.0045738	0.00669505	0.00207155	0.00540547	0.00686029	0.000428403	0.00120101	0.00247333	0.000693882	0.00458635	0.00646669	0.00617973		0.020727	0.027914	0.286093	0.012403	0.0133257	0.0236484	0.0100105	0.412637	0.0135818	0.00550686	0.0145323	0.0068846	0.0223732	0.0239372	0.385664	0.0925125	0.0548659	0.118987	0.0125046	0.0159397	0.0142272	0.0135998	0.00534655	0.00361676
291 (M2)	0.0227484	0.0293006	0.0167989	0.0942111	0.08876	0.0729167	0.0121028	0.00734874	0.0164298	0.0644003	0.0671252	0.063699	0.0421562	0.046236	0.0182807	0.0517985	0.0633018	0.0270429	0.0238643	0.0307198	0.0259649	0.0540944	0.063959	0.0606076		0.0204714	0.0275699	0.282566	0.0122501	0.0131615	0.0233569	0.00988708	0.40755	0.0134144	0.00543898	0.0143531	0.00679973	0.0220974	0.0236421	0.38091	0.0913721	0.0541895	0.11752	0.0123504	0.0157432	0.0140518	0.0134321	0.00528064	0.00357218
292 (M3)	0.0196213	0.0255629	0.0157775	0.0511081	0.0479848	0.0481292	0.00960148	0.00563393	0.0132602	0.0573052	0.0593385	0.0576672	0.0185291	0.01963	0.00750462	0.0455595	0.0504675	0.0280696	0.01004	0.01344	0.0112695	0.0560439	0.0579566	0.0567464		0.0201808	0.0271785	0.278555	0.0120762	0.0129746	0.0230253	0.00974671	0.401764	0.0132239	0.00536176	0.0141494	0.0067032	0.0217837	0.0233064	0.375502	0.0900749	0.0534202	0.115852	0.0121751	0.0155197	0.0138523	0.0132414	0.00520567	0.00352146
293 (M4)	0.219305	0.296248	0.20629	0.593235	0.563528	0.583484	0.103068	0.104815	0.14324	0.648356	0.655651	0.632427	0.236775	0.252881	0.139987	0.554024	0.582693	0.371071	0.131337	0.167197	0.150376	0.702057	0.699148	0.70155		0.0195576	0.0263392	0.269953	0.0117033	0.012574	0.0223143	0.00944574	0.389358	0.0128156	0.00519619	0.0137124	0.00649621	0.021111	0.0225867	0.363907	0.0872934	0.0517706	0.112274	0.0117991	0.0150405	0.0134245	0.0128325	0.00504492	0.00341272
a-Ketoglutarate_346	-1	889652
346 (M0)	0.0256599	0.0263271	0.0300075	0.0325817	0.0321424	0.0274726	0.0280992	0.0379099	0.0329366	0.0256801	0.0258984	0.0258361	0.06695	0.0656108	0.0692934	0.0253522	0.0265262	0.0237848	0.0840707	0.0801697	0.0866321	0.0234279	0.0255018	0.0249417		0.00219252	0.00455639	0.00501851	0.00404027	0.00341525	0.00391088	0.0062421	0.0018313	0.00223183	0.00419083	0.004234	0.00466445	0.00155925	0.00506602	0.00259971	0.00579787	0.00464467	0.00536117	0.0104763	0.01039	0.00432123	0.00449674	0.00331776	0.00398276
347 (M1)	0.018661	0.00856646	0.00434603	0.0122021	0.0119745	0.00789962	0.0204345	0.00705284	0.00577196	0.00497421	0.00534633	0.00501932	0.0191174	0.0171407	0.0201876	0.00579258	0.00607016	0.00479876	0.0166859	0.0190157	0.0155644	0.00322273	0.00421385	0.00417501		0.00224353	0.00466238	0.00513525	0.00413426	0.0034947	0.00400185	0.00638731	0.00187389	0.00228375	0.00428832	0.00433249	0.00477296	0.00159552	0.00518387	0.00266018	0.00593274	0.00475271	0.00548589	0.01072	0.0106317	0.00442175	0.00460134	0.00339494	0.00407541
348 (M2)	0.0176906	0.0192549	0.019297	0.0305369	0.0301859	0.0235676	0.0193691	0.0208424	0.019903	0.0193529	0.0200179	0.0194219	0.0263328	0.0276323	0.0276102	0.018839	0.0205199	0.0151056	0.0243515	0.0216696	0.0260063	0.0139203	0.0173805	0.0164655		0.00221517	0.00460346	0.00507036	0.00408201	0.00345054	0.00395128	0.00630659	0.00185021	0.00225489	0.00423413	0.00427774	0.00471264	0.00157536	0.00511836	0.00262656	0.00585776	0.00469265	0.00541656	0.0105845	0.0104973	0.00436587	0.00454319	0.00335204	0.00402391
349 (M3)	0.0782126	0.0770906	0.0791069	0.106621	0.106512	0.0882096	0.0934011	0.0950701	0.0971816	0.0700252	0.0716344	0.070412	0.144818	0.146047	0.148293	0.0705288	0.0753752	0.0599097	0.135389	0.13761	0.131087	0.0556557	0.0645761	0.0618188		0.00218593	0.00454269	0.00500342	0.00402813	0.00340499	0.00389912	0.00622334	0.00182579	0.00222512	0.00417823	0.00422127	0.00465043	0.00155456	0.00505079	0.00259189	0.00578044	0.00463071	0.00534506	0.0104448	0.0103587	0.00430823	0.00448322	0.00330779	0.00397079
350 (M4)	0.0617153	0.0639561	0.0662481	0.0431511	0.0431974	0.0445129	0.0548327	0.0561159	0.0586719	0.0456884	0.045658	0.0458273	0.0435534	0.0441947	0.0463665	0.0454573	0.0455445	0.0458046	0.0417439	0.0422205	0.042664	0.0467791	0.0460473	0.0461749		0.00215441	0.00447719	0.00493128	0.00397005	0.00335589	0.0038429	0.00613361	0.00179946	0.00219304	0.00411799	0.00416041	0.00458338	0.00153215	0.00497797	0.00255452	0.00569709	0.00456394	0.00526799	0.0102942	0.0102094	0.00424612	0.00441858	0.00326009	0.00391354
351 (M5)	0.800935	0.809134	0.804849	0.780166	0.780624	0.813509	0.788104	0.785269	0.789951	0.839628	0.836918	0.839225	0.701493	0.703866	0.690832	0.840794	0.831756	0.857246	0.709739	0.71064	0.702956	0.86266	0.846981	0.851784		0.00208138	0.00432541	0.00476411	0.00383546	0.00324212	0.00371262	0.00592567	0.00173846	0.0021187	0.00397839	0.00401937	0.004428	0.00148021	0.00480921	0.00246792	0.00550396	0.00440922	0.0050894	0.00994519	0.00986327	0.00410217	0.00426879	0.00314957	0.00378087
Leucine_302	-1	632202
302 (M0)	1.0007	0.999859	1.0003	0.99919	0.999597	1.00009	1.00082	1.00201	1.00114	0.997808	0.998999	0.998826	1.00255	1.00165	1.00273	0.999876	1.00023	1.00066	1.0026	1.00234	1.0014	0.998658	0.998707	0.997562		6.41263e-06	5.2726e-06	8.24897e-06	9.97998e-06	7.48842e-06	1.12126e-05	5.44578e-06	2.61935e-05	5.41899e-06	7.15117e-06	6.27391e-06	7.37222e-06	2.45589e-05	2.51824e-05	2.27723e-05	4.47675e-06	7.78206e-06	0.000616177	3.21037e-06	2.44425e-05	5.064e-06	0.00014808	0.000309342	0.000403355
303 (M1)	0.000458584	0.00128571	0.000693422	0.00174117	0.00122771	0.0009559	9.71459e-05	-0.000494439	0.000123487	0.00280461	0.00189757	0.00201414	-0.0008176	-0.000219605	-0.00101458	0.00144064	0.00091921	0.000253451	-0.00117047	-0.000506914	-1.17398e-05	0.00218988	0.00186022	0.00290046		6.56096e-06	5.39456e-06	8.43978e-06	1.02108e-05	7.66164e-06	1.14719e-05	5.57174e-06	2.67993e-05	5.54434e-06	7.31659e-06	6.41903e-06	7.54274e-06	2.5127e-05	2.57649e-05	2.32991e-05	4.5803e-06	7.96207e-06	0.000630429	3.28463e-06	2.50079e-05	5.18114e-06	0.000151505	0.000316497	0.000412685
304 (M2)	-0.0012676	-0.00122177	-0.000900988	-0.000846199	-0.000805725	-0.00102633	-0.00101868	-0.00137124	-0.00139583	-0.00051777	-0.000880031	-0.000811454	-0.00167813	-0.00126053	-0.00140223	-0.00142771	-0.00111354	-0.00146852	-0.0015851	-0.00167371	-0.00150128	-0.000904947	-0.000809497	-0.000756488		6.47667e-06	5.32526e-06	8.33136e-06	1.00797e-05	7.56321e-06	1.13245e-05	5.50016e-06	2.64551e-05	5.47311e-06	7.22259e-06	6.33657e-06	7.44584e-06	2.48042e-05	2.54339e-05	2.29998e-05	4.52146e-06	7.85979e-06	0.00062233	3.24244e-06	2.46866e-05	5.11458e-06	0.000149559	0.000312431	0.000407383
305 (M3)	6.38963e-05	5.46588e-05	-8.11808e-05	-7.2823e-06	2.73516e-05	7.50271e-05	0.00011394	4.16576e-05	7.464e-05	-7.4526e-05	-5.84142e-06	1.10141e-05	0.00022283	6.73943e-05	-3.84571e-05	9.48266e-05	-4.79235e-05	0.000128185	0.000178878	8.14012e-05	6.68114e-05	-5.64821e-05	-2.01489e-05	8.23645e-09		6.39183e-06	5.2555e-06	8.22221e-06	9.94761e-06	7.46413e-06	1.11762e-05	5.42811e-06	2.61085e-05	5.40142e-06	7.12798e-06	6.25356e-06	7.3483e-06	2.44792e-05	2.51007e-05	2.26985e-05	4.46223e-06	7.75682e-06	0.000614178	3.19996e-06	2.43632e-05	5.04758e-06	0.000147599	0.000308338	0.000402046
306 (M4)	7.78433e-05	3.84576e-05	4.38676e-05	6.76417e-07	1.83955e-06	-3.62463e-06	5.21133e-06	8.16131e-05	7.69611e-05	2.07049e-05	2.01551e-05	6.35844e-06	-3.01398e-05	1.64155e-05	-4.81048e-05	2.09127e-05	6.42929e-05	6.57531e-05	-4.00059e-05	5.44439e-06	5.76919e-05	4.64581e-05	4.18883e-05	1.03523e-05		6.30711e-06	5.18584e-06	8.11323e-06	9.81576e-06	7.3652e-06	1.10281e-05	5.35617e-06	2.57624e-05	5.32982e-06	7.0335e-06	6.17067e-06	7.2509e-06	2.41548e-05	2.4768e-05	2.23976e-05	4.40308e-06	7.65401e-06	0.000606037	3.15755e-06	2.40403e-05	4.98067e-06	0.000145643	0.000304251	0.000396717
307 (M5)	-6.65892e-06	9.5143e-06	-4.43624e-05	-7.61421e-05	-3.51312e-05	-9.67734e-05	1.15465e-06	-0.000318062	1.23942e-05	-2.4687e-05	-1.1454e-05	-3.21058e-05	-0.00030521	-0.000308551	-0.000280814	2.30624e-05	-3.41679e-05	8.24632e-05	4.19576e-05	-0.000300724	1.45674e-05	1.76446e-05	5.06764e-05	5.27392e-05		6.21784e-06	5.11244e-06	7.9984e-06	9.67684e-06	7.26096e-06	1.0872e-05	5.28036e-06	2.53978e-05	5.25439e-06	6.93395e-06	6.08334e-06	7.14828e-06	2.38129e-05	2.44175e-05	2.20806e-05	4.34077e-06	7.54568e-06	0.00059746	3.11286e-06	2.37001e-05	4.91018e-06	0.000143582	0.000299945	0.000391103
308 (M6)	-2.90552e-05	-2.92436e-05	-1.68601e-05	-7.58707e-06	-1.69895e-05	-3.24391e-06	-2.55029e-05	3.86289e-05	-3.28355e-05	-2.06256e-05	-2.32559e-05	-1.80047e-05	4.41203e-05	4.16689e-05	4.34289e-05	-3.0695e-05	-2.08671e-05	3.6151e-05	-2.9468e-05	4.18544e-05	-3.11898e-05	-1.15997e-05	6.71615e-06	2.21529e-05		6.02132e-06	4.95086e-06	7.7456e-06	9.37099e-06	7.03147e-06	1.05284e-05	5.11347e-06	2.45951e-05	5.08832e-06	6.7148e-06	5.89107e-06	6.92235e-06	2.30603e-05	2.36457e-05	2.13827e-05	4.20357e-06	7.30719e-06	0.000578576	3.01447e-06	2.2951e-05	4.75499e-06	0.000139044	0.000290465	0.000378741
Guanine_322	-1	1183500
322 (M0)	1.02453	1.03277	1.01073	1.04491	1.04875	1.05258	1.07169	1.0634	1.05016	1.03611	1.03588	1.03152	1.04891	1.04357	1.03821	1.07965	1.02731	1.03083	1.05413	1.04545	1.04874	1.0729	1.06827	1.0287		0.00567906	4.31832e-05	0.000118271	0.000987641	2.63596e-05	2.44326e-05	0.000112446	7.86881e-05	5.72561e-05	1.33079e-05	2.83618e-05	2.01976e-05	0.00439539	5.50977e-05	7.35544e-05	5.00345e-05	2.67139e-05	4.75405e-05	7.03028e-05	7.80914e-05	6.53973e-05	4.34393e-05	3.78425e-05	1.57756e-05
323 (M1)	-0.00487833	-0.00825185	-0.00169799	-0.015425	-0.022747	-0.0223752	-0.0612125	-0.0495766	-0.0267567	-0.00520348	-0.00519293	-0.00175568	-0.0348146	-0.0222027	-0.0211819	-0.0644035	9.47803e-05	-0.00559885	-0.0356238	-0.0270295	-0.030478	-0.0565207	-0.0516495	0.00304788		0.00581351	4.42055e-05	0.000121071	0.00101102	2.69837e-05	2.5011e-05	0.000115108	8.0551e-05	5.86116e-05	1.36229e-05	2.90332e-05	2.06758e-05	0.00449945	5.64021e-05	7.52958e-05	5.1219e-05	2.73463e-05	4.8666e-05	7.19672e-05	7.99402e-05	6.69455e-05	4.44677e-05	3.87384e-05	1.61491e-05
324 (M2)	-0.024902	-0.0245625	-0.00722159	-0.028154	-0.0265218	-0.0293101	-0.0131961	-0.0147587	-0.0253364	-0.0312066	-0.0285847	-0.027749	-0.0184191	-0.0219236	-0.0169353	-0.0158225	-0.0268394	-0.0257203	-0.0198752	-0.0196898	-0.0187977	-0.016395	-0.0159432	-0.0305516		0.00573824	4.36332e-05	0.000119503	0.000997932	2.66343e-05	2.46872e-05	0.000113618	7.95081e-05	5.78527e-05	1.34466e-05	2.86573e-05	2.04081e-05	0.00444119	5.56718e-05	7.43209e-05	5.05558e-05	2.69923e-05	4.80359e-05	7.10353e-05	7.89051e-05	6.60787e-05	4.38919e-05	3.82368e-05	1.594e-05
325 (M3)	0.00146432	0.000329906	-0.000151971	-0.00305425	0.00052028	-0.00166922	0.00432396	0.00195189	0.00248738	-7.35618e-06	-0.00294079	-0.00266906	0.00178597	0.00108288	0.000775271	0.00111878	-0.000603843	0.000841276	0.00219127	0.00220729	0.0012723	0.000419658	-0.000380081	-0.00180959		0.00566223	4.30552e-05	0.00011792	0.000984714	2.62815e-05	2.43602e-05	0.000112113	7.84549e-05	5.70864e-05	1.32684e-05	2.82777e-05	2.01378e-05	0.00438237	5.49344e-05	7.33365e-05	4.98862e-05	2.66347e-05	4.73996e-05	7.00945e-05	7.786e-05	6.52035e-05	4.33106e-05	3.77304e-05	1.57289e-05
326 (M4)	-0.000771688	-0.000470052	-0.0020216	0.000717287	-0.000147097	0.000601601	-0.00172753	-0.00119489	-0.000652022	0.000171391	0.000602843	0.00042016	-0.0010389	-0.00070068	-0.00109717	-0.000715282	-0.000158241	-0.000516054	-0.000965685	-0.00109784	-0.000920614	-0.000605978	-0.000527688	0.000416252		0.00558257	4.24495e-05	0.000116261	0.00097086	2.59117e-05	2.40175e-05	0.000110536	7.73511e-05	5.62832e-05	1.30818e-05	2.78799e-05	1.98545e-05	0.00432071	5.41615e-05	7.23047e-05	4.91843e-05	2.626e-05	4.67328e-05	6.91083e-05	7.67645e-05	6.42861e-05	4.27012e-05	3.71995e-05	1.55076e-05
327 (M5)	0.000608604	0.000163278	0.000299366	0.000346603	0.000132492	0.000195954	4.91525e-05	0.000135887	6.409e-05	0.000134723	0.000260898	0.000258842	0.00050619	0.000142015	0.000186793	0.000148745	0.000189405	0.000138706	0.000104084	0.00011117	0.000149156	0.00017693	0.000213278	0.000212208		0.00539127	4.09948e-05	0.000112277	0.000937591	2.50238e-05	2.31945e-05	0.000106748	7.47005e-05	5.43545e-05	1.26335e-05	2.69245e-05	1.91741e-05	0.00417265	5.23055e-05	6.98269e-05	4.74989e-05	2.53601e-05	4.51313e-05	6.67401e-05	7.4134e-05	6.20832e-05	4.12379e-05	3.59248e-05	1.49762e-05
Methionine_320	-1	847897
320 (M0)	1.00483	1.00154	0.99672	1.00504	1.00803	1.00757	1.00691	0.992447	1.00677	1.00321	1.00023	1.00607	1.00835	0.998312	1.00533	1.00452	0.997368	1.00643	1.00779	1.00859	1.00713	1.00306	1.00467	1.00177		0.000310371	0.00150073	0.0048998	0.000369402	0.00012821	0.000127348	0.000132206	0.00616627	0.000133716	0.00215265	0.00370072	0.000327008	0.000140611	0.00112271	0.000133745	0.00211142	0.0044849	0.000133851	0.000135308	0.000130678	0.000138334	0.00240024	0.000722803	0.00285804
321 (M1)	-0.00448462	-0.00427735	-0.00439943	-0.00446181	-0.00602169	-0.00608569	-0.00524846	-0.00441776	-0.00590935	-0.00517195	-0.00420929	-0.0055549	-0.00677262	-0.003856	-0.00308837	-0.00402683	-0.00407418	-0.00516211	-0.00689845	-0.00652194	-0.00496294	-0.00457581	-0.00410472	-0.00416048		0.000317287	0.00153417	0.00500898	0.000377634	0.000131067	0.000130186	0.000135153	0.00630368	0.000136696	0.00220062	0.00378318	0.000334296	0.000143744	0.00114772	0.000136725	0.00215847	0.00458484	0.000136834	0.000138323	0.00013359	0.000141416	0.00245373	0.00073891	0.00292173
322 (M2)	-0.00105376	-0.000641079	-0.00033177	-0.000803503	-0.00127392	-0.000669032	-0.000660348	-0.0011158	-0.0011318	-0.000964105	-0.00108978	-0.000891875	-0.00104095	-0.000723599	-0.0022579	-0.00134609	-0.00113189	-0.000459693	-0.000235728	-0.00186656	-0.00156759	-0.000810445	-0.00118984	-0.000686681		0.000313988	0.00151821	0.00495689	0.000373707	0.000129704	0.000128832	0.000133747	0.00623812	0.000135274	0.00217773	0.00374384	0.000330819	0.00014225	0.00113579	0.000135303	0.00213603	0.00453716	0.000135411	0.000136885	0.000132201	0.000139946	0.00242821	0.000731226	0.00289134
323 (M3)	0.000361329	0.00054966	0.000559533	-0.000313886	0.000136487	4.50453e-05	-3.83764e-05	0.00133457	0.00107333	0.000165226	-8.06371e-05	-9.23057e-05	0.000535992	0.000878269	0.000859857	9.0393e-05	0.000361522	0.000160222	0.000343718	0.000646102	0.000426231	4.36915e-05	-3.96506e-05	-0.000130831		0.000309903	0.00149846	0.0048924	0.000368845	0.000128017	0.000127156	0.000132007	0.00615696	0.000133514	0.0021494	0.00369513	0.000326515	0.000140399	0.00112101	0.000133543	0.00210823	0.00447813	0.000133649	0.000135104	0.000130481	0.000138125	0.00239662	0.000721712	0.00285372
324 (M4)	-7.81991e-05	5.64656e-05	-5.47238e-05	-0.000180002	-2.64021e-05	-9.15895e-06	-0.000164393	0.000532421	0.000227616	-0.000157329	-1.04983e-05	-3.28524e-05	-0.000243561	0.000163797	0.000116068	0.00011435	0.000143429	-0.000136335	-0.000144733	5.86817e-05	-0.000199207	-0.000104712	-0.000106128	-4.72492e-05		0.000304664	0.00147313	0.0048097	0.00036261	0.000125853	0.000125006	0.000129775	0.00605288	0.000131257	0.00211306	0.00363266	0.000320995	0.000138025	0.00110206	0.000131285	0.00207259	0.00440243	0.00013139	0.00013282	0.000128275	0.00013579	0.0023561	0.000709512	0.00280548
325 (M5)	0.000658089	0.00178581	0.00333591	0.00101021	-0.000959992	-0.000965818	-0.000924006	0.00699206	-0.0011461	0.00189435	0.00165189	0.000744428	-0.000963745	0.00537103	-0.00108183	-0.000953293	0.00286513	-0.000961889	-0.000979474	-0.00102996	-0.000957458	0.000451016	0.000462149	0.000759526		0.000294628	0.0014246	0.00465126	0.000350665	0.000121707	0.000120888	0.0001255	0.00585349	0.000126933	0.00204346	0.003513	0.000310422	0.000133479	0.00106576	0.000126961	0.00200432	0.00425741	0.000127062	0.000128445	0.00012405	0.000131317	0.00227849	0.00068614	0.00271307
Arginine(-NH3)_442	-1	1110700
442 (M0)	1.04695	1.03673	1.02275	0.99012	1.008	0.999673	1.03121	1.03922	1.04489	0.99871	0.990079	0.984166	1.05127	1.05109	1.04294	1.02192	1.01707	1.0382	1.04853	1.0439	1.04685	1.02341	1.01013	1.01947		0.000141822	0.00568474	0.00290077	0.0135808	0.00867604	0.0126902	0.000145618	0.00583479	0.000130926	0.0110178	0.0142022	0.0173561	0.000136719	0.000135685	0.00569928	0.00901021	0.0106025	0.000139296	0.000135489	0.00013917	0.00610866	0.00216743	0.00243	0.00383844
443 (M1)	-0.0150375	-0.00613684	-0.00429438	-0.0172891	-0.0201669	-0.0134904	0.00365545	-0.00393028	-0.00523897	-0.0149789	-0.0157595	-0.0148577	-0.0175482	-0.01664	-0.0110824	-0.0192347	-0.014617	-0.0243904	-0.0130754	-0.0092377	-0.0151617	-0.0164915	-0.0156841	-0.0192856		0.000150575	0.00603559	0.0030798	0.014419	0.0092115	0.0134734	0.000154605	0.0061949	0.000139007	0.0116978	0.0150787	0.0184273	0.000145157	0.00014406	0.00605103	0.0095663	0.0112569	0.000147893	0.000143851	0.00014776	0.00648567	0.0023012	0.00257997	0.00407534
444 (M2)	0.00320157	-0.000537544	-0.00297633	-0.00160196	-0.00343711	-6.19949e-05	0.0018127	-0.00755736	-0.00700182	-0.00115106	-0.00112842	-0.000772568	1.61132e-05	-0.000946201	-0.00332182	-0.000608146	-7.04615e-05	-0.00125552	-0.00188786	-4.09433e-05	-0.00672279	-0.00171805	-0.00122814	-0.00239977		0.000148451	0.00595048	0.00303637	0.0142157	0.00908161	0.0132834	0.000152425	0.00610755	0.000137047	0.0115328	0.0148661	0.0181674	0.00014311	0.000142028	0.0059657	0.0094314	0.0110982	0.000145808	0.000141823	0.000145676	0.00639422	0.00226875	0.00254359	0.00401787
445 (M3)	-0.0429353	-0.0426307	-0.0168528	-0.00781528	-0.0075255	-0.00996581	-0.0448986	-0.0405505	-0.0407765	-0.00783907	-0.00681231	-0.00599542	-0.0415371	-0.0413314	-0.0410504	-0.0107546	-0.0120389	-0.00908456	-0.0414781	-0.0425985	-0.039288	-0.00769426	-0.00731653	-0.0036143		0.000146408	0.00586858	0.00299458	0.01402	0.00895661	0.0131005	0.000150327	0.00602349	0.00013516	0.0113741	0.0146615	0.0179174	0.00014114	0.000140073	0.00588359	0.0093016	0.0109454	0.000143801	0.000139871	0.000143671	0.00630621	0.00223752	0.00250858	0.00396257
446 (M4)	0.0051259	0.00535095	-0.00328591	0.000927582	-0.00596593	-0.00573878	0.0054424	0.00565138	0.005657	0.00137466	0.000724303	-0.000745689	0.00521335	0.00526321	0.00538857	-0.00531546	-0.00514406	-0.00563838	0.00534965	0.00533246	0.00542435	-0.00631646	0.000227634	-0.000655375		0.000144271	0.00578291	0.00295086	0.0138154	0.00882587	0.0129093	0.000148133	0.00593556	0.000133187	0.011208	0.0144474	0.0176558	0.00013908	0.000138029	0.0057977	0.00916581	0.0107856	0.000141702	0.000137829	0.000141574	0.00621415	0.00220486	0.00247196	0.00390473
447 (M5)	0.00341816	0.00334745	0.00229514	0.0169238	0.0169025	0.0141017	0.00353022	0.00315903	0.00319945	0.0116681	0.0148723	0.0152599	0.00330437	0.00328361	0.00322543	0.00217755	0.00223635	0.001965	0.00328516	0.0033706	0.0030418	0.00771327	0.0116413	0.00380527		0.000142095	0.00569569	0.00290636	0.013607	0.00869274	0.0127146	0.000145898	0.00584603	0.000131178	0.011039	0.0142295	0.0173895	0.000136982	0.000135947	0.00571025	0.00902756	0.010623	0.000139564	0.00013575	0.000139438	0.00612042	0.0021716	0.00243468	0.00384583
448 (M6)	-0.000647875	-0.000443963	0.000218691	0.00232048	0.00518269	0.00368915	-0.000675856	-0.000438333	-0.000658043	0.000869157	0.00127186	0.00303423	-0.000642516	-0.00064345	-0.000434519	0.00434409	0.00203939	0.000315912	-0.000648465	-0.000655222	-1.53216e-05	-0.000606601	-0.000529925	-5.54642e-05		0.000133342	0.00534483	0.00272732	0.0127688	0.00815727	0.0119314	0.000136911	0.00548591	0.000123098	0.010359	0.013353	0.0163183	0.000128544	0.000127572	0.0053585	0.00847147	0.00996859	0.000130967	0.000127388	0.000130849	0.00574341	0.00203783	0.0022847	0.00360893
Cytosine_282	-1	874200
282 (M0)	0.505388	0.512187	0.559077	0.202675	nan	0.802328	0.845537	0.674998	0.641893	nan	nan	nan	0.812826	0.817826	0.804815	0.78835	0.798721	0.77265	0.841815	0.843215	0.85536	0.798353	0.784695	0.93416		0.0252639	0.0228958	0.0235132	0.00579143	nan	0.115762	0.0398476	0.0137404	0.0178817	nan	nan	nan	0.0266741	0.0222614	0.0178766	0.0703816	0.0973781	0.00292948	0.0260933	0.0280815	0.0263229	0.115838	0.139274	0.00044466
283 (M1)	0.0396998	0.0457789	0.0914968	0.0662508	nan	0.231918	-0.207529	0.118017	0.0944863	nan	nan	nan	0.0456759	0.0744388	0.108712	0.196421	0.228504	0.181531	0.0268841	0.02482	0.0171056	0.24068	0.23296	0.194927		0.0257481	0.0233346	0.0239639	0.00590244	nan	0.117981	0.0406114	0.0140037	0.0182244	nan	nan	nan	0.0271854	0.0226881	0.0182193	0.0717307	0.0992446	0.00298563	0.0265934	0.0286198	0.0268274	0.118058	0.141944	0.000453183
284 (M2)	0.0751987	0.0710934	0.0492513	0.152808	nan	-0.130269	0.107766	0.0179799	0.0290087	nan	nan	nan	0.0142918	0.00477489	-0.00295164	-0.0172021	-0.129246	0.0948987	0.0132201	0.0137303	0.0141989	-0.132326	-0.129323	-0.133933		0.0254201	0.0230374	0.0236587	0.00582726	nan	0.116478	0.0400941	0.0138253	0.0179923	nan	nan	nan	0.0268391	0.0223991	0.0179872	0.070817	0.0979804	0.0029476	0.0262547	0.0282552	0.0264857	0.116554	0.140136	0.00044741
285 (M3)	0.35669	0.350846	0.278104	0.569549	nan	-0.00431758	0.214183	0.174999	0.217329	nan	nan	nan	0.100471	0.0805601	0.0711068	-0.0264912	-0.00439987	-0.0494081	0.0904551	0.089887	0.0870121	-0.00533488	-0.00525759	-0.00199833		0.0250658	0.0227163	0.0233289	0.00574604	nan	0.114855	0.0395353	0.0136327	0.0177415	nan	nan	nan	0.026465	0.0220869	0.0177365	0.06983	0.0966148	0.00290652	0.0258887	0.0278614	0.0261166	0.11493	0.138183	0.000441175
286 (M4)	0.00491093	0.0040958	0.00410579	0.00642278	nan	0.00896031	0.00559412	0.00328307	0.00325072	nan	nan	nan	0.00384766	0.00366078	0.00303387	0.00867993	0.0114403	-0.00178786	0.00515548	0.00428654	0.00400199	0.0173578	0.0191865	0.00729822		0.0242439	0.0219714	0.0225639	0.00555761	nan	0.111089	0.0382388	0.0131856	0.0171597	nan	nan	nan	0.0255971	0.0213626	0.0171549	0.0675401	0.0934466	0.00281121	0.0250398	0.0269478	0.0252601	0.111161	0.133651	0.000426707
GABA_274	-1	702761
274 (M0)	0.93623	0.932084	0.911188	0.829824	0.850071	0.825011	0.93406	0.947873	0.940029	0.798479	0.850766	0.843302	0.878895	0.8903	0.901493	0.827228	0.868914	0.938296	0.909306	0.910695	0.940644	0.849962	0.867134	0.895003		0.0020897	0.00309635	0.00502388	0.000514724	0.00080497	0.000173612	0.0032043	0.00143978	0.00121068	0.000403429	0.000118807	0.000426196	0.00194276	0.00125982	0.00209649	0.000608695	0.000405074	0.00066207	0.00186065	0.0024995	0.00281085	0.000550566	0.000477063	0.000349074
275 (M1)	0.0252514	0.0211737	0.0212181	0.000187759	-0.00597488	0.00942137	0.035207	0.0183067	0.0254974	0.00933567	0.0103595	0.0099995	0.0963155	0.0526698	0.051386	0.0162817	0.0102765	0.00768685	0.0721965	0.0683014	0.0414121	0.0149009	0.0103029	0.0055762		0.00212664	0.00315108	0.00511267	0.000523822	0.000819197	0.000176681	0.00326094	0.00146523	0.00123208	0.00041056	0.000120907	0.000433729	0.0019771	0.00128208	0.00213354	0.000619453	0.000412233	0.000673772	0.00189353	0.00254368	0.00286053	0.000560297	0.000485495	0.000355244
276 (M2)	0.0275571	0.0343464	0.0518673	0.131021	0.116629	0.130316	0.0283687	0.0277231	0.0287224	0.151744	0.0970977	0.105511	0.0268706	0.0498388	0.044405	0.129786	0.0955762	0.0320563	0.0198317	0.0188553	0.0145463	0.107212	0.0930556	0.0707186		0.00209995	0.00311153	0.00504851	0.000517248	0.000808917	0.000174464	0.00322001	0.00144684	0.00121662	0.000405407	0.00011939	0.000428286	0.00195229	0.001266	0.00210677	0.00061168	0.00040706	0.000665317	0.00186977	0.00251176	0.00282463	0.000553266	0.000479403	0.000350786
277 (M3)	-0.00184988	-0.00128365	0.000140064	0.00212299	0.00266636	0.00163137	-0.00488789	-0.00285534	-0.00269079	0.00228199	0.0017189	0.00196005	-0.00594687	-0.00079237	-0.0036638	0.000390175	0.000793716	-0.000650889	-0.00540099	-0.00259639	-0.00270777	0.000862914	0.00154728	0.00111127		0.00207051	0.00306791	0.00497774	0.000509997	0.000797576	0.000172018	0.00317487	0.00142656	0.00119956	0.000399724	0.000117716	0.000422281	0.00192492	0.00124825	0.00207723	0.000603104	0.000401353	0.000655989	0.00184356	0.00247655	0.00278503	0.000545509	0.000472681	0.000345868
278 (M4)	0.0119516	0.0122544	0.013249	0.0375956	0.0374772	0.0341196	0.00917501	0.00934125	0.00918221	0.038856	0.0405646	0.0398786	0.00500427	0.00872546	0.006086	0.0269816	0.0249391	0.0231923	0.00516951	0.00620625	0.0077796	0.027689	0.0285557	0.0281101		0.00200532	0.00297131	0.00482101	0.000493939	0.000772463	0.000166602	0.00307491	0.00138164	0.00116179	0.000387138	0.000114009	0.000408986	0.00186431	0.00120894	0.00201183	0.000584115	0.000388716	0.000635335	0.00178551	0.00239857	0.00269734	0.000528333	0.000457799	0.000334978
Alanine_260	-1	530832
260 (M0)	0.407524	0.403898	0.409658	0.965654	0.96529	0.954887	0.498086	0.495767	0.509107	0.969964	0.965675	0.966128	0.718151	0.673727	0.689342	0.963124	0.946247	0.970852	0.712013	0.695523	0.691734	0.967233	0.968015	0.968369		0.0444857	0.0449836	0.0444264	0.00232875	0.00234673	0.00902413	0.00392554	0.0379923	0.0368111	0.00207851	0.00400702	0.00270575	0.0212308	0.0246895	0.0232215	0.00813754	0.0214329	0.00237715	0.0220087	0.0231384	0.0235085	0.0052885	0.0027628	0.00299112
261 (M1)	0.0439367	0.0427997	0.043104	0.00577565	0.00600964	0.00426963	0.0410156	0.043784	0.0438226	0.00502205	0.00482419	0.00509989	0.0288544	0.0308275	0.0314538	0.00162709	0.00229753	0.00151797	0.0273287	0.0277019	0.0278294	0.0025974	0.00350061	0.00378175		0.0451532	0.0456585	0.0450929	0.00236369	0.00238194	0.00915953	0.00398444	0.0385624	0.0373634	0.0021097	0.00406714	0.00274634	0.0215493	0.0250599	0.0235699	0.00825964	0.0217545	0.00241282	0.0223389	0.0234856	0.0238613	0.00536785	0.00280426	0.003036
262 (M2)	0.0862641	0.0857399	0.0853582	0.00741493	0.00731921	0.00694055	0.0617893	0.0677977	0.0650683	0.00633692	0.00632092	0.00640858	0.036455	0.0386533	0.0379514	0.00605248	0.00598695	0.00560885	0.0346797	0.0365132	0.0364097	0.0052058	0.00601024	0.00591978		0.0445504	0.045049	0.044491	0.00233214	0.00235015	0.00903726	0.00393125	0.0380476	0.0368647	0.00208153	0.00401285	0.00270968	0.0212617	0.0247254	0.0232552	0.00814938	0.0214641	0.00238061	0.0220407	0.0231721	0.0235427	0.00529619	0.00276682	0.00299548
263 (M3)	0.499305	0.505145	0.49877	0.0230858	0.0233015	0.0255917	0.403709	0.425636	0.413189	0.0203388	0.0205376	0.0206906	0.235532	0.275786	0.259859	0.0235611	0.025497	0.0237936	0.245408	0.25945	0.263714	0.0201046	0.0199791	0.01999		0.0431533	0.0436363	0.0430957	0.002259	0.00227645	0.00875385	0.00380796	0.0368544	0.0357086	0.00201626	0.00388701	0.00262471	0.0205949	0.02395	0.022526	0.00789381	0.020791	0.00230595	0.0213495	0.0224454	0.0228044	0.0051301	0.00268005	0.00290154
Pyruvate_174	-1	371851
174 (M0)	0.563283	0.522778	0.528383	0.977934	0.976969	0.97632	0.698987	0.669743	0.654879	0.983151	0.981183	0.978908	0.841811	0.779234	0.822099	0.987222	0.986092	0.987816	0.907775	0.888238	0.891742	0.989239	0.987908	0.987126		0.00169322	0.00151849	0.00172489	9.70565e-05	0.000107118	0.000127473	0.0025383	0.00307445	0.00222572	0.000128584	9.25307e-05	0.000139635	0.00212215	0.0012833	0.00166322	0.000166972	0.000114988	0.000565435	0.00336138	0.00404873	0.00126406	0.000538439	0.000141736	0.0001821
175 (M1)	0.0231454	0.0247096	0.0246208	-0.00070055	-0.000733421	-0.00127913	0.0171867	0.0208605	0.0196118	-0.00254572	-0.00198547	-0.00180122	0.0112231	0.0145146	0.0127566	-0.00334629	-0.00294083	-0.0029737	0.00644358	0.00730184	0.00339719	-0.00368828	-0.00317732	-0.00229688		0.00168754	0.0015134	0.00171911	9.67309e-05	0.000106759	0.000127045	0.00252978	0.00306413	0.00221826	0.000128152	9.22203e-05	0.000139167	0.00211503	0.001279	0.00165764	0.000166411	0.000114602	0.000563538	0.0033501	0.00403514	0.00125982	0.000536632	0.000141261	0.000181489
176 (M2)	0.0591254	0.0648273	0.064531	0.00502912	0.00526052	0.00528967	0.0346912	0.0387379	0.041128	0.00405681	0.00457694	0.00493187	0.019228	0.0254615	0.0202016	0.00334984	0.00341436	0.002944	0.0107762	0.0129059	0.0128477	0.00286749	0.00335605	0.00318545		0.00166704	0.00149501	0.00169822	9.55557e-05	0.000105462	0.000125502	0.00249905	0.00302691	0.00219131	0.000126595	9.10999e-05	0.000137476	0.00208933	0.00126346	0.0016375	0.00016439	0.00011321	0.000556691	0.0033094	0.00398612	0.00124451	0.000530113	0.000139544	0.000179284
177 (M3)	0.356929	0.389511	0.385034	0.0178733	0.0186541	0.0198503	0.252546	0.274678	0.287357	0.0155138	0.01636	0.0181488	0.130405	0.182534	0.147141	0.0129854	0.0135902	0.0128101	0.0785403	0.0956718	0.0935475	0.0121528	0.0121001	0.0122212		0.00164058	0.00147129	0.00167127	9.40392e-05	0.000103788	0.00012351	0.00245939	0.00297887	0.00215653	0.000124586	8.96541e-05	0.000135294	0.00205618	0.00124341	0.00161151	0.000161781	0.000111413	0.000547856	0.00325688	0.00392286	0.00122476	0.0005217	0.00013733	0.000176439
3PG_585	-1	1166970
585 (M0)	0.473521	0.453707	0.44908	1.06361	1.06296	1.06382	0.718664	0.698832	0.695031	1.06299	1.06297	1.06215	1.02351	0.966524	0.97945	1.06587	1.06307	1.06991	nan	1.05577	1.05243	1.06599	1.06429	1.06537		0.0206437	0.0225434	0.023805	0.00390197	0.00395203	0.00384161	0.0265163	0.0277583	0.0179918	0.0037632	0.00378697	0.00386282	0.0495025	0.00717055	0.0233141	0.00382924	0.00353753	0.00379464	nan	0.0275618	0.00993755	0.00375868	0.00375208	0.00386171
586 (M1)	0.0098816	0.0131759	0.0137516	-0.0604246	-0.0585974	-0.0597842	-0.0251214	-0.0152476	-0.0176776	-0.0592641	-0.0590576	-0.0568998	-0.0647124	-0.0460944	-0.046973	-0.0603141	-0.0570189	-0.0642485	nan	-0.0799236	-0.063167	-0.0603468	-0.0595188	-0.0605626		0.022905	0.0250127	0.0264125	0.00432938	0.00438493	0.00426241	0.0294207	0.0307988	0.0199625	0.00417541	0.00420178	0.00428594	0.0549249	0.00795599	0.0258678	0.00424869	0.00392502	0.00421029	nan	0.0305808	0.0110261	0.00417039	0.00416307	0.00428471
587 (M2)	0.0734746	0.0774531	0.078753	-0.00123714	-0.00301478	-0.00204953	0.0383241	0.0375897	0.0343626	-0.00105371	-0.0014992	-0.0036036	-0.00457692	0.0023832	-0.00256443	-0.00416951	-0.00292153	-0.00456042	nan	-0.015848	-0.00867571	-0.0038294	-0.00253732	-0.00334468		0.0225527	0.024628	0.0260063	0.00426279	0.00431748	0.00419685	0.0289682	0.0303251	0.0196555	0.00411119	0.00413716	0.00422002	0.0540801	0.00783362	0.02547	0.00418334	0.00386465	0.00414553	nan	0.0301104	0.0108565	0.00410624	0.00409904	0.00421881
588 (M3)	0.455718	0.471486	0.475001	0.000402612	0.000981439	0.000325776	0.292942	0.305493	0.30571	-0.000348191	-0.000185528	0.000650313	0.05346	0.0844215	0.0878756	0.000784152	-0.00109831	0.00118933	nan	0.0283927	0.0270113	0.000238124	5.74261e-05	0.000856526		0.020087	0.0219354	0.023163	0.00379673	0.00384545	0.003738	0.0258011	0.0270096	0.0175065	0.00366171	0.00368484	0.00375864	0.0481674	0.00697716	0.0226853	0.00372597	0.00344212	0.0036923	nan	0.0268184	0.00966953	0.0036573	0.00365089	0.00375756
Glycine_246	-1	561421
246 (M0)	0.971888	0.969546	0.967839	0.988864	0.989058	0.99075	0.999946	0.998737	0.997306	0.988285	0.989193	0.988285	0.999637	0.997262	0.998542	0.992851	0.991676	0.995227	1.0016	1.00093	0.999683	0.989695	0.988618	0.986442		0.000475305	0.000520652	0.000537298	0.000728874	0.000727796	0.0006835	0.000197265	0.000203493	0.000235529	0.000807354	0.000757202	0.000768408	0.000230412	0.000345936	0.000273999	0.000584883	0.000646338	0.000474011	0.000182874	0.000206362	0.000260082	0.000722599	0.000766342	0.000860868
247 (M1)	0.00303415	0.00406004	0.00464789	0.00891037	0.00880277	0.00743135	-0.00324277	-0.00236188	-0.00138301	0.0092277	0.00854622	0.0092512	-0.00102444	0.00117901	0.00019411	0.0053887	0.00653516	0.00348066	-0.00196191	-0.00126111	-0.000273197	0.00815082	0.00909632	0.0107447		0.000480788	0.000526658	0.000543496	0.000737282	0.000736191	0.000691384	0.00019954	0.000205841	0.000238246	0.000816666	0.000765936	0.000777271	0.00023307	0.000349926	0.00027716	0.00059163	0.000653793	0.000479478	0.000184983	0.000208742	0.000263082	0.000730934	0.000775182	0.000870798
248 (M2)	0.025768	0.0271567	0.0283145	0.00312773	0.00303984	0.00266162	0.00347206	0.00386081	0.0044039	0.00347495	0.00319534	0.00341287	0.00171843	0.00203757	0.00165325	0.00250305	0.00260099	0.00190867	0.000602998	0.000624977	0.000957842	0.00305104	0.00322686	0.00386364		0.000466104	0.000510574	0.000526898	0.000714765	0.000713708	0.000670269	0.000193446	0.000199554	0.00023097	0.000791725	0.000742545	0.000753534	0.000225952	0.000339239	0.000268695	0.000573561	0.000633826	0.000464835	0.000179334	0.000202367	0.000255047	0.000708612	0.000751508	0.000844204
Valine_288	-1	610097
288 (M0)	1.0047	1.00472	1.00453	1.00295	1.00373	1.00385	1.00504	1.00553	1.00483	1.00226	1.00359	1.00357	1.00559	1.00466	1.00481	1.00405	1.00331	1.00359	1.00508	1.0056	1.0041	1.00301	1.00265	1.0024		5.27283e-05	5.25612e-05	5.28731e-05	0.000870972	5.11954e-05	5.372e-05	5.43258e-05	5.73278e-05	5.33259e-05	0.000635053	5.4187e-05	5.322e-05	5.38139e-05	5.45749e-05	5.56442e-05	5.23184e-05	5.58507e-05	5.6079e-05	5.31418e-05	5.27108e-05	5.67699e-05	5.32325e-05	5.39117e-05	5.26752e-05
289 (M1)	-0.00356051	-0.00368752	-0.00348043	-0.00245298	-0.00259448	-0.00296789	-0.00415298	-0.00446402	-0.0035869	-0.00183284	-0.00265712	-0.00260159	-0.00456653	-0.00355385	-0.00397663	-0.00292629	-0.00229483	-0.00312915	-0.0041281	-0.00424038	-0.00332998	-0.0022329	-0.00177696	-0.0017198		5.38011e-05	5.36305e-05	5.39489e-05	0.000888692	5.2237e-05	5.4813e-05	5.54311e-05	5.84942e-05	5.44108e-05	0.000647974	5.52894e-05	5.43028e-05	5.49087e-05	5.56853e-05	5.67763e-05	5.33829e-05	5.6987e-05	5.722e-05	5.4223e-05	5.37832e-05	5.79249e-05	5.43156e-05	5.50086e-05	5.37469e-05
290 (M2)	-0.000819846	-0.000832956	-0.000825011	-0.000716027	-0.000817074	-0.000588842	-0.000572784	-0.0010317	-0.000987273	-0.000453274	-0.000624934	-0.000704554	-0.000833766	-0.000909429	-0.000670258	-0.000734617	-0.000697867	-0.000550585	-0.000771368	-0.00124726	-0.000491786	-0.000477871	-0.000558565	-0.000329862		5.31207e-05	5.29524e-05	5.32666e-05	0.000877454	5.15764e-05	5.41199e-05	5.47302e-05	5.77545e-05	5.37227e-05	0.00063978	5.45903e-05	5.36161e-05	5.42144e-05	5.49811e-05	5.60583e-05	5.27078e-05	5.62663e-05	5.64964e-05	5.35374e-05	5.31031e-05	5.71924e-05	5.36287e-05	5.4313e-05	5.30672e-05
291 (M3)	-0.000112375	-4.58626e-08	-1.97266e-05	-5.47516e-05	-0.000134868	-8.12536e-05	-8.63645e-05	0.000224821	-4.04282e-05	-9.39775e-05	-8.46994e-05	-6.20034e-05	2.40436e-05	2.78179e-05	7.30021e-05	-0.000189235	-6.9968e-05	0.000313804	2.26066e-05	8.34756e-05	-1.92036e-05	-9.30387e-05	-0.000101665	-0.000154587		5.24242e-05	5.22581e-05	5.25682e-05	0.000865949	5.09002e-05	5.34103e-05	5.40126e-05	5.69972e-05	5.30184e-05	0.000631391	5.38745e-05	5.29131e-05	5.35036e-05	5.42602e-05	5.53233e-05	5.20167e-05	5.55286e-05	5.57557e-05	5.28354e-05	5.24069e-05	5.64426e-05	5.29255e-05	5.36008e-05	5.23714e-05
292 (M4)	1.21133e-05	3.67761e-05	2.81414e-05	3.73059e-05	4.66541e-05	7.88305e-06	-1.39599e-05	-2.59888e-05	1.02539e-05	1.61876e-05	-6.70238e-07	2.21212e-05	9.0346e-06	4.26837e-07	-1.01749e-05	1.20166e-05	-2.98636e-05	3.89007e-05	2.73309e-05	3.66257e-05	-4.16233e-05	2.37085e-05	9.77766e-06	3.02131e-05		5.16823e-05	5.15185e-05	5.18242e-05	0.000853693	5.01798e-05	5.26543e-05	5.32481e-05	5.61905e-05	5.2268e-05	0.000622455	5.3112e-05	5.21642e-05	5.27463e-05	5.34923e-05	5.45403e-05	5.12805e-05	5.47427e-05	5.49665e-05	5.20876e-05	5.16651e-05	5.56437e-05	5.21765e-05	5.28422e-05	5.16302e-05
293 (M5)	-0.00025369	-0.000268488	-0.000265452	-0.000217839	-0.00026131	-0.000259972	-0.000252413	-0.000270476	-0.000257336	-0.000228899	-0.000258024	-0.000263986	-0.000262693	-0.000262389	-0.000266409	-0.00024942	-0.000252855	-0.000301791	-0.00026832	-0.000269021	-0.000255318	-0.000265463	-0.000261616	-0.000264552		5.00519e-05	4.98933e-05	5.01894e-05	0.000826763	4.85968e-05	5.09933e-05	5.15684e-05	5.44179e-05	5.06191e-05	0.000602819	5.14365e-05	5.05186e-05	5.10824e-05	5.18048e-05	5.28198e-05	4.96628e-05	5.30158e-05	5.32326e-05	5.04445e-05	5.00353e-05	5.38884e-05	5.05305e-05	5.11753e-05	5.00015e-05
Aspartate_418	-1	926717
418 (M0)	0.0353965	0.0346409	0.0352227	0.107569	0.109503	0.096887	0.0356462	0.0351431	0.0366918	0.0981681	0.10012	0.101781	0.0818092	0.0839564	0.0841473	0.0878861	0.0928831	0.0954101	0.0961032	0.0968971	0.0980811	0.097435	0.102044	0.103398		0.00348627	0.00470154	0.00614624	0.00204009	0.00240117	0.0018924	0.00139672	0.000738014	0.00151931	0.0019839	0.00198941	0.00203658	0.00271168	0.0045887	0.0035881	0.00269172	0.00233943	0.00252259	0.000951891	0.000515439	0.000506179	0.00304694	0.00307556	0.00244687
419 (M1)	0.0222598	0.0212732	0.0213967	0.0227617	0.0233226	0.017321	0.0234399	0.0231036	0.0234204	0.0122882	0.0127155	0.0121263	0.0320478	0.0321422	0.0333597	0.0119019	0.0138828	0.00963263	0.0352197	0.0346998	0.0344806	0.0084995	0.0102126	0.00986306		0.00366619	0.00494418	0.00646344	0.00214537	0.0025251	0.00199007	0.0014688	0.000776102	0.00159772	0.00208629	0.00209208	0.00214169	0.00285163	0.00482551	0.00377328	0.00283064	0.00246016	0.00265278	0.00100102	0.00054204	0.000532302	0.00320419	0.00323429	0.00257315
420 (M2)	0.0997583	0.0976923	0.0979045	0.110439	0.111239	0.0968528	0.106738	0.105438	0.106231	0.0818417	0.0831676	0.0817067	0.13404	0.133563	0.136404	0.0789687	0.0867821	0.0684568	0.140894	0.140724	0.139529	0.0687297	0.0759576	0.0735797		0.00361526	0.00487549	0.00637365	0.00211557	0.00249002	0.00196242	0.00144839	0.000765319	0.00157552	0.0020573	0.00206302	0.00211193	0.00281201	0.00475847	0.00372085	0.00279131	0.00242599	0.00261592	0.000987109	0.000534509	0.000524907	0.00315967	0.00318935	0.0025374
421 (M3)	0.165092	0.16731	0.168495	0.238109	0.235449	0.242696	0.1125	0.116716	0.118107	0.288178	0.287839	0.287772	0.0709431	0.0722383	0.0713393	0.273315	0.271532	0.258357	0.0593058	0.0597818	0.0607132	0.277236	0.291049	0.289468		0.00356177	0.00480336	0.00627935	0.00208427	0.00245318	0.00193338	0.00142697	0.000753996	0.00155221	0.00202686	0.0020325	0.00208069	0.00277041	0.00468807	0.0036658	0.00275002	0.00239009	0.00257722	0.000972505	0.000526601	0.000517141	0.00311293	0.00314217	0.00249986
422 (M4)	0.679538	0.6803	0.677181	0.526172	0.525851	0.551386	0.727502	0.723875	0.719335	0.524601	0.521225	0.521644	0.683701	0.67932	0.676654	0.55366	0.540251	0.573877	0.673578	0.672663	0.67137	0.553944	0.526629	0.528983		0.00334972	0.00451739	0.00590551	0.00196018	0.00230713	0.00181828	0.00134201	0.000709108	0.0014598	0.0019062	0.00191149	0.00195681	0.00260547	0.00440897	0.00344756	0.0025863	0.0022478	0.00242379	0.000914608	0.000495251	0.000486353	0.0029276	0.0029551	0.00235103
NAA_ASP_287	-1	965569
287 (M0)	0.285616	0.289859	0.290342	0.151044	0.149584	0.13981	0.298333	0.304559	0.306829	0.144819	0.143741	0.14119	0.720651	0.743565	0.741587	0.132338	0.135519	0.134794	0.713083	0.715903	0.731159	0.13662	0.138394	0.137865		0.0446431	0.0387509	0.0366605	0.0238216	0.0234613	0.0267869	0.0355675	0.0350391	0.0503541	0.0266503	0.0278617	0.0266388	0.0107674	0.0103693	0.0117551	0.0369998	0.0312811	0.0359037	0.0107532	0.0149239	0.0132056	0.0332689	0.0334488	0.0294707
288 (M1)	0.0189831	0.0196912	0.0194671	0.0150734	0.0152195	0.0124847	0.0227766	0.0225224	0.0226166	0.00972242	0.00980988	0.00946492	0.0101478	0.0112077	0.00877092	0.00830396	0.00956644	0.00696419	0.0115389	0.0114174	0.00794285	0.00731708	0.00793823	0.00776359		0.045394	0.0394027	0.0372772	0.0242223	0.0238559	0.0272375	0.0361658	0.0356285	0.0512011	0.0270985	0.0283304	0.0270869	0.0109485	0.0105437	0.0119528	0.0376222	0.0318073	0.0365076	0.010934	0.015175	0.0134278	0.0338285	0.0340114	0.0299664
289 (M2)	0.0940675	0.0878785	0.0878486	0.083506	0.0844056	0.0765062	0.112286	0.105826	0.103574	0.0679476	0.0682538	0.0675932	0.0831501	0.0646762	0.0689838	0.0640227	0.0678475	0.0571425	0.0893393	0.0851974	0.0754847	0.0556955	0.0604694	0.0584602		0.0448347	0.0389173	0.0368179	0.0239239	0.023562	0.0269019	0.0357202	0.0351895	0.0505703	0.0267647	0.0279813	0.0267532	0.0108136	0.0104138	0.0118056	0.0371586	0.0314154	0.0360578	0.0107993	0.014988	0.0132623	0.0334117	0.0335924	0.0295972
290 (M3)	0.104363	0.104783	0.103481	0.243443	0.244652	0.243894	0.0783473	0.0786284	0.0717992	0.274378	0.274521	0.27502	0.021291	0.0185241	0.0188981	0.259229	0.262488	0.242422	0.0219819	0.0199511	0.0193097	0.256533	0.271795	0.272529		0.0441982	0.0383648	0.0362952	0.0235842	0.0232275	0.02652	0.0352131	0.0346899	0.0498523	0.0263847	0.027584	0.0263734	0.0106601	0.0102659	0.011638	0.0366311	0.0309694	0.0355459	0.010646	0.0147752	0.013074	0.0329374	0.0331154	0.029177
291 (M4)	0.452873	0.458659	0.462037	0.482524	0.482088	0.499978	0.451766	0.451942	0.444767	0.47546	0.474712	0.479235	0.153809	0.151723	0.149892	0.498013	0.492412	0.522059	0.153106	0.15239	0.153083	0.509453	0.486742	0.492731		0.0428359	0.0371823	0.0351765	0.0228573	0.0225116	0.0257026	0.0341278	0.0336207	0.0483159	0.0255715	0.0267339	0.0255605	0.0103315	0.00994952	0.0112793	0.0355021	0.0300149	0.0344504	0.0103179	0.0143198	0.0126711	0.0319222	0.0320948	0.0282777
Malate_419	-1	901932
419 (M0)	0.0524735	0.0502612	0.0510658	0.0830799	0.0841878	0.0778468	0.0859229	0.0714537	0.0684373	0.0753779	0.0750813	0.0750535	0.0897681	0.0854821	0.0905691	0.0721003	0.072185	0.0699657	0.124019	0.110674	0.12208	0.0640548	0.0654048	0.0654823		0.00674786	0.00622472	0.00506123	0.000539445	0.000409212	0.0014759	0.00572306	0.0057493	0.0065206	0.000705209	0.00122484	0.000851228	0.00643228	0.0060611	0.0047137	0.00320674	0.0021546	0.0032437	0.00634022	0.00607433	0.00587635	0.00197332	0.00143861	0.00121141
420 (M1)	0.0184635	0.0186131	0.0186912	0.0235201	0.0234642	0.0166813	0.0190923	0.0199883	0.0203543	0.0115091	0.0118926	0.0114868	0.0308451	0.0318788	0.0332437	0.0116958	0.0130924	0.00964507	0.0314707	0.0311999	0.0291598	0.0080564	0.00979807	0.00947444		0.00708833	0.00653879	0.0053166	0.000566663	0.000429858	0.00155036	0.00601181	0.00603937	0.00684959	0.00074079	0.00128664	0.000894176	0.00675682	0.00636691	0.00495152	0.00336854	0.00226331	0.00340736	0.00666011	0.00638081	0.00617284	0.00207288	0.0015112	0.00127254
421 (M2)	0.0924735	0.0902986	0.0908636	0.114103	0.114572	0.0975899	0.0966066	0.096955	0.099115	0.0831429	0.0846162	0.0828601	0.130171	0.131347	0.133524	0.0804666	0.0870702	0.0696247	0.127655	0.129822	0.12574	0.0691529	0.078138	0.0755286		0.00699084	0.00644886	0.00524348	0.000558869	0.000423946	0.00152904	0.00592913	0.00595631	0.00675539	0.000730602	0.00126894	0.000881879	0.00666389	0.00627934	0.00488343	0.00332221	0.00223218	0.00336049	0.00656851	0.00629305	0.00608795	0.00204438	0.00149041	0.00125503
422 (M3)	0.13698	0.139599	0.141403	0.242113	0.240227	0.244841	0.0877022	0.0923247	0.0915133	0.287076	0.288162	0.287184	0.0633569	0.0638876	0.0634077	0.281508	0.28583	0.266079	0.048299	0.0496556	0.0491126	0.282472	0.301341	0.298722		0.00688668	0.00635277	0.00516535	0.000550542	0.00041763	0.00150626	0.00584079	0.00586757	0.00665473	0.000719716	0.00125003	0.000868739	0.0065646	0.00618578	0.00481066	0.00327271	0.00219892	0.00331042	0.00647064	0.00619928	0.00599724	0.00201391	0.00146821	0.00123633
423 (M4)	0.708842	0.710523	0.706429	0.541387	0.541544	0.568164	0.719556	0.72824	0.73003	0.547235	0.545033	0.547907	0.695406	0.696685	0.687386	0.560557	0.54717	0.591105	0.677802	0.687263	0.682537	0.581788	0.550354	0.555661		0.00648333	0.0059807	0.00486282	0.000518298	0.00039317	0.00141804	0.0054987	0.00552391	0.00626498	0.000677564	0.00117682	0.000817858	0.00618012	0.00582349	0.00452891	0.00308103	0.00207013	0.00311654	0.00609167	0.0058362	0.00564599	0.00189596	0.00138222	0.00116392
Putrescine_316	-1	677530
316 (M0)	nan	nan	nan	nan	nan	nan	nan	nan	nan	nan	nan	nan	nan	1.09639	0.30715	nan	nan	1.09266	0.36675	0.614969	0.630819	nan	nan	nan		nan	nan	nan	nan	nan	nan	nan	nan	nan	nan	nan	nan	nan	0.000784771	0.00261201	nan	nan	0.000782176	0.0373235	0.0321699	0.0272477	nan	nan	nan
317 (M1)	nan	nan	nan	nan	nan	nan	nan	nan	nan	nan	nan	nan	nan	0.00377906	0.00500805	nan	nan	0.00854095	0.0119549	0.00653276	0.00459005	nan	nan	nan		nan	nan	nan	nan	nan	nan	nan	nan	nan	nan	nan	nan	nan	0.000808322	0.0026904	nan	nan	0.000805649	0.0384436	0.0331353	0.0280654	nan	nan	nan
318 (M2)	nan	nan	nan	nan	nan	nan	nan	nan	nan	nan	nan	nan	nan	-0.114299	0.708022	nan	nan	-0.115229	0.626129	0.344807	0.336823	nan	nan	nan		nan	nan	nan	nan	nan	nan	nan	nan	nan	nan	nan	nan	nan	0.0007974	0.00265405	nan	nan	0.000794764	0.0379242	0.0326876	0.0276862	nan	nan	nan
319 (M3)	nan	nan	nan	nan	nan	nan	nan	nan	nan	nan	nan	nan	nan	0.00959123	-0.0249128	nan	nan	0.00942992	-0.0296544	0.00297097	0.00816273	nan	nan	nan		nan	nan	nan	nan	nan	nan	nan	nan	nan	nan	nan	nan	nan	0.000786333	0.00261721	nan	nan	0.000783733	0.0373978	0.0322339	0.0273019	nan	nan	nan
320 (M4)	nan	nan	nan	nan	nan	nan	nan	nan	nan	nan	nan	nan	nan	0.00520847	0.00529854	nan	nan	0.00526872	0.00390309	0.0154359	0.00597063	nan	nan	nan		nan	nan	nan	nan	nan	nan	nan	nan	nan	nan	nan	nan	nan	0.000753435	0.00250771	nan	nan	0.000750944	0.0358331	0.0308853	0.0261597	nan	nan	nan
Fumarate_287	-1	728662
287 (M0)	0.209577	0.201873	0.180817	0.0968839	0.0973803	0.0966105	0.405141	0.400384	0.296234	0.0899592	0.0890994	0.0912244	0.337648	0.284097	0.356416	0.0991616	0.0947004	0.123732	0.532726	0.500322	0.499453	0.0874831	0.0846872	0.0880553		0.00212782	0.00136306	0.00131754	0.00162413	0.00157588	0.00183568	0.0016828	0.00922401	0.00195981	0.00176229	0.00161805	0.00177757	0.000792829	0.00135245	0.000883142	0.00128212	0.00122721	0.000841055	0.00071486	0.00103325	0.00108873	0.00136299	0.00165363	0.001946
288 (M1)	0.0109634	0.00970791	0.009973	0.0219501	0.0215279	0.0149252	0.0022224	0.00258411	0.00424598	0.0104981	0.0104985	0.0104239	0.0147225	0.0216969	0.0166306	0.010328	0.0118033	0.00777642	0.00902709	0.00739099	0.008454	0.00690852	0.00886927	0.00834956		0.00216361	0.00138598	0.0013397	0.00165145	0.00160239	0.00186655	0.00171111	0.00937917	0.00199277	0.00179193	0.00164526	0.00180747	0.000806165	0.0013752	0.000897998	0.00130369	0.00124786	0.000855202	0.000726884	0.00105063	0.00110704	0.00138592	0.00168145	0.00197874
289 (M2)	0.0731344	0.0727965	0.0736504	0.109862	0.110772	0.0941329	0.0603512	0.04739	0.0671187	0.0799874	0.0817084	0.0799723	0.0898968	0.0951495	0.0869659	0.0768711	0.0838074	0.0641176	0.069167	0.0647034	0.0685868	0.066029	0.0746912	0.0719706		0.00213696	0.00136891	0.0013232	0.0016311	0.00158265	0.00184356	0.00169003	0.0092636	0.00196822	0.00176985	0.00162499	0.00178521	0.000796232	0.00135826	0.000886933	0.00128763	0.00123248	0.000844666	0.000717928	0.00103768	0.0010934	0.00136884	0.00166073	0.00195436
290 (M3)	0.131612	0.136004	0.137947	0.240661	0.239616	0.242796	0.0754809	0.0756168	0.0874076	0.283974	0.285343	0.283095	0.0571451	0.057611	0.0519323	0.27507	0.280969	0.25455	0.0415272	0.0433371	0.0414746	0.277542	0.29646	0.29319		0.00210662	0.00134947	0.00130441	0.00160794	0.00156018	0.00181738	0.00166603	0.00913209	0.00194028	0.00174473	0.00160192	0.00175986	0.000784928	0.00133898	0.000874341	0.00126934	0.00121498	0.000832674	0.000707736	0.00102295	0.00107788	0.00134941	0.00163715	0.00192661
291 (M4)	0.575331	0.580874	0.599147	0.530764	0.530773	0.551491	0.45839	0.4833	0.545853	0.535507	0.533524	0.535322	0.502286	0.542715	0.489187	0.539174	0.52943	0.55078	0.348616	0.385926	0.38391	0.56252	0.535506	0.538387		0.00204169	0.00130788	0.00126421	0.00155839	0.00151209	0.00176137	0.00161469	0.00885063	0.00188048	0.00169095	0.00155255	0.00170562	0.000760736	0.00129771	0.000847394	0.00123022	0.00117754	0.00080701	0.000685923	0.000991421	0.00104466	0.00130782	0.00158669	0.00186723
Isoleucine_302	-1	658104
302 (M0)	1.00149	1.00097	1.00088	1.00026	1.00053	1.0009	1.00192	1.00157	1.00177	0.998958	0.99994	0.999651	1.00273	1.00192	1.00228	1.00114	1.00029	1.00175	1.0022	1.00272	1.00211	0.999526	0.999424	0.99857		4.42082e-06	4.01889e-06	5.07677e-06	0.000109956	5.50641e-06	0.000109898	4.07815e-06	4.26899e-06	4.52171e-06	7.7063e-05	4.97439e-06	5.75621e-06	4.75965e-06	4.5789e-06	5.14469e-06	5.36318e-06	8.84293e-05	4.96118e-06	4.30936e-06	3.97394e-06	4.2048e-06	5.17157e-06	5.89224e-06	3.37925e-05
303 (M1)	-0.00133482	-0.000961239	-0.000820263	-2.03688e-05	-3.12179e-05	-0.000730587	-0.00185827	-0.0020272	-0.00137235	0.001109	0.000192629	0.000617448	-0.00248463	-0.0015553	-0.00170389	-0.000424006	3.10928e-05	-0.0011329	-0.00204883	-0.00243641	-0.00170661	0.000600027	0.000833625	0.00142026		4.52308e-06	4.11185e-06	5.1942e-06	0.0001125	5.63378e-06	0.00011244	4.17248e-06	4.36774e-06	4.6263e-06	7.88456e-05	5.08945e-06	5.88936e-06	4.86974e-06	4.68481e-06	5.26369e-06	5.48724e-06	9.04747e-05	5.07594e-06	4.40904e-06	4.06586e-06	4.30206e-06	5.29119e-06	6.02854e-06	3.45741e-05
304 (M2)	-0.000324536	-0.000105326	-0.000150814	-0.000336843	-0.000593664	-0.000298884	-0.00031136	0.00030498	-0.000522463	-5.10785e-05	-0.000111849	-0.000256072	-0.000579809	-0.000505561	-0.000767715	-0.000766897	-0.000352745	-0.000678563	-0.000483773	-0.000420819	-0.000544073	-3.29213e-05	-0.000236426	5.20199e-05		4.46497e-06	4.05903e-06	5.12747e-06	0.000111055	5.56141e-06	0.000110995	4.11888e-06	4.31162e-06	4.56687e-06	7.78327e-05	5.02407e-06	5.8137e-06	4.80718e-06	4.62463e-06	5.19607e-06	5.41675e-06	8.93124e-05	5.01073e-06	4.3524e-06	4.01363e-06	4.24679e-06	5.22322e-06	5.95109e-06	3.41299e-05
305 (M3)	0.0001056	5.93606e-05	7.57744e-05	6.35661e-06	5.85988e-05	4.66816e-05	0.000195037	9.03816e-05	3.4024e-05	-0.000114541	-1.24354e-05	-4.16452e-05	0.00025724	6.90286e-05	8.8611e-05	-1.60138e-06	-4.32972e-05	9.68001e-05	0.000296138	0.000122916	0.000107068	-0.000112899	-2.90129e-05	-9.11448e-05		4.40648e-06	4.00586e-06	5.0603e-06	0.0001096	5.48855e-06	0.000109541	4.06492e-06	4.25514e-06	4.50704e-06	7.68131e-05	4.95825e-06	5.73754e-06	4.74421e-06	4.56405e-06	5.128e-06	5.34579e-06	8.81424e-05	4.94509e-06	4.29538e-06	3.96105e-06	4.19116e-06	5.15479e-06	5.87313e-06	3.36828e-05
306 (M4)	5.40077e-05	1.96573e-05	2.28691e-05	4.80153e-05	5.54326e-05	4.25301e-05	2.20751e-05	4.08371e-05	8.48662e-05	2.66377e-05	1.92773e-06	4.85502e-05	7.56365e-05	6.64555e-05	0.000111316	6.54326e-05	3.50599e-05	-2.4777e-05	2.35611e-05	3.99444e-06	3.07235e-05	3.035e-05	3.0352e-05	7.15452e-07		4.34808e-06	3.95276e-06	4.99323e-06	0.000108147	5.4158e-06	0.000108089	4.01104e-06	4.19874e-06	4.44731e-06	7.57949e-05	4.89253e-06	5.66149e-06	4.68133e-06	4.50355e-06	5.06003e-06	5.27493e-06	8.69741e-05	4.87955e-06	4.23845e-06	3.90855e-06	4.13561e-06	5.08647e-06	5.79528e-06	3.32364e-05
307 (M5)	4.73189e-05	5.28109e-05	1.90229e-05	1.8822e-05	1.27624e-05	1.18771e-05	7.34998e-05	6.2221e-05	4.83514e-05	2.49166e-05	1.54805e-05	7.13958e-06	4.46888e-05	4.02881e-05	3.36797e-05	1.43886e-05	1.99953e-05	6.20025e-06	4.69219e-05	4.20125e-05	4.19848e-05	1.5924e-05	1.41743e-06	2.78467e-05		4.28654e-06	3.89682e-06	4.92256e-06	0.000106616	5.33915e-06	0.00010656	3.95428e-06	4.13932e-06	4.38436e-06	7.47222e-05	4.82329e-06	5.58137e-06	4.61507e-06	4.43981e-06	4.98842e-06	5.20027e-06	8.57432e-05	4.81049e-06	4.17846e-06	3.85323e-06	4.07707e-06	5.01448e-06	5.71326e-06	3.2766e-05
308 (M6)	-4.10355e-05	-3.91671e-05	-3.231e-05	-1.88828e-05	-3.27221e-05	-1.74323e-05	-4.4984e-05	-4.42494e-05	-4.25127e-05	1.75275e-05	-2.88211e-05	-3.05113e-05	-4.35604e-05	-3.96154e-05	-4.17597e-05	-3.2602e-05	-2.01698e-05	-2.42172e-05	-4.03017e-05	-3.51676e-05	-3.7199e-05	-3.03528e-05	-2.79377e-05	7.92783e-06		4.15106e-06	3.77365e-06	4.76698e-06	0.000103247	5.1704e-06	0.000103192	3.8293e-06	4.00849e-06	4.24579e-06	7.23605e-05	4.67084e-06	5.40496e-06	4.46921e-06	4.29949e-06	4.83075e-06	5.03591e-06	8.30331e-05	4.65844e-06	4.04639e-06	3.73145e-06	3.94821e-06	4.85599e-06	5.53269e-06	3.17304e-05
Proline_286	-1	712586
286 (M0)	0.305165	0.297092	0.300377	0.284587	0.283893	0.27287	0.299373	0.294687	0.315133	0.360007	0.360631	0.358374	0.41513	0.408543	0.410785	0.285126	0.289435	0.286783	0.454732	0.4558	0.453709	0.380341	0.383515	0.380885		0.000753835	0.000481171	0.00128735	0.00162493	0.0018221	0.00184228	0.000880465	0.000944833	0.00135775	0.0018323	0.00177612	0.00160904	0.00118392	0.00162712	0.00217687	0.00216287	0.00230376	0.00203876	0.000286099	0.000829214	0.00125217	0.0017561	0.00200942	0.00154826
287 (M1)	-0.0233984	-0.0200112	-0.0220838	-0.000483424	-0.000753367	-0.00369792	-0.0302052	-0.0296383	-0.0283123	-0.00658814	-0.00731656	-0.00795628	-0.0342006	-0.0241058	-0.025565	-0.0104805	-0.00894579	-0.0134707	-0.0436367	-0.0407301	-0.0373114	-0.0134205	-0.0110579	-0.00966046		0.000769115	0.000490924	0.00131344	0.00165787	0.00185903	0.00187962	0.000898312	0.000963985	0.00138527	0.00186944	0.00181212	0.00164166	0.00120792	0.0016601	0.002221	0.00220672	0.00235046	0.00208009	0.000291898	0.000846022	0.00127756	0.00179169	0.00205015	0.00157964
288 (M2)	0.00944568	0.00979793	0.0093377	0.0193509	0.0196219	0.0154566	0.00710773	0.00853251	0.00860719	0.0114342	0.0114342	0.0114526	0.00906526	0.00943759	0.00934744	0.0111224	0.0125528	0.00861093	0.00370578	0.00393475	0.00598305	0.00734868	0.00865338	0.00902374		0.000759393	0.000484719	0.00129684	0.00163691	0.00183553	0.00185587	0.000886957	0.0009518	0.00136776	0.00184581	0.00178922	0.00162091	0.00119265	0.00163912	0.00219293	0.00217882	0.00232075	0.0020538	0.000288208	0.000835329	0.00126141	0.00176905	0.00202424	0.00155967
289 (M3)	0.0777644	0.0751267	0.0775791	0.0778716	0.0785043	0.0696587	0.100981	0.104412	0.0890421	0.0497356	0.0504918	0.0499125	0.101368	0.0994029	0.100184	0.0546493	0.0595511	0.0515034	0.105447	0.0934495	0.0944724	0.0420587	0.0445254	0.0437968		0.000749439	0.000478365	0.00127984	0.00161545	0.00181147	0.00183154	0.00087533	0.000939323	0.00134984	0.00182162	0.00176576	0.00159966	0.00117702	0.00161763	0.00216418	0.00215026	0.00229033	0.00202687	0.00028443	0.000824379	0.00124487	0.00174585	0.0019977	0.00153923
290 (M4)	0.0478554	0.0485609	0.0476718	0.0330212	0.0329151	0.0345122	0.043563	0.0448313	0.0446883	0.0310349	0.0310102	0.0310719	0.0304312	0.0306176	0.0306841	0.0349384	0.0338242	0.0344062	0.0268702	0.0281414	0.0263544	0.0305096	0.0299115	0.0300932		0.000738832	0.000471595	0.00126173	0.00159259	0.00178584	0.00180562	0.000862942	0.000926029	0.00133073	0.00179583	0.00174077	0.00157702	0.00116036	0.00159474	0.00213355	0.00211983	0.00225791	0.00199819	0.000280405	0.000812711	0.00122725	0.00172115	0.00196943	0.00151744
291 (M5)	0.584998	0.591031	0.589547	0.588043	0.588373	0.613947	0.580822	0.579073	0.573398	0.556902	0.556199	0.559485	0.480071	0.478507	0.47734	0.627631	0.616609	0.635192	0.453656	0.461176	0.458913	0.555715	0.547025	0.54819		0.000715526	0.000456718	0.00122193	0.00154235	0.0017295	0.00174866	0.000835721	0.000896818	0.00128875	0.00173918	0.00168586	0.00152727	0.00112375	0.00154443	0.00206625	0.00205296	0.00218669	0.00193515	0.000271559	0.000787074	0.00118854	0.00166685	0.00190731	0.00146958
Cystine_639	-1	1425540
639 (M0)	1.0125	1.00745	1.00657	1.08565	1.10131	1.07747	1.04341	1.03296	1.02175	nan	1.07801	1.07669	1.01085	0.984351	0.982514	1.07522	1.09386	1.05764	1.04458	1.0373	1.01662	1.04562	1.09146	1.10327		0.00227757	0.00250925	0.0027623	0.00200156	0.00197907	0.00216065	0.00239722	0.00277611	0.00267999	nan	0.00216356	0.0020728	0.00290677	0.00309053	0.00317744	0.00209702	0.00202597	0.00238184	0.00255597	0.00273349	0.00290533	0.00244578	0.00204995	0.00193743
640 (M1)	-0.0119085	0.00142956	-0.0143139	-0.0244996	-0.0383093	-0.0242469	-0.00881267	-0.0377081	-0.00303511	nan	-0.0387721	-0.0122062	-0.0146308	-0.00707679	-0.0129406	-0.0183774	-0.0391419	-0.0220538	-0.026872	-0.0326739	-0.0310245	-0.0197253	-0.0270418	-0.0347654		0.00254095	0.00279943	0.00308174	0.00223303	0.00220794	0.00241051	0.00267444	0.00309714	0.00298991	nan	0.00241376	0.0023125	0.00324292	0.00344792	0.00354489	0.00233952	0.00226026	0.00265728	0.00285155	0.0030496	0.00324131	0.00272862	0.00228701	0.00216147
641 (M2)	0.0107847	-0.00485018	0.0117575	-0.0542773	-0.048881	-0.0317722	-0.0135081	0.0357404	0.0212658	nan	-0.0483349	-0.0441454	0.0488027	0.0607768	0.0731798	-0.0434048	-0.0479635	-0.00817575	0.0101193	0.0340453	0.0469431	-0.0300187	-0.0411244	-0.0535169		0.00251082	0.00276624	0.0030452	0.00220655	0.00218176	0.00238193	0.00264273	0.00306042	0.00295446	nan	0.00238514	0.00228508	0.00320446	0.00340704	0.00350285	0.00231178	0.00223346	0.00262577	0.00281774	0.00301344	0.00320288	0.00269627	0.0022599	0.00213585
642 (M3)	-0.000829848	0.00652549	0.00844859	0.0265292	0.0131968	0.00863794	0.0197753	0.0198135	-0.000110399	nan	0.0153888	0.0065541	0.00143809	0.0215509	0.0174313	0.0195655	0.0278891	0.00829944	0.0154084	0.00468053	0.0228676	0.0113938	0.000335735	0.00978588		0.00248336	0.00273599	0.0030119	0.00218242	0.0021579	0.00235588	0.00261383	0.00302695	0.00292215	nan	0.00235906	0.00226009	0.00316942	0.00336978	0.00346455	0.0022865	0.00220904	0.00259706	0.00278693	0.00298048	0.00316785	0.00266678	0.00223518	0.00211249
643 (M4)	-0.00161664	5.9956e-05	-0.000705869	-0.0442635	-0.0386978	-0.0429039	-0.0547633	-0.0674278	-0.0566443	nan	0.003729	-0.0391486	-0.0647856	-0.0782307	-0.079639	-0.0448502	-0.0456449	-0.0500741	-0.0584979	-0.0603746	-0.0727509	0.00375292	-0.0360429	-0.0360088		0.00243841	0.00268646	0.00295738	0.00214292	0.00211884	0.00231324	0.00256652	0.00297216	0.00286926	nan	0.00231636	0.00221919	0.00311205	0.00330879	0.00340184	0.00224511	0.00216905	0.00255005	0.00273648	0.00292654	0.00311051	0.00261851	0.00219473	0.00207425
644 (M5)	-0.0132911	-0.0152032	-0.0167154	0.004854	0.0064784	0.00756786	0.00694931	0.00845184	0.0102914	nan	-0.0137257	0.00743295	0.0109725	0.00913381	0.00997555	0.00599249	0.00486928	0.00836625	0.00814847	0.0100953	0.00848644	-0.015055	0.00818644	0.00671847		0.00238834	0.0026313	0.00289665	0.00209892	0.00207533	0.00226574	0.00251381	0.00291113	0.00281034	nan	0.00226879	0.00217362	0.00304815	0.00324084	0.00333198	0.00219901	0.00212451	0.00249769	0.00268029	0.00286644	0.00304664	0.00256474	0.00214966	0.00203166
645 (M6)	0.00369892	0.00383783	0.00411957	0.00718062	0.00603194	0.00647779	0.00834795	0.0097937	0.00801105	nan	0.00303833	0.00600212	0.00901629	0.0113174	0.0113433	0.00707148	0.00732911	0.00736593	0.00860194	0.0084884	0.0105739	0.00326357	0.00536681	0.00561191		0.00214608	0.00236439	0.00260283	0.00188601	0.00186482	0.00203591	0.00225882	0.00261584	0.00252527	nan	0.00203865	0.00195313	0.00273896	0.0029121	0.002994	0.00197595	0.00190901	0.00224433	0.00240841	0.00257568	0.0027376	0.00230458	0.0019316	0.00182557
NAA_3TBDMS_460	-1	1018040
460 (M0)	0.302186	0.299246	0.294727	0.120091	0.118999	0.110289	0.323149	0.324202	0.331122	0.115352	0.114779	0.11254	0.784982	0.788262	0.788518	0.104699	0.106508	0.107946	0.787291	0.787097	0.785795	0.111929	0.112095	0.110698		0.000940498	0.00083542	0.000479215	0.000780979	0.000706917	0.000626493	0.00066672	0.000736087	0.000549843	0.00123355	0.000943984	0.000840187	3.19827e-05	0.000123172	6.15915e-05	0.000911365	0.00170588	0.0021787	3.45088e-05	0.000231654	0.000136691	0.00125406	0.00110657	0.00112467
461 (M1)	0.0108079	0.0102875	0.0111665	0.0100517	0.0102551	0.00821443	0.0158077	0.0167776	0.0144414	0.00576665	0.00589081	0.00573018	0.00141361	0.00206744	0.00088753	0.00539298	0.00602271	0.00424113	0.000322184	0.000228094	0.000571322	0.00396989	0.00434862	0.0043108		0.000996511	0.000885175	0.000507756	0.000827492	0.000749019	0.000663806	0.000706428	0.000779926	0.00058259	0.00130702	0.0010002	0.000890226	3.38875e-05	0.000130508	6.52597e-05	0.000965643	0.00180748	0.00230845	3.6564e-05	0.00024545	0.000144831	0.00132875	0.00117248	0.00119165
462 (M2)	0.0576893	0.056311	0.0563857	0.0846233	0.0849031	0.0782264	0.0710618	0.0697017	0.0700367	0.0705411	0.070518	0.0699271	0.0266587	0.0262334	0.0273093	0.0668728	0.0697641	0.0604434	0.0260846	0.0273916	0.0275496	0.0593637	0.0625792	0.0622025		0.000982734	0.000872937	0.000500736	0.000816051	0.000738664	0.000654628	0.000696662	0.000769144	0.000574535	0.00128895	0.000986377	0.000877918	3.3419e-05	0.000128704	6.43575e-05	0.000952293	0.00178249	0.00227654	3.60585e-05	0.000242057	0.000142829	0.00131037	0.00115627	0.00117518
463 (M3)	0.0685801	0.0682373	0.0685333	0.155263	0.155833	0.154109	0.0565446	0.056224	0.0552211	0.171587	0.171729	0.172349	0.014073	0.0139369	0.0138868	0.156943	0.158718	0.14708	0.0144065	0.0137877	0.0137905	0.161662	0.169579	0.168762		0.000969342	0.000861041	0.000493912	0.00080493	0.000728598	0.000645707	0.000687168	0.000758662	0.000566706	0.00127138	0.000972935	0.000865954	3.29636e-05	0.00012695	6.34805e-05	0.000939316	0.0017582	0.00224552	3.55671e-05	0.000238758	0.000140883	0.00129252	0.00114051	0.00115916
464 (M4)	0.33486	0.333697	0.333562	0.352629	0.352048	0.360107	0.400523	0.389789	0.386616	0.333841	0.33398	0.33648	0.149397	0.145853	0.146805	0.350388	0.346849	0.372994	0.15674	0.155796	0.155772	0.360218	0.342571	0.342686		0.000955213	0.000848491	0.000486713	0.000793198	0.000717978	0.000636296	0.000677152	0.000747604	0.000558446	0.00125285	0.000958753	0.000853332	3.24831e-05	0.000125099	6.25552e-05	0.000925624	0.00173258	0.00221279	3.50487e-05	0.000235278	0.000138829	0.00127368	0.00112389	0.00114227
465 (M5)	0.060094	0.0623461	0.0634064	0.101653	0.102451	0.103743	0.0305036	0.0348728	0.0339292	0.118651	0.118497	0.117907	0.00417168	0.00388753	0.00377575	0.119841	0.120681	0.108761	0.00196812	0.00249167	0.00260346	0.109509	0.119596	0.120216		0.000940513	0.000835433	0.000479223	0.000780992	0.000706929	0.000626504	0.000666731	0.000736099	0.000549852	0.00123357	0.000943999	0.000840201	3.19832e-05	0.000123174	6.15925e-05	0.00091138	0.00170591	0.00217873	3.45093e-05	0.000231657	0.000136693	0.00125408	0.00110659	0.00112469
466 (M6)	0.167707	0.171748	0.173839	0.177678	0.177414	0.187207	0.10366	0.109896	0.109832	0.186604	0.186747	0.187125	0.0194549	0.0200185	0.0189667	0.198117	0.194181	0.201798	0.0132866	0.0133641	0.0141229	0.195805	0.191568	0.193466		0.000884232	0.00078544	0.000450546	0.000734256	0.000664625	0.000589013	0.000626833	0.00069205	0.000516948	0.00115975	0.000887509	0.000789922	3.00693e-05	0.000115803	5.79068e-05	0.000856842	0.00160383	0.00204835	3.24442e-05	0.000217795	0.000128513	0.00117903	0.00104037	0.00105739
2-Hydroxyglutarate_433	-1	961548
433 (M0)	0.575042	0.544062	0.520726	0.0413774	0.0496887	0.0454815	0.958885	0.773324	0.819092	0.0412915	0.0398645	0.0425136	0.672906	0.578706	0.653905	0.0488673	0.0461761	0.0828364	0.865323	0.905385	0.802484	0.0358344	0.0357071	0.0357374		0.0128953	0.00787295	0.0154644	0.00574333	0.00492446	0.00591594	0.0295541	0.00881786	0.0788899	0.00564485	0.00477331	0.00527702	0.0154721	0.0166529	0.0113536	0.0055427	0.00591753	0.00466147	0.0402639	0.0113718	0.0101141	0.00631532	0.00578536	0.00671803
434 (M1)	-0.0370454	-0.0464333	-0.0402414	0.0104215	0.0110796	0.00618015	-0.126364	-0.0146899	-0.0753539	0.00420496	0.00471687	0.00419518	-0.0562975	-0.0547613	-0.055106	0.00371712	0.00500029	0.00334573	-0.108493	-0.146345	-0.0946675	0.00226733	0.00390248	0.0030434		0.0135948	0.00830005	0.0163033	0.00605489	0.00519161	0.00623687	0.0311573	0.00929621	0.0831696	0.00595107	0.00503225	0.00556329	0.0163114	0.0175563	0.0119695	0.00584339	0.00623854	0.00491435	0.0424481	0.0119887	0.0106628	0.00665791	0.00609921	0.00708247
435 (M2)	0.00743374	0.0130118	0.0115256	0.0302693	0.0297175	0.0235576	-0.00405666	-0.00114157	0.00408642	0.02011	0.0202734	0.0194826	0.0154121	0.0150723	0.0135751	0.0186388	0.0201828	0.0149811	0.00569734	-0.00238543	0.0163441	0.0139503	0.0168988	0.0165753		0.0134111	0.00818786	0.0160829	0.00597305	0.00512143	0.00615257	0.0307362	0.00917056	0.0820454	0.00587064	0.00496424	0.00548809	0.0160909	0.017319	0.0118077	0.00576441	0.00615422	0.00484792	0.0418744	0.0118267	0.0105186	0.00656792	0.00601677	0.00698674
436 (M3)	0.0436705	0.0531389	0.0539863	0.105595	0.104395	0.0874669	0.0359029	0.0531465	0.0506507	0.0712551	0.0730204	0.0707165	0.0706148	0.0890548	0.0758422	0.0694563	0.0736639	0.0590159	0.0559305	0.055996	0.0606698	0.0563921	0.0632984	0.0616366		0.0132234	0.00807328	0.0158579	0.00588946	0.00504976	0.00606647	0.030306	0.00904222	0.0808973	0.00578848	0.00489476	0.00541129	0.0158658	0.0170767	0.0116425	0.00568374	0.00606809	0.00478008	0.0412884	0.0116612	0.0103714	0.00647601	0.00593257	0.00688897
437 (M4)	0.0387003	0.0344917	0.0376205	0.0446996	0.0436741	0.0450653	-0.0157782	0.0082767	0.0144207	0.0465861	0.0463945	0.0468301	0.0240862	0.0222717	0.0186699	0.0468749	0.0460148	0.0448632	-0.0238323	-0.0217785	0.00931712	0.0474127	0.0473259	0.0472485		0.0130194	0.00794873	0.0156132	0.00579861	0.00497186	0.00597289	0.0298385	0.00890273	0.0796493	0.00569918	0.00481926	0.00532781	0.015621	0.0168132	0.0114629	0.00559606	0.00597448	0.00470634	0.0406514	0.0114813	0.0102114	0.0063761	0.00584105	0.00678269
438 (M5)	0.362942	0.397809	0.424953	0.776466	0.769726	0.801284	0.175296	0.186569	0.225038	0.825317	0.82397	0.825228	0.287415	0.365409	0.301942	0.821096	0.817713	0.802648	0.237974	0.219966	0.212286	0.853291	0.84201	0.845691		0.0122558	0.00748252	0.0146975	0.00545851	0.00468025	0.00562256	0.0280884	0.00838057	0.0749777	0.00536491	0.0045366	0.00501532	0.0147048	0.0158271	0.0107905	0.00526783	0.00562407	0.0044303	0.0382671	0.0108079	0.00961252	0.00600213	0.00549846	0.00638487
Ornithine_474	-1	978296
474 (M0)	0.918802	0.914283	0.920955	0.957436	0.959687	0.956373	0.946045	0.9245	0.929112	0.978942	0.977471	0.972337	0.966094	0.962769	0.962958	0.977629	0.981641	0.986204	nan	0.979409	0.985724	0.986792	0.989918	0.991134		0.00382588	0.000487018	0.000683136	0.000821797	0.000400059	0.000925565	0.0108599	0.00317476	0.00259005	0.000752648	0.000522573	0.00101705	0.007451	0.00187908	0.00218719	0.00619229	0.000452297	0.00131338	nan	0.00492231	0.00119157	0.00124229	0.00106622	0.000927975
475 (M1)	-0.00741436	-0.00795428	-0.00734468	-0.00265369	-0.00935289	-0.0120379	-0.0120157	-0.00526285	-0.00319657	-0.011053	-0.011221	-0.0095981	-0.0106444	-0.00505589	-0.00250101	-0.00889067	-0.0109498	-0.0131186	nan	-0.0080405	-0.0139024	-0.00969834	-0.00870598	-0.00631451		0.00410561	0.000522627	0.000733084	0.000881884	0.000429309	0.000993239	0.0116539	0.00340688	0.00277942	0.000807679	0.000560781	0.00109142	0.00799578	0.00201647	0.00234711	0.00664505	0.000485367	0.00140941	nan	0.00528221	0.0012787	0.00133312	0.00114418	0.000995825
476 (M2)	-0.000223868	-0.000939629	0.00118094	-0.00260244	-0.00211778	-0.00310635	0.00132679	-0.00345613	-0.000886107	-0.00268983	-0.00311886	-0.00369595	0.000364378	-0.00250473	-0.00383737	-0.00314803	-0.00466418	-0.00520996	nan	-0.00381076	-0.00244255	-0.00454357	-0.0062095	-0.00724416		0.00404593	0.000515029	0.000722426	0.000869063	0.000423068	0.000978799	0.0114845	0.00335735	0.00273902	0.000795937	0.000552629	0.00107555	0.00787954	0.00198716	0.00231298	0.00654844	0.000478311	0.00138892	nan	0.00520541	0.00126011	0.00131374	0.00112754	0.000981347
477 (M3)	0.00818207	0.00967086	0.00755694	0.00477382	0.00577503	0.00607331	0.00755322	0.0107961	0.00972134	0.00236855	0.00312247	0.00259782	0.00707313	0.00773541	0.0076469	0.00256953	0.00400956	0.00367045	nan	0.00737985	0.00582445	0.00234341	0.00201883	0.0014293		0.00398736	0.000507573	0.000711968	0.000856482	0.000416943	0.00096463	0.0113182	0.00330875	0.00269937	0.000784414	0.000544628	0.00105998	0.00776547	0.00195839	0.0022795	0.00645364	0.000471387	0.00136881	nan	0.00513006	0.00124187	0.00129472	0.00111122	0.000967141
478 (M4)	0.00571509	0.00512664	0.00569025	0.00252759	0.00220328	0.00281982	0.00523671	0.00434973	0.00350434	0.00187515	0.0017053	0.00217335	0.00282734	0.00177126	0.00198668	0.00226904	0.00164466	0.00124474	nan	0.000955239	0.00033436	0.00168566	0.00179129	0.0017312		0.00392798	0.000500015	0.000701367	0.000843729	0.000410735	0.000950266	0.0111497	0.00325948	0.00265917	0.000772734	0.000536519	0.0010442	0.00764984	0.00192923	0.00224556	0.00635755	0.000464368	0.00134843	nan	0.00505367	0.00122337	0.00127544	0.00109467	0.00095274
479 (M5)	0.0785935	0.0807796	0.0726514	0.0410709	0.0441511	0.050661	0.0598429	0.072118	0.0635327	0.0310562	0.0323944	0.036719	0.0399448	0.0370226	0.0357621	0.0341679	0.0286001	0.0283686	nan	0.0275594	0.0255621	0.0245947	0.022201	0.0201008		0.00363824	0.000463133	0.000649632	0.000781493	0.000380438	0.000880172	0.0103273	0.00301905	0.00246302	0.000715735	0.000496943	0.000967172	0.00708557	0.00178693	0.00207992	0.00588859	0.000430114	0.00124896	nan	0.0046809	0.00113313	0.00118136	0.00101393	0.000882463
Tryptophan_375	-1	1292460
375 (M0)	nan	1.00344	1.01143	0.979343	0.980026	0.968901	0.997537	1.0217	0.999463	0.99132	0.99364	0.83777	nan	0.973389	1.00052	0.990901	0.989398	0.98306	0.926532	1.03641	0.915439	0.992315	0.990142	0.982509		nan	0.0140015	0.0118411	0.0235246	0.0293439	0.0225815	0.0157973	0.0164347	0.0127948	0.0249856	0.0261871	0.0240099	nan	0.0144633	0.0217047	0.0192544	0.0214595	0.0200875	0.0133098	4.25236e-09	0.0126099	0.0209801	0.0233197	0.0279483
376 (M1)	nan	-0.00706788	-0.0128573	-0.00646118	-0.0094831	-0.00487496	-0.0265125	-0.0308587	-0.0314324	-0.00765171	-0.00864068	-0.00853788	nan	-0.0103123	-0.0128745	-0.00465161	-0.00563942	-0.00698237	-0.0174708	-0.0397776	0.00589602	-0.00328949	-0.00536061	-0.00462743		nan	0.0145521	0.0123068	0.0244497	0.0304979	0.0234695	0.0164185	0.0170811	0.0132979	0.0259682	0.0272169	0.0249542	nan	0.0150321	0.0225582	0.0200116	0.0223035	0.0208775	0.0138332	4.41959e-09	0.0131058	0.0218052	0.0242368	0.0290474
377 (M2)	nan	-3.68514e-05	-0.00341877	0.00374256	0.0125179	0.00900111	0.00216913	0.00297243	-0.00207515	0.00111141	0.00658075	0.00754435	nan	0.00510373	0.00190524	0.00672375	0.00611617	0.010584	0.0105936	0.0108771	-0.00482978	0.000404719	0.0040124	0.00719291		nan	0.0143518	0.0121374	0.0241132	0.030078	0.0231465	0.0161925	0.0168459	0.0131149	0.0256107	0.0268423	0.0246107	nan	0.0148252	0.0222477	0.0197361	0.0219965	0.0205901	0.0136428	4.35875e-09	0.0129254	0.021505	0.0239031	0.0286475
378 (M3)	nan	-0.00465862	-0.00134203	-0.00369257	-0.00501048	-0.00459789	-0.00284518	-0.00369067	-0.000442232	-0.00436411	-0.00954601	-0.00224392	nan	-0.00485225	-0.0027924	-0.00431805	-0.00228183	-0.000217727	-0.00336604	-0.00545285	-0.00275524	-0.00186372	-0.00292424	-0.00612039		nan	0.0141565	0.0119722	0.023785	0.0296687	0.0228315	0.0159722	0.0166167	0.0129364	0.0252622	0.026477	0.0242757	nan	0.0146235	0.021945	0.0194676	0.0216971	0.0203099	0.0134571	4.29944e-09	0.0127495	0.0212124	0.0235778	0.0282577
379 (M4)	nan	-0.00253666	-0.00301876	0.0144247	-0.00367255	-0.00345978	-0.00284793	-0.0026957	-0.00296801	0.00225471	-0.00179199	-0.00336625	nan	-0.00285574	-0.00314592	-0.0033822	-0.0038708	-0.0048996	-0.00354097	-0.00292512	-0.00248528	-0.00342443	-0.00346399	-0.00288439		nan	0.0139629	0.0118084	0.0234597	0.0292629	0.0225192	0.0157537	0.0163894	0.0127595	0.0249167	0.0261148	0.0239437	nan	0.0144234	0.0216448	0.0192013	0.0214003	0.0200321	0.013273	4.24063e-09	0.0125751	0.0209222	0.0232554	0.0278712
380 (M5)	nan	0.000714064	0.000579823	-0.00413371	0.000824724	0.00078332	0.000636195	0.000672202	0.000517778	-0.000653813	0.000905624	0.000616376	nan	0.000743408	0.000665109	0.00076728	0.000700967	0.000678811	0.000709823	0.000786005	0.00059159	0.000641576	0.000699974	0.00081753		nan	0.0137733	0.0116481	0.0231411	0.0288656	0.0222134	0.0155398	0.0161669	0.0125862	0.0245783	0.0257602	0.0236186	nan	0.0142276	0.0213509	0.0189406	0.0211098	0.0197601	0.0130928	4.18305e-09	0.0124044	0.0206382	0.0229396	0.0274927
381 (M6)	nan	0.000120678	0.000155642	-0.000393433	0.000173979	0.000165787	0.000139658	0.000128871	0.000153634	-2.51015e-05	6.60391e-05	0.000167353	nan	0.000134668	0.000156363	0.000163384	0.000194518	0.000252054	0.000171884	0.000132689	0.000125651	0.000174601	0.000172333	0.000132173		nan	0.0135876	0.0114911	0.0228292	0.0284765	0.021914	0.0153303	0.0159489	0.0124166	0.024247	0.025413	0.0233002	nan	0.0140358	0.0210631	0.0186853	0.0208252	0.0194938	0.0129163	4.12666e-09	0.0122372	0.02036	0.0226304	0.0271221
382 (M7)	nan	-4.34137e-05	-3.92496e-05	0.000259637	-4.97943e-05	-4.8442e-05	-4.06262e-05	-4.17757e-05	-3.59726e-05	4.24155e-05	-4.87065e-05	-4.01117e-05	nan	-4.52241e-05	-4.27717e-05	-4.79172e-05	-4.64775e-05	-4.85809e-05	-4.53453e-05	-4.77831e-05	-3.77934e-05	-4.27375e-05	-4.51713e-05	-4.74681e-05		nan	0.0134058	0.0113373	0.0225238	0.0280955	0.0216208	0.0151252	0.0157356	0.0122504	0.0239226	0.025073	0.0229885	nan	0.013848	0.0207813	0.0184353	0.0205466	0.019233	0.0127435	4.07145e-09	0.0120734	0.0200876	0.0223276	0.0267593
383 (M8)	nan	-3.34148e-06	-5.23401e-06	4.83599e-06	-1.70955e-06	0.0171761	0.0275014	-3.59808e-06	0.0310918	-5.67959e-07	6.0103e-08	0.2033	nan	0.0329154	-4.57714e-06	-4.81528e-06	-6.18639e-06	0.00421517	0.076087	-4.35266e-06	0.077019	-5.47823e-06	-5.13177e-06	-5.5513e-07		nan	0.0132278	0.0111868	0.0222247	0.0277224	0.0213337	0.0149244	0.0155266	0.0120878	0.023605	0.0247401	0.0226832	nan	0.0136641	0.0205053	0.0181905	0.0202737	0.0189776	0.0125743	4.01739e-09	0.0119131	0.0198208	0.0220311	0.0264039
384 (M9)	nan	-8.45207e-06	-6.91776e-06	-2.99095e-05	-4.18325e-05	0.00285827	-0.00640267	-1.03439e-05	-0.00116292	-2.07856e-05	-1.75534e-05	-0.0472677	nan	-0.00249236	-1.42248e-05	-1.21532e-05	-1.38137e-05	-0.000994301	0.0052859	2.31254e-06	0.00242947	-1.36402e-05	-1.5315e-05	-3.67336e-05		nan	0.013052	0.0110381	0.0219293	0.027354	0.0210502	0.014726	0.0153203	0.0119271	0.0232912	0.0244113	0.0223817	nan	0.0134825	0.0202328	0.0179487	0.0200043	0.0187254	0.0124072	3.96399e-09	0.0117548	0.0195574	0.0217383	0.026053
385 (M10)	nan	-2.19464e-06	-1.76295e-06	-3.46515e-06	-3.52812e-05	-0.00223894	-0.001153	-2.57669e-06	-0.0026441	-3.91375e-06	-4.31089e-06	-0.00850793	nan	-0.00252075	-3.39061e-06	-2.99241e-06	-3.29195e-06	-0.000179656	-0.00407965	1.02313e-07	0.000982848	-3.2367e-06	-3.63307e-06	-2.9226e-05		nan	0.0128673	0.0108819	0.0216189	0.0269668	0.0207522	0.0145176	0.0151034	0.0117583	0.0229616	0.0240658	0.022065	nan	0.0132917	0.0199465	0.0176947	0.0197212	0.0184603	0.0122316	3.90789e-09	0.0115884	0.0192806	0.0214307	0.0256843
386 (M11)	nan	0.00014928	0.000126232	0.000251452	0.000749461	0.000230771	0.000604314	0.00017524	0.000379538	0.000266624	0.00027928	0.00347776	nan	0.000463415	0.000231454	0.000205306	0.000228828	0.000281115	-0.000514194	-9.91233e-08	-0.0013893	0.000223722	0.000248678	0.000651157		nan	0.012451	0.0105299	0.0209196	0.0260945	0.0200809	0.014048	0.0146148	0.0113779	0.0222188	0.0232872	0.0213512	nan	0.0128617	0.0193012	0.0171223	0.0190832	0.0178631	0.0118359	3.78147e-09	0.0112136	0.0186569	0.0207374	0.0248534
Glutamine_431	-1	1091280
431 (M0)	0.00602108	0.00591832	0.00605813	0.00663451	0.00661076	0.00585362	0.00314841	0.00586504	0.00662481	0.00587128	0.0058977	0.00585136	0.0306033	0.0291108	0.0284144	0.00519402	0.00596522	0.00475864	0.035906	0.0294034	0.0264186	0.00551294	0.0062129	0.00591164		0.00402798	0.00313765	0.00176803	0.0122321	0.0115989	0.011798	0.00729697	0.0054409	0.00511151	0.0138397	0.0126341	0.0148171	0.00452941	0.00187991	0.00357907	0.00414924	0.00511505	0.0020143	0.00510683	0.00431033	0.0036499	0.0103253	0.0107289	0.0133203
432 (M1)	0.000771396	0.000820496	0.000774081	0.000696115	0.000647609	0.000616648	0.00192903	0.00115887	0.00123311	0.000602512	0.000599056	0.000601955	0.000698331	0.000602385	0.00056848	0.000588833	0.000593627	0.000587318	0.000688443	0.000685884	0.000581091	0.000599268	0.00057926	0.000609605		0.00425609	0.00331533	0.00186816	0.0129248	0.0122557	0.0124662	0.00771019	0.00574902	0.00540098	0.0146235	0.0133495	0.0156561	0.00478591	0.00198636	0.00378175	0.00438421	0.00540471	0.00212837	0.00539602	0.00455442	0.0038566	0.01091	0.0113365	0.0140746
433 (M2)	0.00160205	0.00158968	0.0014707	0.00112823	0.00109477	0.00100119	0.00184763	0.00207153	0.00208927	0.000966119	0.000974315	0.00095178	0.00127257	0.00115539	0.00121371	0.000963464	0.000984153	0.0008892	0.00117079	0.00100107	0.00090995	0.000894531	0.000935617	0.000942155		0.00419739	0.00326961	0.00184239	0.0127466	0.0120867	0.0122942	0.00760386	0.00566974	0.0053265	0.0144218	0.0131654	0.0154402	0.00471991	0.00195897	0.0037296	0.00432375	0.00533018	0.00209902	0.00532161	0.00449161	0.00380341	0.0107595	0.0111802	0.0138805
434 (M3)	0.00779839	0.00786808	0.00730167	0.0050591	0.00496933	0.0046773	0.00964111	0.0115148	0.0116196	0.00442745	0.00445807	0.00429143	0.00783905	0.00697807	0.00714957	0.00477931	0.00484104	0.00475486	0.00829012	0.00741154	0.00680085	0.00436864	0.00444459	0.00440817		0.00413831	0.00322359	0.00181646	0.0125672	0.0119166	0.0121212	0.00749683	0.00558993	0.00525152	0.0142188	0.0129801	0.0152229	0.00465347	0.0019314	0.0036771	0.00426289	0.00525515	0.00206948	0.0052467	0.00442839	0.00374988	0.0106081	0.0110228	0.0136851
435 (M4)	0.0506657	0.0507111	0.0509342	0.0526917	0.0525277	0.0526412	0.0501534	0.0502025	0.0499285	0.0530561	0.0528536	0.0531784	0.0473859	0.0484813	0.0484411	0.0513281	0.0514839	0.0507126	0.047841	0.0482326	0.0487423	0.0523988	0.0526037	0.05277		0.00407545	0.00317463	0.00178887	0.0123763	0.0117356	0.0119371	0.00738296	0.00550502	0.00517175	0.0140028	0.0127829	0.0149917	0.00458279	0.00190206	0.00362125	0.00419814	0.00517533	0.00203804	0.00516701	0.00436112	0.00369292	0.010447	0.0108554	0.0134773
436 (M5)	0.942274	0.941443	0.940751	0.931214	0.932068	0.932852	0.944211	0.939056	0.938181	0.931278	0.932397	0.930693	0.92147	0.920871	0.922741	0.940424	0.938759	0.942985	0.915602	0.922228	0.925193	0.935025	0.933753	0.931979		0.00382851	0.00298227	0.00168048	0.0116264	0.0110245	0.0112138	0.00693561	0.00517146	0.00485838	0.0131543	0.0120084	0.0140833	0.0043051	0.00178681	0.00340183	0.00394376	0.00486174	0.00191455	0.00485393	0.00409687	0.00346915	0.00981395	0.0101976	0.0126606
Adenine_306	-1	1104460
306 (M0)	0.961033	0.958042	0.959587	0.966687	0.966566	0.96832	0.966005	0.96905	0.970715	0.964598	0.963566	0.967395	0.976577	0.976638	0.971549	0.971415	0.969703	0.967711	0.978204	0.978391	0.97728	0.970625	0.970327	0.96851		4.76513e-05	5.09937e-05	4.59819e-05	0.000384769	0.00037492	0.000876499	4.57978e-05	4.15385e-05	4.50257e-05	0.000538255	0.000284721	4.3197e-05	3.95549e-05	3.79562e-05	4.2476e-05	0.00133607	0.001311	0.000648522	3.77507e-05	3.52305e-05	3.63475e-05	0.000949013	0.000231052	0.000626622
307 (M1)	0.0403481	0.0426364	0.0423743	0.036696	0.0366048	0.0358202	0.0366343	0.033408	0.0334711	0.0373489	0.0379104	0.0366031	0.0282183	0.0290077	0.0306404	0.0334186	0.0348108	0.0366247	0.0271474	0.0270939	0.0279235	0.0337132	0.0349475	0.0361163		4.87747e-05	5.2196e-05	4.7066e-05	0.000393841	0.00038376	0.000897164	4.68776e-05	4.25178e-05	4.60873e-05	0.000550946	0.000291434	4.42155e-05	4.04875e-05	3.88511e-05	4.34774e-05	0.00136757	0.00134191	0.000663813	3.86407e-05	3.60612e-05	3.72045e-05	0.000971388	0.0002365	0.000641396
308 (M2)	-0.00170063	-0.000973031	-0.00228252	-0.00336274	-0.00325377	-0.00448731	-0.00299255	-0.00267205	-0.00472435	-0.00164771	-0.000867351	-0.00372016	-0.0052354	-0.00605592	-0.00203995	-0.0060255	-0.00576483	-0.00510253	-0.00549241	-0.00603317	-0.00569491	-0.00507512	-0.005262	-0.00501028		4.81406e-05	5.15173e-05	4.6454e-05	0.00038872	0.00037877	0.000885499	4.62681e-05	4.1965e-05	4.5488e-05	0.000543782	0.000287645	4.36406e-05	3.99611e-05	3.83459e-05	4.29121e-05	0.00134979	0.00132446	0.000655182	3.81383e-05	3.55923e-05	3.67208e-05	0.000958758	0.000233425	0.000633056
309 (M3)	0.000428852	0.000463896	0.000387759	-0.000101833	3.43366e-06	-0.000159097	0.000455294	0.000236991	0.000645747	-0.000440911	-0.000605308	-0.000159677	0.000461238	0.000405543	-5.81666e-05	2.33279e-05	0.000136884	0.000275401	0.000162823	0.000465283	0.000434231	-2.43572e-05	-0.000144648	9.31735e-07		4.75028e-05	5.08348e-05	4.58386e-05	0.00038357	0.000373752	0.000873767	4.56551e-05	4.1409e-05	4.48853e-05	0.000536578	0.000283834	4.30624e-05	3.94316e-05	3.78379e-05	4.23436e-05	0.00133191	0.00130692	0.000646501	3.7633e-05	3.51207e-05	3.62342e-05	0.000946055	0.000230332	0.000624669
310 (M4)	0.000248148	0.000189477	0.000295158	3.9892e-05	6.02235e-05	6.73739e-05	0.000230337	0.000309156	0.000205896	-4.52778e-05	2.13031e-05	0.000131328	0.00027994	0.000296386	0.000190822	0.000125821	0.000195711	0.000323514	0.000241909	0.000403227	0.000373008	0.000143859	0.000206618	0.000171378		4.68381e-05	5.01235e-05	4.51972e-05	0.000378203	0.000368522	0.000861542	4.50163e-05	4.08296e-05	4.42573e-05	0.00052907	0.000279862	4.24599e-05	3.88799e-05	3.73085e-05	4.17511e-05	0.00131327	0.00128863	0.000637455	3.71065e-05	3.46294e-05	3.57273e-05	0.000932819	0.000227109	0.000615929
311 (M5)	-0.000402412	-0.000406805	-0.000405696	-0.000248789	-0.000264786	-0.000191996	-0.000375325	-0.000371974	-0.000356137	-0.000211942	-0.000245663	-0.000289119	-0.000339083	-0.000328332	-0.000322303	-0.000157566	-0.000190835	-0.000300478	-0.000298678	-0.000354221	-0.000350983	-0.000202365	-0.000280445	-0.00024378		4.52363e-05	4.84093e-05	4.36515e-05	0.000365268	0.000355919	0.000832077	4.34767e-05	3.94333e-05	4.27437e-05	0.000510976	0.000270291	4.10078e-05	3.75502e-05	3.60325e-05	4.03232e-05	0.00126836	0.00124456	0.000615655	3.58374e-05	3.3445e-05	3.45054e-05	0.000900916	0.000219342	0.000594864
Lactate_261	-1	499794
261 (M0)	0.906312	0.919775	0.859205	nan	nan	0.971454	0.913921	0.942846	0.97239	0.976205	nan	nan	0.974992	0.945087	0.98754	0.978347	0.97632	0.982529	0.99306	0.96925	0.989281	0.977735	nan	nan		0.000988298	0.000826046	0.000469774	nan	nan	0.000196017	0.000888023	0.000669588	0.000336705	0.00450598	nan	nan	0.000339293	0.000579399	0.000188161	0.000143692	0.000862479	0.000118496	0.000146824	0.000364267	0.000210705	0.000726621	nan	nan
262 (M1)	0.00218079	0.0016108	0.00660951	nan	nan	0.0126561	0.00349732	0.0012035	-0.00077496	0.0147949	nan	nan	-0.00107757	0.00130917	-0.00298075	0.0111317	0.0127416	0.00792589	-0.00320188	-0.0010434	-0.00308531	0.0133493	nan	nan		0.00100237	0.000837809	0.000476463	nan	nan	0.000198808	0.000900668	0.000679122	0.000341499	0.00457014	nan	nan	0.000344124	0.000587649	0.00019084	0.000145738	0.00087476	0.000120183	0.000148915	0.000369454	0.000213705	0.000736968	nan	nan
263 (M2)	0.0125799	0.0108742	0.0188661	nan	nan	0.00649479	0.00988854	0.00658857	0.00338702	0.00646644	nan	nan	0.00231198	0.00645658	0.00124403	0.00519077	0.00602866	0.00403444	0.000424562	0.0031875	0.000475071	0.00533521	nan	nan		0.000989012	0.000826643	0.000470113	nan	nan	0.000196159	0.000888665	0.000670071	0.000336948	0.00450923	nan	nan	0.000339538	0.000579817	0.000188297	0.000143796	0.000863102	0.000118582	0.00014693	0.00036453	0.000210857	0.000727146	nan	nan
264 (M3)	0.0800102	0.0686104	0.116067	nan	nan	0.00958239	0.073626	0.0501824	0.0253699	0.00589134	nan	nan	0.0241085	0.0477376	0.0143369	0.00546719	0.00568385	0.00562304	0.00979767	0.0288511	0.0135985	0.00423123	nan	nan		0.000958662	0.000801275	0.000455686	nan	nan	0.000190139	0.000861394	0.000649508	0.000326608	0.00437085	nan	nan	0.000329118	0.000562024	0.000182518	0.000139383	0.000836615	0.000114943	0.000142421	0.000353344	0.000204386	0.000704832	nan	nan
Serine_390	-1	811056
390 (M0)	0.922292	0.916885	0.917313	1.00106	1.00045	1.00038	0.996055	0.993209	0.994204	1.00012	1.0007	1.00054	1.00338	1.00272	1.00306	1.003	1.0019	1.00307	1.00763	1.00726	1.00713	1.00216	1.00228	1.00102		0.000324415	0.000351424	0.00034122	1.25297e-05	2.76264e-05	1.72275e-05	0.00013474	0.000186589	0.000118084	1.78033e-05	2.53516e-05	3.68725e-05	0.000108976	7.7802e-05	1.21149e-05	3.54557e-05	3.30447e-05	6.04566e-05	0.000223186	0.000202802	0.000117558	3.59441e-05	3.55e-05	4.20858e-05
391 (M1)	0.00813586	0.00893215	0.00910426	-0.000451813	0.000266749	0.000275498	-0.00412535	-0.0031974	-0.00382656	0.000419479	9.76146e-05	0.000309416	-0.00444039	-0.00451104	-0.00404965	-0.00173442	-0.00102904	-0.00208719	-0.00583974	-0.00542717	-0.00508555	-0.00115434	-0.00108175	-0.000125942		0.000339789	0.000368078	0.00035739	1.31235e-05	2.89356e-05	1.80439e-05	0.000141125	0.000195432	0.00012368	1.8647e-05	2.6553e-05	3.86199e-05	0.00011414	8.14891e-05	1.2689e-05	3.7136e-05	3.46107e-05	6.33217e-05	0.000233763	0.000212412	0.000123129	3.76475e-05	3.71823e-05	4.40802e-05
392 (M2)	0.0121648	0.0130282	0.0127812	-0.000353098	-0.000284599	-0.000231234	-0.000591779	-0.000403324	2.90819e-05	-0.00017246	-0.000401208	-0.000462858	-0.00164843	-0.00100382	-0.00136824	-0.00104126	-0.000434906	-0.00083441	-0.00195453	-0.00191474	-0.00228244	-0.000747149	-0.000900339	-0.00051817		0.000334868	0.000362747	0.000352215	1.29334e-05	2.85166e-05	1.77826e-05	0.000139081	0.000192602	0.000121889	1.8377e-05	2.61685e-05	3.80606e-05	0.000112487	8.0309e-05	1.25053e-05	3.65982e-05	3.41095e-05	6.24047e-05	0.000230377	0.000209336	0.000121346	3.71023e-05	3.66439e-05	4.34419e-05
393 (M3)	0.0580179	0.0618264	0.0614701	-0.000255073	-0.000451956	-0.000430192	0.00882443	0.0106058	0.00969887	-0.00038692	-0.000412891	-0.000404392	0.00274059	0.00278117	0.00237123	-0.000245739	-0.000440461	-0.00018495	0.000315788	0.000160865	0.000233573	-0.000258553	-0.000320517	-0.000407211		0.000315116	0.00034135	0.000331439	1.21705e-05	2.68345e-05	1.67337e-05	0.000130878	0.000181241	0.0001147	1.7293e-05	2.46249e-05	3.58156e-05	0.000105852	7.55719e-05	1.17676e-05	3.44394e-05	3.20975e-05	5.87237e-05	0.000216788	0.000196988	0.000114188	3.49138e-05	3.44824e-05	4.08794e-05
Histidine_440	-1	1197790
440 (M0)	1.01793	1.01201	1.01652	1.01195	1.00983	1.00095	1.0241	1.03076	1.0207	1.01292	1.0094	0.991097	1.02721	1.01909	1.02791	1.01505	1.01714	1.01603	1.02455	1.02613	1.02435	1.0107	1.01381	1.00128		5.36265e-05	4.93375e-05	5.31807e-05	0.000138624	0.000710033	0.00202012	5.42066e-05	0.000120966	4.53413e-05	0.000403692	0.000983524	0.00090048	0.000143803	5.84488e-05	6.54247e-05	0.00101821	0.000146507	0.000129528	6.53451e-05	4.83536e-05	5.24981e-05	0.00178144	0.000297498	0.00130506
441 (M1)	-0.0169228	-0.0103827	-0.0157024	-0.00941812	-0.00790263	-0.0086039	-0.0221229	-0.0287407	-0.0181295	-0.0116197	-0.00790824	-0.00813693	-0.0272205	-0.0210066	-0.0295482	-0.0123669	-0.0150437	-0.0130892	-0.0234225	-0.0252	-0.0260931	-0.0126897	-0.0118603	-0.00732096		5.69302e-05	5.2377e-05	5.6457e-05	0.000147164	0.000753775	0.00214457	5.7546e-05	0.000128418	4.81346e-05	0.000428562	0.00104411	0.000955955	0.000152662	6.20495e-05	6.94552e-05	0.00108094	0.000155533	0.000137508	6.93708e-05	5.13325e-05	5.57323e-05	0.00189119	0.000315825	0.00138546
442 (M2)	0.000330699	-0.000348622	-0.000300189	-0.00182137	-0.000672063	-0.00114613	-0.00370374	-0.00137835	-0.00318017	-0.00119996	-0.00136728	-0.00147225	-9.93602e-05	0.000851129	-0.003438	-0.0032672	-0.00164354	-0.00182765	-0.0033612	-0.00246963	0.000929273	-0.00201778	-0.0021199	-0.00175978		5.61277e-05	5.16386e-05	5.56611e-05	0.000145089	0.00074315	0.00211434	5.67348e-05	0.000126608	4.74561e-05	0.00042252	0.0010294	0.000942479	0.00015051	6.11749e-05	6.84762e-05	0.0010657	0.00015334	0.00013557	6.83929e-05	5.06089e-05	5.49467e-05	0.00186453	0.000311373	0.00136593
443 (M3)	-0.00241742	-0.00252648	-0.00113033	-0.000378768	-0.00140557	-0.000788903	0.000686129	-0.000157912	0.00010311	-0.000107379	-0.000708058	-0.000551295	0.000478563	0.000582233	0.00462642	-0.000118349	-0.000377223	-0.000807657	0.000621935	0.00096863	0.000424269	0.00113802	0.000797841	0.000593364		5.53553e-05	5.0928e-05	5.48952e-05	0.000143093	0.000732923	0.00208525	5.59541e-05	0.000124865	4.6803e-05	0.000416706	0.00101523	0.00092951	0.000148438	6.0333e-05	6.75339e-05	0.00105104	0.00015123	0.000133704	6.74517e-05	4.99125e-05	5.41905e-05	0.00183887	0.000307089	0.00134713
444 (M4)	0.00106544	0.000936558	0.000655997	0.00113478	0.00102926	0.00118314	0.000656145	0.000789255	0.000365508	0.0013438	0.00153139	0.00142665	0.00116899	0.000515399	0.000370564	0.00137232	0.00148117	0.0010515	0.00121522	9.21143e-05	0.000360494	0.000707242	0.000617515	0.000346746		5.45474e-05	5.01848e-05	5.4094e-05	0.000141004	0.000722227	0.00205481	5.51375e-05	0.000123043	4.61199e-05	0.000410624	0.00100041	0.000915944	0.000146272	5.94525e-05	6.65482e-05	0.0010357	0.000149023	0.000131753	6.64673e-05	4.9184e-05	5.33996e-05	0.00181204	0.000302607	0.00132747
445 (M5)	0.000371604	0.000797805	0.000245137	-0.0018053	-0.00167305	0.0103035	0.000938698	-0.00159248	0.000497352	-0.00192637	-0.00193278	0.0169139	-0.00188093	0.000329598	0.000600529	-0.00186816	-0.00188717	-0.00168115	0.00107782	0.000994284	0.000377831	-0.00192539	-0.00178642	0.00679512		5.37246e-05	4.94277e-05	5.3278e-05	0.000138877	0.000711332	0.00202382	5.43058e-05	0.000121187	4.54242e-05	0.00040443	0.000985323	0.000902127	0.000144066	5.85557e-05	6.55444e-05	0.00102008	0.000146775	0.000129765	6.54647e-05	4.84421e-05	5.25941e-05	0.0017847	0.000298042	0.00130745
446 (M6)	-0.000396302	-0.000521519	-0.000333439	0.00027524	0.000364116	-0.00310289	-0.00059968	0.000265906	-0.000393668	0.000284387	0.000395455	0.00110808	0.000273448	-0.000404388	-0.000572886	0.000403634	0.000256775	0.000264709	-0.00072979	-0.00055056	-0.000386721	0.00528683	0.00031774	0.000388905		5.04212e-05	4.63885e-05	5.0002e-05	0.000130338	0.000667594	0.00189938	5.09666e-05	0.000113735	4.26312e-05	0.000379563	0.000924737	0.000846657	0.000135207	5.49552e-05	6.15142e-05	0.000957353	0.00013775	0.000121786	6.14394e-05	4.54635e-05	4.93602e-05	0.00167496	0.000279716	0.00122705
Lysine_431	-1	1032110
431 (M0)	1.00541	1.00707	1.00386	1.00017	1.00189	1.00156	1.00952	1.00702	1.00452	1.00418	0.999967	1.00305	0.999188	1.00287	1.00215	1.00204	1.00321	1.00148	1.00214	1.00456	1.00286	0.998411	1.00592	1.00287		0.000471681	0.00050236	0.00137233	0.000153251	0.000152004	0.000136231	7.03916e-05	6.94039e-05	0.0011208	0.000102861	0.00150675	0.000110258	0.00100592	0.00102384	0.00065588	0.00154491	0.00116239	0.00159804	0.000718819	0.000584866	0.000698062	0.00476248	7.98478e-05	0.000845213
432 (M1)	-0.00561795	-0.00692164	-0.00582344	-0.00402898	-0.00534779	-0.00431172	-0.00819291	-0.00587481	-0.00512763	-0.00517684	-0.00440992	-0.00392393	-0.00498923	-0.00516184	-0.00594995	-0.00619635	-0.0056926	-0.00565243	-0.00545186	-0.0076855	-0.00688673	-0.00555998	-0.0055232	-0.00410928		0.000500251	0.000532788	0.00145545	0.000162534	0.000161211	0.000144483	7.46552e-05	7.36077e-05	0.00118869	0.000109091	0.00159801	0.000116936	0.00106685	0.00108585	0.000695606	0.00163849	0.0012328	0.00169483	0.000762357	0.000620291	0.000740343	0.00505094	8.46841e-05	0.000896407
433 (M2)	-0.00250327	-0.00319513	-0.00207723	-0.00247919	-0.00264815	-0.00225325	-0.00301252	-0.002287	-0.00285809	-0.00209699	-0.0017846	-0.00303242	-0.0026465	-0.00290584	-0.00278291	-0.00245383	-0.00230579	-0.00231284	-0.00288478	-0.00294454	-0.00245668	-0.00249882	-0.00220409	-0.00186075		0.000493223	0.000525303	0.001435	0.00016025	0.000158946	0.000142453	7.36064e-05	7.25736e-05	0.00117199	0.000107558	0.00157556	0.000115293	0.00105186	0.0010706	0.000685834	0.00161547	0.00121548	0.00167102	0.000751647	0.000611577	0.000729942	0.00497998	8.34944e-05	0.000883814
434 (M3)	8.79785e-05	0.000633546	0.000286493	0.000575445	0.000327219	0.000276384	0.000472897	-0.000330122	0.000176281	0.000252515	0.000251205	0.000810667	-1.89401e-05	0.000224522	2.57946e-05	0.000531449	0.000444219	0.000377228	0.000718974	0.000310952	0.000589825	0.000625641	0.00023237	0.000263124		0.000486447	0.000518086	0.00141529	0.000158049	0.000156763	0.000140496	7.25951e-05	7.15765e-05	0.00115589	0.000106081	0.00155392	0.000113709	0.00103741	0.00105589	0.000676412	0.00159328	0.00119878	0.00164806	0.000741321	0.000603174	0.000719913	0.00491156	8.23473e-05	0.000871672
435 (M4)	0.00163074	0.0013936	0.00180621	0.00571692	0.00574521	0.00485695	0.00134012	0.00150703	0.00189815	0.00302992	0.00310045	0.00331947	0.00578204	0.00517481	0.00564046	0.00315075	0.00210935	0.00167989	0.00413634	0.00492474	0.00474114	0.0023339	0.00176274	0.00123163		0.00047936	0.000510539	0.00139467	0.000155746	0.000154479	0.000138449	7.15376e-05	7.05338e-05	0.00113905	0.000104535	0.00153128	0.000112053	0.00102229	0.00104051	0.000666558	0.00157007	0.00118132	0.00162405	0.000730521	0.000594387	0.000709426	0.00484001	8.11477e-05	0.000858973
436 (M5)	0.000483936	0.00040404	0.000333486	0.00146813	0.00144902	0.00101906	0.000310218	0.000460274	0.000366933	0.000564801	0.000499992	0.000586509	0.000504388	-0.00323041	0.000390436	0.00047601	0.000390102	0.000553693	0.000417424	0.00038498	0.000535879	0.000749044	0.000312739	0.00023273		0.000472121	0.000502829	0.00137361	0.000153394	0.000152146	0.000136358	7.04572e-05	6.94686e-05	0.00112185	0.000102957	0.00150815	0.000110361	0.00100686	0.00102479	0.000656492	0.00154635	0.00116347	0.00159953	0.000719489	0.000585411	0.000698712	0.00476692	7.99222e-05	0.000846001
437 (M6)	0.000801715	0.000931492	0.00114784	-0.00155258	-0.00153877	-0.00126328	-0.000495965	-0.00055235	0.000572729	-0.00083679	0.00335107	-0.00090065	0.00160554	0.00239553	0.000925046	0.00345329	0.00259445	0.00370589	0.000927347	0.000807866	0.00104881	0.00454527	-0.000560858	0.0019217		0.000443474	0.000472318	0.00129026	0.000144087	0.000142914	0.000128084	6.61821e-05	6.52535e-05	0.00105378	9.67095e-05	0.00141664	0.000103664	0.000945763	0.000962612	0.000616658	0.00145253	0.00109288	0.00150247	0.000675833	0.00054989	0.000656316	0.00447767	7.50727e-05	0.000794668
	AW_V_HAP1_CTRL_Gal_13Cgln	AW_V_HAP1_CTRL_Glc_13Cgln	AW_V_HAP1_NAXD_ko_Gal_13Cgln	AW_V_HAP1_NAXD_ko_Glc_13Cgln	AW_W_HAP1_CTRL_Gal4h_13Cgln	AW_W_HAP1_CTRL_Glc24h_13Cgln	AW_W_HAP1_NAXD_ko_Gal4h_13Cgln	AW_W_HAP1_NAXD_ko_Glc24h_13Cgln		StdErr (AW_V_HAP1_CTRL_Gal_13Cgln)	StdErr (AW_V_HAP1_CTRL_Glc_13Cgln)	StdErr (AW_V_HAP1_NAXD_ko_Gal_13Cgln)	StdErr (AW_V_HAP1_NAXD_ko_Glc_13Cgln)	StdErr (AW_W_HAP1_CTRL_Gal4h_13Cgln)	StdErr (AW_W_HAP1_CTRL_Glc24h_13Cgln)	StdErr (AW_W_HAP1_NAXD_ko_Gal4h_13Cgln)	StdErr (AW_W_HAP1_NAXD_ko_Glc24h_13Cgln)	Metabolite name	Fragment ion	Mass isotopomer
Thymine_297	-1	770863
297 (M0)	0.388479	1.09971	0.504103	1.07683	0.74029	0.928811	0.793299	1.03567		0.0100364	0.00317469	0.0272027	0.0133476	0.0208403	0.144572	0.0287874	0.0204947	Thymine_297	297	M0
298 (M1)	0.03401	-0.0102805	0.0316156	-0.00026738	0.00866106	0.0120584	0.00454916	0.0222045		0.00103445	0.00308966	0.000819402	0.00266793	0.00116564	0.00338385	0.000943523	0.00137257	Thymine_297	297	M1
299 (M2)	0.0953989	-0.10561	0.0802741	-0.0853278	0.0431739	-0.0502075	0.0364068	-0.0601974		0.00118395	0.000436474	0.00498458	0.022365	0.0044155	0.059014	0.00508672	0.0257214	Thymine_297	297	M2
300 (M3)	0.475127	0.00754129	0.391265	0.00226198	0.208436	0.0992236	0.166102	-0.00503742		0.0116711	0.000143561	0.0253819	0.00472473	0.0169548	0.0928717	0.023282	0.00554082	Thymine_297	297	M3
301 (M4)	0.012876	0.00528488	-0.00344559	0.00447248	-0.00145594	0.00445877	-0.00211027	0.00351361		0.00194723	3.3703e-05	0.00236083	0.000965253	0.000228747	0.00110508	0.000362702	0.00110355	Thymine_297	297	M4
302 (M5)	-0.00215365	-0.000572982	-0.000100747	-0.000252074	0.00360373	-5.03299e-05	0.00409042	0.000230936		0.000707071	1.38492e-05	0.00205985	0.000310761	0.00114258	0.000407729	0.00143123	0.00041021	Thymine_297	297	M5
Citrate_591	-1	1149110
591 (M0)	0.0421027	0.0818446	0.0552636	0.0773112	0.083724	0.0800818	0.100422	0.0686807		0.00378129	0.00180328	0.0097154	0.00339179	0.00224276	0.00567087	0.00727686	0.00246234	Citrate_591	591	M0
592 (M1)	0.0111845	0.0250012	0.0157723	0.0128763	0.0333262	0.0166206	0.0317793	0.0106886		0.000322728	0.00290649	0.000215239	0.000301677	0.000706063	0.000604084	0.000383568	0.00080899	Citrate_591	591	M1
593 (M2)	0.0636046	0.107414	0.0767934	0.0807149	0.132087	0.085884	0.129677	0.0721735		0.000791304	0.00601624	0.000552508	0.000978013	0.000774982	0.0037062	0.00118485	0.00288995	Citrate_591	591	M2
594 (M3)	0.082233	0.177659	0.0683277	0.206468	0.0593679	0.179879	0.0513729	0.202211		0.000576688	9.20946e-05	0.00134763	0.00129925	0.000383626	0.00573619	0.00107169	0.0029515	Citrate_591	591	M3
595 (M4)	0.428406	0.460561	0.518025	0.456509	0.609292	0.497067	0.63528	0.481083		0.00774246	0.00464739	0.00534428	0.00217226	0.00749025	0.0117751	0.00464635	0.0103124	Citrate_591	591	M4
596 (M5)	0.0984209	0.128321	0.0625704	0.148088	0.01982	0.123502	0.0116519	0.147346		0.00272923	0.00253859	0.00260062	0.00123163	0.00322514	0.00791956	0.000295406	0.00384866	Citrate_591	591	M5
597 (M6)	0.280529	0.0204761	0.208577	0.0194853	0.064062	0.0182907	0.0407651	0.0192856		0.00307061	0.000738237	0.00529767	0.000182863	0.00353318	0.000576336	0.00132394	0.000870528	Citrate_591	591	M6
Glutamate_432	-1	992140
432 (M0)	0.0188863	0.0361608	0.0191619	0.0313509	0.0500129	0.0276519	0.0477071	0.0284154		0.000203164	0.00165264	0.000408661	0.000127943	0.000917518	0.00173621	0.000923516	nan	Glutamate_432	432	M0
433 (M1)	0.00726572	0.0115169	0.0103135	0.00546366	0.0213722	0.00507929	0.018658	0.00320141		8.52979e-05	0.00146949	3.49797e-05	9.43964e-05	0.000333964	0.000714229	0.000138732	nan	Glutamate_432	432	M1
434 (M2)	0.0203348	0.0293149	0.019605	0.0210814	0.0277303	0.0179782	0.0233655	0.0148898		0.000164028	0.00214684	0.0002401	0.000224806	0.000362735	0.00209482	0.000195298	nan	Glutamate_432	432	M2
435 (M3)	0.0819221	0.103291	0.100885	0.0746033	0.148515	0.0682098	0.136112	0.059488		0.000579543	0.00561956	0.000343475	0.00047026	0.00122474	0.00576576	0.000611984	nan	Glutamate_432	432	M3
436 (M4)	0.0689298	0.0488038	0.0598719	0.0521307	0.0465313	0.0512505	0.0447676	0.0536987		0.000337489	0.000607563	0.000714777	0.000152937	0.000234563	0.000142832	0.00018052	nan	Glutamate_432	432	M4
437 (M5)	0.802937	0.756599	0.794549	0.798819	0.70623	0.81749	0.73023	0.822753		0.00113328	0.00996197	0.00216735	0.000342019	0.00308572	0.0111411	0.00244988	nan	Glutamate_432	432	M5
Succinate_289	-1	720401
289 (M0)	0.644443	0.289409	0.747961	0.234584	0.633754	0.358978	0.822856	0.18573		0.0737187	0.0156469	0.1155	0.00661743	0.0712537	0.0600731	0.0128018	0.00606376	Succinate_289	289	M0
290 (M1)	0.00158741	0.013242	-0.00192696	0.0069719	0.0044468	0.00423139	0.00145607	0.00574426		0.0015432	0.00204512	7.66413e-05	6.12749e-05	0.0013362	0.00194732	0.000529278	0.000584849	Succinate_289	289	M1
291 (M2)	0.0229493	0.085296	0.0119605	0.0650748	0.0355576	0.0473811	0.0268497	0.0595537		0.0036103	0.00638651	0.00262245	0.00104498	0.00871837	0.0106975	0.00202786	0.00289601	Succinate_289	289	M2
292 (M3)	0.0203206	0.049074	0.00949852	0.0581036	0.0152212	0.0413655	0.0115832	0.0569156		0.00284633	0.00101788	0.0022021	0.00062621	0.00387137	0.00679727	0.000993951	0.000558597	Succinate_289	289	M3
293 (M4)	0.240614	0.580082	0.117041	0.645478	0.209881	0.502596	0.149637	0.700918		0.0280693	0.0087428	0.0131091	0.00685686	0.035255	0.0662812	0.0103587	0.000897393	Succinate_289	289	M4
a-Ketoglutarate_346	-1	889652
346 (M0)	0.0273315	0.0307322	0.0329819	0.0258048	0.0672847	0.025221	0.0836242	0.0246238		0.00135179	0.00163474	0.00283222	6.48999e-05	0.00107617	0.000794082	0.00187886	0.000619412	a-Ketoglutarate_346	346	M0
347 (M1)	0.0105245	0.0106921	0.0110864	0.00511329	0.0188152	0.00555383	0.0170886	0.00387053		0.00424677	0.00139777	0.00468863	0.000117248	0.00089244	0.000385948	0.00101646	0.000324094	a-Ketoglutarate_346	346	M1
348 (M2)	0.0187475	0.0280968	0.0200381	0.0195976	0.0271918	0.0181549	0.0240091	0.0159221		0.000528602	0.00226686	0.000430643	0.000211105	0.000429548	0.00159996	0.00126352	0.00103517	a-Ketoglutarate_346	346	M2
349 (M3)	0.0781367	0.100447	0.0952176	0.0706905	0.146386	0.0686046	0.134695	0.0606835		0.0005833	0.00611903	0.00109382	0.000484955	0.00101741	0.00456698	0.00191461	0.00263691	a-Ketoglutarate_346	346	M3
350 (M4)	0.0639732	0.0436205	0.0565402	0.0457246	0.0447048	0.0456021	0.0422094	0.0463338		0.00130855	0.000446429	0.00112841	5.21177e-05	0.000851198	0.000104293	0.000265667	0.000225694	a-Ketoglutarate_346	346	M4
351 (M5)	0.804973	0.791433	0.787775	0.83859	0.69873	0.843265	0.707778	0.853809		0.00236754	0.0110388	0.00136164	0.000844197	0.0040082	0.00746142	0.00242497	0.00463798	a-Ketoglutarate_346	346	M5
Leucine_302	-1	632202
302 (M0)	1.00029	0.999627	1.00132	0.998544	1.00231	1.00025	1.00212	0.998309		0.000242516	0.00026118	0.000355287	0.000371489	0.000333976	0.000225346	0.000364654	0.000373925	Leucine_302	302	M0
303 (M1)	0.00081257	0.00130826	-9.12688e-05	0.00223877	-0.000683927	0.000871099	-0.000563042	0.00231685		0.000246089	0.000230237	0.000201728	0.000284912	0.000239023	0.000343554	0.000335672	0.00030693	Leucine_302	302	M1
304 (M2)	-0.00113012	-0.000892751	-0.00126192	-0.000736418	-0.00144696	-0.00133659	-0.0015867	-0.000823644		0.000115326	6.78031e-05	0.000121825	0.000111102	0.000122608	0.000112144	4.97812e-05	4.34362e-05	Leucine_302	302	M2
305 (M3)	1.24581e-05	3.16988e-05	7.67459e-05	-2.31178e-05	8.39225e-05	5.83627e-05	0.00010903	-2.55409e-05		4.68953e-05	2.38599e-05	2.08927e-05	2.61606e-05	7.58785e-05	5.40085e-05	3.5177e-05	1.65287e-05	Leucine_302	302	M3
306 (M4)	5.33895e-05	-3.69555e-07	5.45952e-05	1.57395e-05	-2.06097e-05	5.03196e-05	7.71012e-06	3.28996e-05		1.23262e-05	1.66181e-06	2.47284e-05	4.6932e-06	1.92253e-05	1.47095e-05	2.82257e-05	1.13506e-05	Leucine_302	302	M4
307 (M5)	-1.38357e-05	-6.93489e-05	-0.000101504	-2.2749e-05	-0.000298191	2.37859e-05	-8.13997e-05	4.03534e-05		1.59614e-05	1.81158e-05	0.000108327	6.0399e-06	8.74228e-06	3.36704e-05	0.000109947	1.137e-05	Leucine_302	302	M5
308 (M6)	-2.50529e-05	-9.27351e-06	-6.56986e-06	-2.06288e-05	4.30727e-05	-5.13704e-06	-6.2678e-06	5.75645e-06		4.09679e-06	4.05663e-06	2.26983e-05	1.5159e-06	7.29711e-07	2.0838e-05	2.40662e-05	9.75533e-06	Leucine_302	302	M6
Guanine_322	-1	1183500
322 (M0)	1.02268	1.04875	1.06175	1.0345	1.04357	1.04593	1.04944	1.05663		0.00643118	0.00221451	0.00626968	0.00149549	0.00308954	0.0168898	0.00252887	0.0140265	Guanine_322	322	M0
323 (M1)	-0.00494272	-0.0201824	-0.0458486	-0.0040507	-0.0260664	-0.0233025	-0.0310438	-0.0350408		0.00189221	0.00238113	0.0101197	0.00114751	0.00438401	0.0206161	0.00249704	0.0190962	Guanine_322	322	M1
324 (M2)	-0.0188954	-0.0279953	-0.0177637	-0.0291801	-0.0190927	-0.0227941	-0.0194542	-0.0209633		0.0058377	0.000808806	0.00381314	0.00104158	0.00147886	0.00350069	0.00033261	0.00479595	Guanine_322	322	M2
325 (M3)	0.00054742	-0.00140106	0.00292108	-0.0018724	0.00121471	0.00045207	0.00189029	-0.000590005		0.000479092	0.00104055	0.000718272	0.000935817	0.000299115	0.000534	0.000309027	0.000652033	Guanine_322	322	M3
326 (M4)	-0.00108778	0.000390597	-0.00119148	0.000398131	-0.000945585	-0.000463192	-0.000994714	-0.000239138		0.000474961	0.000270913	0.000310476	0.000125035	0.000123602	0.000162961	5.31807e-05	0.000328473	Guanine_322	322	M4
327 (M5)	0.000357083	0.000225017	8.30432e-05	0.000218154	0.000278333	0.000158952	0.00012147	0.000200806		0.000131754	6.34938e-05	2.67715e-05	4.17198e-05	0.00011466	1.54999e-05	1.39933e-05	1.19415e-05	Guanine_322	322	M5
Methionine_320	-1	847897
320 (M0)	1.00103	1.00688	1.00204	1.00317	1.004	1.00277	1.00784	1.00317		0.0023548	0.000929345	0.00479764	0.0016863	0.00297412	0.00275863	0.00042284	0.000838534	Methionine_320	320	M0
321 (M1)	-0.00438713	-0.00552306	-0.00519186	-0.00497871	-0.00457233	-0.00442104	-0.00612777	-0.00428034		6.01495e-05	0.00053095	0.000431513	0.00040028	0.00112224	0.000370787	0.000592472	0.000148612	Methionine_320	320	M1
322 (M2)	-0.000675537	-0.000915486	-0.000969317	-0.000981919	-0.00134082	-0.000979223	-0.0012233	-0.000895654		0.000209132	0.000183374	0.000154554	5.782e-05	0.000467604	0.000267023	0.000501269	0.000151368	Methionine_320	320	M2
323 (M3)	0.000490174	-4.41179e-05	0.000789843	-2.5722e-06	0.000758039	0.000204046	0.000472017	-4.22635e-05		6.44855e-05	0.000137443	0.000420921	8.39668e-05	0.000111151	8.12775e-05	9.02428e-05	5.03973e-05	Methionine_320	320	M3
324 (M4)	-2.54858e-05	-7.18544e-05	0.000198548	-6.68933e-05	1.21015e-05	4.04809e-05	-9.5086e-05	-8.60296e-05		4.15323e-05	5.43025e-05	0.000201677	4.56761e-05	0.000128572	8.88058e-05	7.84755e-05	1.93945e-05	Methionine_320	320	M4
325 (M5)	0.0019266	-0.000305199	0.00164065	0.00143022	0.00110849	0.00031665	-0.000988964	0.000557563		0.000776219	0.000657708	0.00267647	0.000349968	0.00213155	0.00127424	2.14606e-05	0.000101032	Methionine_320	320	M5
Arginine(-NH3)_442	-1	1110700
442 (M0)	1.03548	0.999266	1.03844	0.990985	1.04843	1.02573	1.04643	1.01767		0.00701409	0.00516685	0.0039669	0.004223	0.00274736	0.00638974	0.00135122	0.00393897	Arginine(-NH3)_442	442	M0
443 (M1)	-0.00848958	-0.0169821	-0.00183793	-0.0151987	-0.0150902	-0.019414	-0.0124916	-0.0171537		0.00331689	0.00193345	0.00277255	0.00028257	0.00202097	0.00282275	0.00173484	0.00109109	Arginine(-NH3)_442	442	M1
444 (M2)	-0.000104101	-0.00170035	-0.00424883	-0.00101735	-0.0014173	-0.00064471	-0.00288386	-0.00178199		0.00179652	0.000975553	0.003035	0.000122565	0.00099195	0.000342586	0.00199213	0.000339727	Arginine(-NH3)_442	442	M2
445 (M3)	-0.0341396	-0.00843553	-0.0420752	-0.00688227	-0.0413063	-0.010626	-0.0411215	-0.00620837		0.00864384	0.0007697	0.0014132	0.000533365	0.000141053	0.000855252	0.000972131	0.00130161	Arginine(-NH3)_442	442	M3
446 (M4)	0.00239698	-0.00359238	0.00558359	0.000451091	0.00528838	-0.00536597	0.00536882	-0.00224807		0.00284219	0.00226093	7.06146e-05	0.000627151	5.21239e-05	0.000144914	2.82042e-05	0.0020501	Arginine(-NH3)_442	442	M4
447 (M5)	0.00302025	0.015976	0.00329623	0.0139334	0.00327114	0.0021263	0.00323252	0.00771994		0.00036313	0.000937176	0.000117573	0.00113819	2.36267e-05	8.24158e-05	9.84986e-05	0.00226206	Arginine(-NH3)_442	442	M5
448 (M6)	-0.000291049	0.00373078	-0.000590744	0.00172508	-0.000573495	0.00223313	-0.000439669	-0.00039733		0.000261579	0.000826509	7.63789e-05	0.000664817	6.94888e-05	0.00116686	0.000212183	0.00017236	Arginine(-NH3)_442	442	M6
Cytosine_282	-1	874200
282 (M0)	0.525551	0.502502	0.720809	0	0.811822	0.786574	0.846797	0.839069		0.0168778	0.299827	0.0630918	nan	0.00378939	0.00757831	0.00430045	0.0477084	Cytosine_282	282	M0
283 (M1)	0.0589918	0.149084	0.00165802	0	0.0762756	0.202152	0.0229366	0.222856		0.016347	0.0828335	0.104814	nan	0.0182201	0.0138594	0.00297575	0.0141411	Cytosine_282	282	M1
284 (M2)	0.0651811	0.0112697	0.0515849	0	0.00537169	-0.017183	0.0137164	-0.131861		0.00805262	0.141539	0.0282705	nan	0.00498669	0.0647049	0.000282634	0.00135091	Cytosine_282	282	M2
285 (M3)	0.328547	0.282616	0.20217	0	0.0840458	-0.0267664	0.0891181	-0.00419694		0.0252778	0.286933	0.0136162	nan	0.00865389	0.0129935	0.00106569	0.00109953	Cytosine_282	282	M3
286 (M4)	0.00437084	0.00769155	0.00404264	0	0.0035141	0.0061108	0.00448134	0.0146142		0.000270059	0.00126876	0.000775798	nan	0.000246103	0.00402892	0.000346938	0.00369587	Cytosine_282	282	M4
GABA_274	-1	702761
274 (M0)	0.926501	0.834969	0.940654	0.830849	0.890229	0.878146	0.920215	0.8707		0.00774929	0.00767782	0.00399991	0.016328	0.00652374	0.032393	0.0102222	0.0131239	GABA_274	274	M0
275 (M1)	0.0225477	0.00121141	0.026337	0.00989821	0.0667904	0.011415	0.0606367	0.01026		0.00135188	0.00447389	0.00489672	0.000299856	0.0147672	0.00254559	0.00967785	0.00269189	GABA_274	274	M1
276 (M2)	0.0379236	0.125989	0.0282714	0.118118	0.0403715	0.0858062	0.0177444	0.0903287		0.00724208	0.00468423	0.000292546	0.0169877	0.00693028	0.028632	0.00162372	0.0106226	GABA_274	274	M2
277 (M3)	-0.000997822	0.00214024	-0.00347801	0.00198698	-0.00346768	0.000177667	-0.00356838	0.00117382		0.000591958	0.000298903	0.000706539	0.000163106	0.0014912	0.000430345	0.000916868	0.00020002	GABA_274	274	M3
278 (M4)	0.012485	0.0363975	0.00923283	0.0397664	0.00660524	0.0250377	0.00638512	0.0281183		0.000391891	0.00113946	5.42546e-05	0.000496411	0.00110514	0.00109499	0.000758758	0.000250213	GABA_274	274	M4
Alanine_260	-1	530832
260 (M0)	0.407027	0.961944	0.500987	0.967256	0.69374	0.960074	0.699757	0.967872		0.00168112	0.00353005	0.00411488	0.0013605	0.0130112	0.0072647	0.00622496	0.000335756	Alanine_260	260	M0
261 (M1)	0.0432802	0.00535164	0.0428741	0.00498204	0.0303785	0.0018142	0.02762	0.00329325		0.00033985	0.000545206	0.000929312	8.20615e-05	0.000783219	0.000243713	0.000150212	0.000357268	Alanine_260	260	M1
262 (M2)	0.0857874	0.00722489	0.0648851	0.00635547	0.0376865	0.00588276	0.0358676	0.00571194		0.000262572	0.000144833	0.0017369	2.69517e-05	0.000648276	0.000138255	0.000594664	0.000254412	Alanine_260	260	M2
263 (M3)	0.501073	0.023993	0.414178	0.0205223	0.257059	0.0242839	0.256191	0.0200246		0.00204153	0.000801784	0.00634881	0.000101842	0.0117042	0.00061026	0.00553027	4.01449e-05	Alanine_260	260	M3
Pyruvate_174	-1	371851
174 (M0)	0.538148	0.977074	0.674536	0.981081	0.814381	0.987043	0.895918	0.988091		0.0126713	0.000469015	0.0129566	0.00122606	0.0184722	0.000505412	0.00601416	0.000616738	Pyruvate_174	174	M0
175 (M1)	0.0241586	-0.000904366	0.0192197	-0.0021108	0.0128314	-0.00308694	0.0057142	-0.00305416		0.000507232	0.000187621	0.00107849	0.000223869	0.000950901	0.000130021	0.0011847	0.000406353	Pyruvate_174	174	M1
176 (M2)	0.0628279	0.0051931	0.0381857	0.00452187	0.0216304	0.00323607	0.0121766	0.00313633		0.0018532	8.24214e-05	0.00187854	0.000254104	0.00193609	0.000147216	0.000700407	0.00014316	Pyruvate_174	174	M2
177 (M3)	0.377158	0.0187925	0.271527	0.0166742	0.15336	0.0131286	0.0892532	0.0121581		0.0101968	0.000574906	0.010172	0.000776725	0.0153662	0.00023629	0.00539145	3.50479e-05	Pyruvate_174	174	M3
3PG_585	-1	1166970
585 (M0)	0.458769	1.06346	0.704176	1.06271	0.989829	1.06628	1.0541	1.06522		0.00749588	0.000259601	0.00732674	0.000278377	0.0172509	0.00198458	0.00167122	0.000497249	3PG_585	585	M0
586 (M1)	0.0122697	-0.0596021	-0.0193488	-0.0584072	-0.0525933	-0.0605272	-0.0715453	-0.0601427		0.00120555	0.000535268	0.0029703	0.00075604	0.00606488	0.00208974	0.00837829	0.000318144	3PG_585	585	M1
587 (M2)	0.0765603	-0.00210048	0.0367588	-0.00205217	-0.00158605	-0.00388382	-0.0122619	-0.00323714		0.00158781	0.000513792	0.00121671	0.000786301	0.00206791	0.000494202	0.00358617	0.000376849	3PG_585	585	M2
588 (M3)	0.467402	0.000569942	0.301382	3.88645e-05	0.0752523	0.000291723	0.027702	0.000384026		0.00592938	0.000206941	0.00422033	0.000309309	0.0109417	0.000704791	0.000690662	0.00024194	3PG_585	585	M3
Glycine_246	-1	561421
246 (M0)	0.969758	0.989557	0.998663	0.988588	0.99848	0.993251	1.00074	0.988252		0.00117379	0.000599046	0.000763123	0.000302547	0.000686391	0.00104451	0.000562399	0.000956683	Glycine_246	246	M0
247 (M1)	0.00391403	0.0083815	-0.00232922	0.00900837	0.000116228	0.00513484	-0.0011654	0.00933061		0.000471533	0.000476086	0.000537113	0.000231176	0.000637271	0.000890848	0.000489832	0.000757889	Glycine_246	246	M1
248 (M2)	0.0270797	0.00294306	0.00391226	0.00336105	0.00180308	0.00233757	0.000728606	0.00338051		0.00073612	0.00014299	0.000270227	8.47718e-05	0.000118746	0.000216305	0.000114794	0.000246837	Glycine_246	246	M2
Valine_288	-1	610097
288 (M0)	1.00465	1.00351	1.00513	1.00314	1.00502	1.00365	1.00493	1.00269		6.05556e-05	0.000281185	0.000207946	0.00044101	0.000288939	0.000216899	0.00044	0.000176033	Valine_288	288	M0
289 (M1)	-0.00357616	-0.00267178	-0.00406797	-0.00236385	-0.00403234	-0.00278342	-0.00389949	-0.00190989		6.02919e-05	0.000153585	0.000256744	0.000265988	0.000293658	0.000251219	0.000286592	0.000162347	Valine_288	288	M1
290 (M2)	-0.000825937	-0.000707314	-0.000863918	-0.000594254	-0.000804484	-0.000661023	-0.000836806	-0.000455433		3.81287e-06	6.60286e-05	0.000146131	7.41423e-05	7.05777e-05	5.62288e-05	0.000220528	6.69675e-05	Valine_288	288	M2
291 (M3)	-4.40492e-05	-9.0291e-05	3.26761e-05	-8.02268e-05	4.16212e-05	1.82002e-05	2.89595e-05	-0.00011643		3.46322e-05	2.35648e-05	9.69833e-05	9.49717e-06	1.57282e-05	0.000151759	2.98106e-05	1.92402e-05	Valine_288	288	M3
292 (M4)	2.56769e-05	3.06144e-05	-9.89828e-06	1.25462e-05	-2.37818e-07	7.01788e-06	7.44445e-06	2.12331e-05		7.22539e-06	1.16816e-05	1.06576e-05	6.82659e-06	5.55525e-06	2.00073e-05	2.46802e-05	6.02763e-06	Valine_288	288	M4
293 (M5)	-0.000262544	-0.000246374	-0.000260075	-0.000250303	-0.00026383	-0.000268022	-0.00026422	-0.000263877		4.51264e-06	1.42727e-05	5.39129e-06	1.08395e-05	1.29233e-06	1.69136e-05	4.45523e-06	1.16091e-06	Valine_288	288	M5
Aspartate_418	-1	926717
418 (M0)	0.0350867	0.104653	0.0358271	0.100023	0.0833043	0.0920597	0.0970271	0.100959		0.000228476	0.00392298	0.000456129	0.00104401	0.00074957	0.00221067	0.000574663	0.00180483	Aspartate_418	418	M0
419 (M1)	0.0216432	0.0211351	0.0233213	0.0123767	0.0325166	0.0118058	0.0348	0.00952506		0.000310356	0.00191392	0.000109002	0.000175741	0.000422444	0.00122787	0.000219154	0.000522612	Aspartate_418	418	M1
420 (M2)	0.0984517	0.106177	0.106136	0.0822387	0.134669	0.0780692	0.140382	0.0727557		0.000656159	0.00466763	0.000378142	0.000466118	0.000878196	0.00530913	0.000429648	0.00212679	Aspartate_418	418	M2
421 (M3)	0.166966	0.238752	0.115774	0.28793	0.0715069	0.267734	0.0599336	0.285918		0.000997166	0.00211653	0.00168544	0.00012576	0.000383164	0.00471689	0.000413308	0.00436475	Aspartate_418	418	M3
422 (M4)	0.679006	0.53447	0.723571	0.52249	0.679892	0.55593	0.672537	0.536519		0.000938941	0.00845868	0.00236241	0.00106242	0.0020542	0.00977314	0.00064033	0.00873922	Aspartate_418	418	M4
NAA_ASP_287	-1	965569
287 (M0)	0.288606	0.146813	0.30324	0.14325	0.735268	0.134217	0.720048	0.137626		0.00150146	0.00352668	0.00253949	0.00107592	0.0073307	0.000962397	0.00561477	0.000525993	NAA_ASP_287	287	M0
288 (M1)	0.0193805	0.0142592	0.0226385	0.00966574	0.0100421	0.0082782	0.0102997	0.00767297		0.000208953	0.000888229	7.42243e-05	0.000103538	0.000705413	0.000751318	0.00117897	0.000184947	NAA_ASP_287	287	M1
289 (M2)	0.0899315	0.0814726	0.107228	0.0679315	0.0722701	0.0630042	0.0833404	0.0582084		0.00206802	0.00249674	0.00261092	0.000190875	0.00558036	0.00313195	0.00410583	0.00138383	NAA_ASP_287	287	M2
290 (M3)	0.104209	0.243996	0.0762583	0.274639	0.019571	0.254713	0.0204142	0.266953		0.000383784	0.000352795	0.00223101	0.00019465	0.000866724	0.00621712	0.000805399	0.00521406	NAA_ASP_287	287	M3
291 (M4)	0.457856	0.488197	0.449492	0.476469	0.151808	0.504162	0.15286	0.496308		0.00267576	0.00589219	0.00236283	0.00139987	0.00113147	0.00909375	0.000235021	0.00679577	NAA_ASP_287	287	M4
Malate_419	-1	901932
419 (M0)	0.0512668	0.0817048	0.0752713	0.0751709	0.0886065	0.071417	0.118925	0.0649806		0.000646507	0.00195537	0.00539651	0.000103796	0.00157918	0.00072605	0.00416302	0.000463449	Malate_419	419	M0
420 (M1)	0.0185893	0.0212219	0.0198117	0.0116295	0.0319892	0.0114778	0.0306101	0.00910964		6.67883e-05	0.00227033	0.000374852	0.000131687	0.000694617	0.0010011	0.000729377	0.00053484	Malate_419	419	M1
421 (M2)	0.0912119	0.108755	0.0975589	0.0835397	0.131681	0.0790538	0.127739	0.0742732		0.000651563	0.00558419	0.000784551	0.000544402	0.000982252	0.00508536	0.00117897	0.00266865	Malate_419	419	M2
422 (M3)	0.139327	0.242394	0.0905134	0.287474	0.0635507	0.277805	0.0490224	0.294178		0.0012842	0.0013395	0.001425	0.000345409	0.000169066	0.0059946	0.000394213	0.005902	Malate_419	419	M3
423 (M4)	0.708598	0.550365	0.725942	0.546725	0.693159	0.566277	0.682534	0.562601		0.00118817	0.00889962	0.00323467	0.00086799	0.00290991	0.0130016	0.00273127	0.00971507	Malate_419	419	M4
Putrescine_316	-1	677530
316 (M0)	0	0	0	0	0.701772	1.09266	0.537513	0		nan	nan	nan	nan	0.394622	nan	0.0855037	nan	Putrescine_316	316	M0
317 (M1)	0	0	0	0	0.00439355	0.00854095	0.00769258	0		nan	nan	nan	nan	0.000614492	nan	0.00220373	nan	Putrescine_316	316	M1
318 (M2)	0	0	0	0	0.296861	-0.115229	0.43592	0		nan	nan	nan	nan	0.41116	nan	0.0951328	nan	Putrescine_316	316	M2
319 (M3)	0	0	0	0	-0.00766077	0.00942992	-0.00617357	0		nan	nan	nan	nan	0.017252	nan	0.0118357	nan	Putrescine_316	316	M3
320 (M4)	0	0	0	0	0.0052535	0.00526872	0.00843654	0		nan	nan	nan	nan	4.50381e-05	nan	0.00355021	nan	Putrescine_316	316	M4
Fumarate_287	-1	728662
287 (M0)	0.197423	0.0969582	0.367253	0.0900943	0.326054	0.105865	0.510834	0.0867418		0.00859526	0.000225315	0.035536	0.000617148	0.0216665	0.00902598	0.0109491	0.00104054	Fumarate_287	287	M0
288 (M1)	0.0102148	0.0194677	0.0030175	0.0104735	0.0176833	0.00996923	0.0082907	0.00804245		0.00038207	0.00227456	0.000623054	2.48023e-05	0.00208102	0.00117621	0.000479308	0.00058648	Fumarate_287	287	M1
289 (M2)	0.0731937	0.104922	0.0582866	0.080556	0.0906707	0.074932	0.0674857	0.0708969		0.000248278	0.00540093	0.00578796	0.000576204	0.00239386	0.00576605	0.00140121	0.00255754	Fumarate_287	287	M2
290 (M3)	0.135188	0.241024	0.0795018	0.284137	0.0555628	0.270196	0.042113	0.289064		0.00187376	0.000935852	0.00395311	0.000653859	0.00182021	0.00800613	0.000612255	0.0058378	Fumarate_287	287	M3
291 (M4)	0.585117	0.537676	0.495848	0.534784	0.511396	0.539795	0.372817	0.545471		0.00719506	0.00690737	0.0260162	0.000632414	0.0161096	0.006171	0.0121148	0.00856493	Fumarate_287	287	M4
Isoleucine_302	-1	658104
302 (M0)	1.00111	1.00056	1.00175	0.999516	1.00231	1.00106	1.00234	0.999173		0.000189648	0.000186402	0.000101689	0.000291367	0.000233118	0.000423648	0.000190935	0.000303329	Isoleucine_302	302	M0
303 (M1)	-0.00103878	-0.000260724	-0.00175261	0.000639691	-0.0019146	-0.000508604	-0.00206395	0.000951303		0.000153516	0.000234952	0.000196284	0.000264766	0.000288222	0.000338668	0.000210811	0.000243981	Isoleucine_302	302	M1
304 (M2)	-0.000193559	-0.000409797	-0.000176281	-0.000139667	-0.000617695	-0.000599402	-0.000482889	-7.24424e-05		6.67922e-05	9.25843e-05	0.000248227	6.07891e-05	7.80123e-05	0.000125937	3.55831e-05	8.55797e-05	Isoleucine_302	302	M2
305 (M3)	8.0245e-05	3.72124e-05	0.000106481	-5.62073e-05	0.000138293	1.73005e-05	0.000175374	-7.76854e-05		1.3534e-05	1.58068e-05	4.71724e-05	3.03614e-05	5.97413e-05	4.15322e-05	6.0555e-05	2.51334e-05	Isoleucine_302	302	M3
306 (M4)	3.21781e-05	4.86593e-05	4.92595e-05	2.57052e-05	8.44693e-05	2.52385e-05	1.94263e-05	2.04725e-05		1.09541e-05	3.73854e-06	1.8609e-05	1.34668e-05	1.36825e-05	2.65002e-05	7.98817e-06	9.87851e-06	Isoleucine_302	302	M4
307 (M5)	3.97176e-05	1.44872e-05	6.13574e-05	1.58456e-05	3.95522e-05	1.3528e-05	4.36397e-05	1.50627e-05		1.04681e-05	2.18242e-06	7.27255e-06	5.13502e-06	3.19928e-06	4.00546e-06	1.6411e-06	7.64161e-06	Isoleucine_302	302	M5
308 (M6)	-3.75042e-05	-2.30124e-05	-4.39154e-05	-1.3935e-05	-4.16451e-05	-2.5663e-05	-3.75561e-05	-1.67875e-05		2.6525e-06	4.87287e-06	7.32693e-07	1.57388e-05	1.14027e-06	3.66094e-06	1.4928e-06	1.23773e-05	Isoleucine_302	302	M6
Proline_286	-1	712586
286 (M0)	0.300878	0.28045	0.303064	0.359671	0.411486	0.287115	0.454747	0.38158		0.00234387	0.00379546	0.00618419	0.000672826	0.00193358	0.00125478	0.000603524	0.000980105	Proline_286	286	M0
287 (M1)	-0.0218312	-0.0016449	-0.0293853	-0.00728699	-0.0279571	-0.0109657	-0.0405594	-0.0113796		0.000985931	0.00102946	0.000560896	0.000395222	0.00315002	0.00132858	0.00182796	0.00109729	Proline_286	286	M1
288 (M2)	0.0095271	0.0181431	0.00808248	0.0114403	0.00928343	0.010762	0.00454119	0.00834193		0.000138952	0.00134555	0.00048785	6.15473e-06	0.000112145	0.00115209	0.000723953	0.000508005	Proline_286	286	M2
289 (M3)	0.0768234	0.0753448	0.098145	0.0500466	0.100318	0.0552346	0.0977898	0.0434603		0.000850039	0.00284894	0.00465801	0.000228377	0.000571361	0.00234153	0.00384021	0.000731675	Proline_286	286	M3
290 (M4)	0.0480293	0.0334829	0.0443609	0.031039	0.0305776	0.0343896	0.027122	0.0301714		0.000271003	0.000515603	0.000401072	1.79186e-05	7.56851e-05	0.000321737	0.000530996	0.000177038	Proline_286	286	M4
291 (M5)	0.588526	0.596788	0.577764	0.557528	0.478639	0.626477	0.457915	0.55031		0.00181493	0.00858025	0.00224097	0.000999061	0.000791393	0.00539535	0.00222745	0.00272349	Proline_286	286	M5
Cystine_639	-1	1425540
639 (M0)	1.00884	1.08815	1.03271	1.07735	0.992572	1.07557	1.03283	1.08012		0.00184855	0.00699425	0.00625629	0.000661582	0.00915435	0.0104575	0.00837547	0.0175826	Cystine_639	639	M0
640 (M1)	-0.00826428	-0.0290186	-0.0165186	-0.0254892	-0.0115494	-0.0265244	-0.0301901	-0.0271775		0.0048964	0.00464594	0.0107252	0.0132829	0.00228893	0.00639741	0.00172603	0.00434225	Cystine_639	639	M1
641 (M2)	0.00589732	-0.0449768	0.0144993	-0.0462402	0.0609198	-0.0331814	0.0303692	-0.0415534		0.00538109	0.0067836	0.0146138	0.00209477	0.00703742	0.0125719	0.0107878	0.00678674	Cystine_639	639	M2
642 (M3)	0.00471474	0.0161213	0.0131595	0.0109715	0.0134734	0.0185847	0.0143188	0.00717181		0.00282733	0.00536776	0.00663495	0.00441736	0.00613406	0.00567627	0.00527834	0.00344941	Cystine_639	639	M3
643 (M4)	-0.000754186	-0.0419551	-0.0596118	-0.0177098	-0.0742184	-0.0468564	-0.0638745	-0.0227663		0.000484595	0.00167524	0.00394554	0.0214388	0.00473391	0.00162511	0.00447117	0.0132596	Cystine_639	639	M4
644 (M5)	-0.0150699	0.00630009	0.00856419	-0.00314639	0.0100273	0.00640934	0.00891007	-5.00131e-05		0.000990776	0.000788479	0.00096642	0.0105793	0.000531406	0.00103078	0.000600594	0.00751443	Cystine_639	639	M5
645 (M6)	0.00388544	0.00656345	0.00871757	0.00452022	0.010559	0.00725551	0.0092214	0.00474743		0.000123743	0.000334349	0.000546784	0.0014819	0.000771402	9.26238e-05	0.000677025	0.000745295	Cystine_639	639	M6
NAA_3TBDMS_460	-1	1018040
460 (M0)	0.29872	0.11646	0.326158	0.114224	0.787254	0.106385	0.786728	0.111574		0.00216946	0.00310152	0.00250055	0.000857923	0.00113847	0.000939177	0.000469629	0.000440472	NAA_3TBDMS_460	460	M0
461 (M1)	0.010754	0.00950707	0.0156755	0.00579588	0.0014562	0.00521894	0.000373867	0.00420977		0.00025518	0.000648984	0.000677616	4.86196e-05	0.000341277	0.000521608	0.000102396	0.000120436	NAA_3TBDMS_460	460	M1
462 (M2)	0.0567953	0.0825843	0.0702667	0.0703287	0.0267338	0.0656934	0.0270086	0.0613818		0.000447496	0.00218042	0.000409146	0.000200941	0.00031282	0.00275451	0.000464255	0.0010149	NAA_3TBDMS_460	460	M2
463 (M3)	0.0684502	0.155068	0.0559966	0.171888	0.0139655	0.154247	0.0139949	0.166667		0.000107317	0.000507165	0.00039861	0.000233778	5.56334e-05	0.00361976	0.000205776	0.00251369	NAA_3TBDMS_460	460	M3
464 (M4)	0.33404	0.354928	0.39231	0.334767	0.147352	0.356744	0.156103	0.348492		0.000411942	0.0025948	0.00420781	0.000857391	0.00105907	0.00818915	0.00031874	0.00586336	NAA_3TBDMS_460	460	M4
465 (M5)	0.0619488	0.102616	0.0331018	0.118352	0.00394499	0.116428	0.00235441	0.11644		0.000976606	0.000608812	0.00132738	0.000226668	0.00011785	0.00384089	0.000195825	0.00347023	NAA_3TBDMS_460	460	M5
466 (M6)	0.171098	0.180767	0.107796	0.186825	0.01948	0.198032	0.0135912	0.193613		0.0017997	0.00322139	0.0020681	0.000155265	0.000303894	0.00219922	0.00026679	0.00122538	NAA_3TBDMS_460	460	M6
2-Hydroxyglutarate_433	-1	961548
433 (M0)	0.54661	0.0455159	0.850434	0.0412232	0.635172	0.0592932	0.85773	0.0357596		0.0157315	0.00239934	0.0558119	0.00076549	0.028761	0.0117972	0.0299466	3.84038e-05	2-Hydroxyglutarate_433	433	M0
434 (M1)	-0.04124	0.00922711	-0.0721359	0.00437234	-0.0553883	0.00402105	-0.116502	0.00307107		0.00275566	0.00153528	0.0322776	0.000172291	0.0004654	0.000501221	0.015446	0.00047223	2-Hydroxyglutarate_433	433	M1
435 (M2)	0.010657	0.0278481	-0.000370603	0.0199553	0.0146865	0.0179342	0.00655199	0.0158081		0.00166778	0.00215118	0.0023821	0.000241019	0.000564297	0.00154239	0.0054236	0.000933607	2-Hydroxyglutarate_433	433	M2
436 (M3)	0.0502652	0.0991524	0.0465667	0.071664	0.0785039	0.0673787	0.0575321	0.0604424		0.00330643	0.00585303	0.00538038	0.000695797	0.00548702	0.00435424	0.00156898	0.00208116	2-Hydroxyglutarate_433	433	M3
437 (M4)	0.0369375	0.0444797	0.00230639	0.0466035	0.0216759	0.0459176	-0.0120979	0.047329		0.001262	0.000416384	0.00921459	0.000126045	0.00159166	0.000582754	0.0107239	4.74313e-05	2-Hydroxyglutarate_433	433	M4
438 (M5)	0.395235	0.782492	0.195634	0.824838	0.318256	0.813819	0.223409	0.846998		0.0179474	0.00959523	0.0150576	0.000434792	0.0239468	0.00567006	0.00761275	0.00332138	2-Hydroxyglutarate_433	433	M5
Ornithine_474	-1	978296
474 (M0)	0.918013	0.957832	0.933219	0.97625	0.96394	0.981825	0.982567	0.989281		0.00196597	0.000976783	0.00654953	0.00200199	0.00107809	0.00247691	0.00315779	0.00129333	Ornithine_474	474	M0
475 (M1)	-0.00757111	-0.00801483	-0.00682505	-0.010624	-0.00606709	-0.0109864	-0.0109714	-0.00823961		0.00019264	0.00279038	0.00266301	0.00051525	0.00240454	0.00122064	0.00293093	0.00100427	Ornithine_474	474	M1
476 (M2)	5.81348e-06	-0.00260886	-0.00100515	-0.00316821	-0.00199257	-0.00434072	-0.00312666	-0.00599908		0.000622833	0.000285394	0.00138199	0.000291488	0.00123968	0.000616806	0.000684103	0.000786663	Ornithine_474	474	M2
477 (M3)	0.00846996	0.00554072	0.00935687	0.00269628	0.00748514	0.00341651	0.00660215	0.00193051		0.000626983	0.000392998	0.000953696	0.000223137	0.000207587	0.00043466	0.000777699	0.000267552	Ornithine_474	474	M3
478 (M4)	0.00551066	0.0025169	0.00436359	0.00191793	0.0021951	0.00171948	0.0006448	0.00173605		0.000192143	0.000178059	0.00050014	0.000136798	0.000322183	0.000298046	0.00031044	3.05902e-05	Ornithine_474	474	M4
479 (M5)	0.0773415	0.0452943	0.0651645	0.0333898	0.0375765	0.0303789	0.0265608	0.0222988		0.00242849	0.0028268	0.00363626	0.00170881	0.00123881	0.00189568	0.000998652	0.00129818	Ornithine_474	474	M5
Tryptophan_375	-1	1292460
375 (M0)	1.00743	0.97609	1.00623	0.94091	0.986956	0.987786	0.95946	0.988322		0.00399376	0.00359981	0.00775192	0.0515745	0.0135666	0.0024027	0.0386077	0.00297344	Tryptophan_375	375	M0
376 (M1)	-0.00996258	-0.00693975	-0.0296012	-0.00827676	-0.0115934	-0.0057578	-0.0171175	-0.00442584		0.00289471	0.0013516	0.00155321	0.000313927	0.00128108	0.000675431	0.013186	0.000606318	Tryptophan_375	375	M1
377 (M2)	-0.00172781	0.00842053	0.00102214	0.00507884	0.00350448	0.00780796	0.00554699	0.00387001		0.00169096	0.00254981	0.00156591	0.00200312	0.00159925	0.00139904	0.00518903	0.00196088	Tryptophan_375	375	M2
378 (M3)	-0.00300033	-0.00443364	-0.00232603	-0.00538468	-0.00382232	-0.00227253	-0.00385804	-0.00363612		0.00165829	0.000389209	0.000973007	0.00216882	0.00102993	0.00118367	0.000816665	0.00127931	Tryptophan_375	375	M3
379 (M4)	-0.00277771	0.00243079	-0.00283721	-0.000967844	-0.00300083	-0.00405087	-0.00298379	-0.00325761		0.000241052	0.00599727	7.87901e-05	0.00167414	0.00014509	0.000447193	0.000306162	0.000186955	Tryptophan_375	375	M4
380 (M5)	0.000646943	-0.00084189	0.000608725	0.000289396	0.000704258	0.000715686	0.000695806	0.000719693		6.71204e-05	0.00164596	4.66464e-05	0.000478939	3.9149e-05	2.6578e-05	5.65588e-05	5.17417e-05	Tryptophan_375	375	M5
381 (M6)	0.00013816	-1.78889e-05	0.000140721	6.94303e-05	0.000145515	0.000203319	0.000143408	0.000159702		1.7482e-05	0.000187787	7.16834e-06	5.55828e-05	1.08474e-05	2.59724e-05	1.43821e-05	1.37803e-05	Tryptophan_375	375	M6
382 (M7)	-4.13317e-05	5.38001e-05	-3.94582e-05	-1.54676e-05	-4.39979e-05	-4.76586e-05	-4.36406e-05	-4.51257e-05		2.08205e-06	0.000102919	1.77411e-06	2.90477e-05	1.22622e-06	6.20814e-07	3.00711e-06	1.3658e-06	Tryptophan_375	375	M7
383 (M8)	-4.28775e-06	0.00572641	0.0195299	0.0677665	0.0164554	0.00140139	0.0510339	-3.72171e-06		9.46265e-07	0.00572484	0.00982158	0.0677668	0.01646	0.00140689	0.0255205	1.58645e-06	Tryptophan_375	375	M8
384 (M9)	-7.68492e-06	0.000928842	-0.00252531	-0.0157687	-0.00125329	-0.000340089	0.00257256	-2.18962e-05		7.67155e-07	0.000964719	0.00196702	0.0157495	0.00123907	0.000327106	0.00152692	7.4344e-06	Tryptophan_375	375	M9
385 (M10)	-1.97879e-06	-0.000759229	-0.00126656	-0.00283872	-0.00126207	-6.19802e-05	-0.00103223	-1.20319e-05		2.15845e-07	0.000739913	0.000764653	0.00283461	0.00125868	5.88381e-05	0.00154989	8.5978e-06	Tryptophan_375	375	M10
386 (M11)	0.000137756	0.000410561	0.000386364	0.00134122	0.000347435	0.000238416	-0.000634532	0.000374519		1.15238e-05	0.000169555	0.00012391	0.00106828	0.00011598	2.24031e-05	0.000405517	0.000138507	Tryptophan_375	375	M11
Glutamine_431	-1	1091280
431 (M0)	0.00599917	0.0063663	0.00521275	0.00587345	0.0293762	0.00530596	0.030576	0.00587916		4.18182e-05	0.000256431	0.00105522	1.3421e-05	0.000645676	0.000352777	0.00280085	0.00020271	Glutamine_431	431	M0
432 (M1)	0.000788658	0.000653457	0.00144034	0.000601174	0.000623065	0.000589926	0.000651806	0.000596044		1.5938e-05	2.31259e-05	0.000245286	1.07134e-06	3.88846e-05	1.90152e-06	3.53652e-05	8.90684e-06	Glutamine_431	431	M1
433 (M2)	0.00155414	0.00107473	0.00200281	0.000964071	0.00121389	0.000945606	0.00102727	0.000924101		4.18736e-05	3.80195e-05	7.77585e-05	6.58518e-06	3.38255e-05	2.88284e-05	7.64299e-05	1.49051e-05	Glutamine_431	431	M2
434 (M3)	0.00765605	0.00490191	0.0109252	0.00439232	0.00732223	0.00479174	0.00750084	0.00440713		0.000178329	0.000115258	0.000642748	5.12102e-05	0.00026311	2.56423e-05	0.000432229	2.19297e-05	Glutamine_431	431	M3
435 (M4)	0.0507704	0.0526202	0.0500948	0.0530294	0.0481028	0.0511749	0.048272	0.0525908		8.29743e-05	4.84943e-05	8.43539e-05	9.47131e-05	0.000358605	0.000235476	0.000260915	0.000107342	Glutamine_431	431	M4
436 (M5)	0.941489	0.932045	0.940483	0.931456	0.921694	0.940723	0.921008	0.933586		0.000440511	0.000472962	0.00188105	0.000499862	0.00055128	0.00122901	0.00283523	0.000883487	Glutamine_431	431	M5
Adenine_306	-1	1104460
306 (M0)	0.959554	0.967191	0.96859	0.965186	0.974922	0.96961	0.977958	0.969821		0.000863468	0.000565741	0.00137922	0.00114387	0.00168627	0.00107027	0.000343321	0.000661011	Adenine_306	306	M0
307 (M1)	0.0417863	0.0363737	0.0345045	0.0372875	0.0292888	0.0349513	0.0273882	0.0349257		0.000723036	0.000277984	0.00106508	0.000378628	0.000713202	0.000928175	0.000268058	0.000693809	Adenine_306	306	M1
308 (M2)	-0.00165206	-0.00370128	-0.00346298	-0.00207841	-0.00444376	-0.00563095	-0.00574016	-0.0051158		0.000378795	0.000394276	0.000637435	0.000851225	0.00122502	0.000274718	0.000157738	7.54581e-05	Adenine_306	306	M2
309 (M3)	0.000426836	-8.58321e-05	0.000446011	-0.000401966	0.000269538	0.000145204	0.000354112	-5.60243e-05		2.20018e-05	4.75958e-05	0.000118089	0.000130108	0.000164639	7.2886e-05	9.6064e-05	4.4909e-05	Adenine_306	306	M3
310 (M4)	0.000244261	5.58298e-05	0.000248463	3.57844e-05	0.000255716	0.000215015	0.000339381	0.000173952		3.05694e-05	8.23189e-06	3.11558e-05	5.14933e-05	3.27924e-05	5.78794e-05	4.95109e-05	1.81628e-05	Adenine_306	306	M4
311 (M5)	-0.000404971	-0.00023519	-0.000367812	-0.000248908	-0.000329906	-0.000216293	-0.000334627	-0.000242197		1.31898e-06	2.20855e-05	5.91709e-06	2.2338e-05	4.9075e-06	4.31742e-05	1.79987e-05	2.25539e-05	Adenine_306	306	M5
Lactate_261	-1	499794
261 (M0)	0.895097	0.971454	0.943052	0.976205	0.969206	0.979065	0.983864	0.977735		0.0183621	nan	0.0168787	nan	0.012592	0.00182804	0.00738777	nan	Lactate_261	261	M0
262 (M1)	0.00346703	0.0126561	0.00130862	0.0147949	-0.000916385	0.0105997	-0.00244353	0.0133493		0.00157983	nan	0.00123442	nan	0.00124101	0.0014154	0.000700871	nan	Lactate_261	261	M1
263 (M2)	0.0141067	0.00649479	0.00662138	0.00646644	0.00333753	0.00508462	0.00136238	0.00533521		0.00243008	nan	0.0018769	nan	0.00158971	0.000578122	0.000912678	nan	Lactate_261	261	M2
264 (M3)	0.0882292	0.00958239	0.0497261	0.00589134	0.0287277	0.00559136	0.0174157	0.00423123		0.0143026	nan	0.0139322	nan	0.0099147	6.45189e-05	0.00582198	nan	Lactate_261	261	M3
Serine_390	-1	811056
390 (M0)	0.91883	1.00063	0.994489	1.00045	1.00305	1.00265	1.00734	1.00182		0.00173556	0.000215994	0.00083393	0.000170476	0.000190592	0.000379282	0.000148784	0.000400315	Serine_390	390	M0
391 (M1)	0.00872409	3.01444e-05	-0.00371644	0.000275503	-0.00433369	-0.00161688	-0.00545082	-0.000787344		0.000298281	0.000240992	0.000273476	9.44487e-05	0.00014348	0.000311063	0.000218038	0.000331364	Serine_390	390	M1
392 (M2)	0.012658	-0.000289644	-0.000322007	-0.000345508	-0.00134016	-0.000770192	-0.00205057	-0.000721886		0.000256737	3.52693e-05	0.000183781	8.83355e-05	0.000186612	0.00017796	0.000116501	0.000111043	Serine_390	390	M2
393 (M3)	0.0604382	-0.000379073	0.0097097	-0.000401401	0.002631	-0.000290383	0.000236742	-0.00032876		0.00121449	6.23178e-05	0.000514266	7.6449e-06	0.000130413	7.70635e-05	4.47506e-05	4.31114e-05	Serine_390	390	M3
Histidine_440	-1	1197790
440 (M0)	1.01548	1.00758	1.02519	1.00447	1.02474	1.01607	1.02501	1.0086		0.00178591	0.00336766	0.00295409	0.00676509	0.0028321	0.000605031	0.000564711	0.00376835	Histidine_440	440	M0
441 (M1)	-0.014336	-0.00864155	-0.0229977	-0.00922163	-0.0259251	-0.0134999	-0.0249052	-0.0106236		0.00200779	0.000437888	0.00309424	0.00120086	0.00254938	0.000799549	0.000784893	0.00166861	Histidine_440	440	M1
442 (M2)	-0.000106037	-0.00121319	-0.00275409	-0.0013465	-0.00089541	-0.00224613	-0.00163385	-0.00196582		0.000218815	0.000333466	0.000704276	7.9288e-05	0.00130057	0.000513294	0.00130715	0.000107156	Histidine_440	440	M2
443 (M3)	-0.00202474	-0.000857746	0.000210442	-0.000455578	0.00189574	-0.00043441	0.000671612	0.000843075		0.000448312	0.000298404	0.000249494	0.000179884	0.00136567	0.00020103	0.000159094	0.000158847	Histidine_440	440	M3
444 (M4)	0.000885997	0.00111573	0.000603636	0.00143395	0.000684985	0.00130167	0.000555941	0.000557168		0.000120869	4.54312e-05	0.000125111	5.4275e-05	0.000245589	0.000128967	0.000338619	0.000108352	Histidine_440	440	M4
445 (M5)	0.000471515	0.00227506	-5.21438e-05	0.00435157	-0.000316934	-0.00181216	0.000816644	0.00102777		0.00016718	0.00401442	0.000780636	0.00628115	0.000785899	6.57352e-05	0.000220728	0.00288395	Histidine_440	440	M5
446 (M6)	-0.000417087	-0.000821177	-0.000242481	0.000595973	-0.000234609	0.000308373	-0.00055569	0.00199782		5.52797e-05	0.00114114	0.000261057	0.000258052	0.000258643	4.76859e-05	9.90689e-05	0.00164463	Histidine_440	440	M6
Lysine_431	-1	1032110
431 (M0)	1.00545	1.00121	1.00702	1.0024	1.0014	1.00224	1.00318	1.0024		0.000927796	0.000525539	0.00144224	0.00125856	0.00112771	0.000510623	0.000717248	0.00217901	Lysine_431	431	M0
432 (M1)	-0.00612101	-0.00456283	-0.00639845	-0.00450356	-0.00536701	-0.00584713	-0.0066747	-0.00506416		0.000404684	0.000400879	0.000922792	0.000364704	0.000295702	0.000174997	0.000653455	0.000477556	Lysine_431	431	M1
433 (M2)	-0.00259188	-0.0024602	-0.0027192	-0.00230467	-0.00277842	-0.00235749	-0.002762	-0.00218789		0.000325739	0.000114394	0.000220653	0.000374884	7.48991e-05	4.82144e-05	0.000153632	0.000184372	Lysine_431	431	M2
434 (M3)	0.000336006	0.000393016	0.000106352	0.000438129	7.71254e-05	0.000450966	0.000539917	0.000373711		0.000159426	9.23874e-05	0.000234434	0.000186269	7.4821e-05	4.46473e-05	0.0001204	0.000126277	Lysine_431	431	M3
435 (M4)	0.00161018	0.0054397	0.00158176	0.00314995	0.00553244	0.00231333	0.00460074	0.00177609		0.000119552	0.000291487	0.000165367	8.71753e-05	0.000183427	0.000436679	0.000238173	0.000318266	Lysine_431	431	M4
436 (M5)	0.000407154	0.00131207	0.000379141	0.000550434	-0.000778527	0.000473269	0.000446095	0.000431504		4.34592e-05	0.00014661	4.37455e-05	2.59878e-05	0.00122638	4.72444e-05	4.5859e-05	0.000160441	Lysine_431	431	M5
437 (M6)	0.000960349	-0.00145154	-0.000158528	0.000537876	0.00164204	0.00325121	0.000928009	0.0019687		0.000100954	9.4218e-05	0.000365991	0.00140672	0.000424884	0.000336381	6.95565e-05	0.0014742	Lysine_431	431	M6

## Sheet: S8
Isotope	DV_Control_eGFP_13Cgal_1	DV_Control_eGFP_13Cgal_2	DV_Control_eGFP_13Cgal_3	DV_CytoNAXD_13Cgal_1	DV_CytoNAXD_13Cgal_2	DV_CytoNAXD_13Cgal_3	DV_MitoNAXD_13Cgal_1	DV_MitoNAXD_13Cgal_2	DV_MitoNAXD_13Cgal_3	DV_NAXDko_eGFP_13Cgal_1	DV_NAXDko_eGFP_13Cgal_2	DV_NAXDko_eGFP_13Cgal_3	DW_Control_eGFP_13Cgln_1	DW_Control_eGFP_13Cgln_2	DW_Control_eGFP_13Cgln_3	DW_CytoNAXD_13Cgln_1	DW_CytoNAXD_13Cgln_2	DW_CytoNAXD_13Cgln_3	DW_MitoNAXD_13Cgln_1	DW_MitoNAXD_13Cgln_2	DW_MitoNAXD_13Cgln_3	DW_NAXDko_eGFP_13Cgln_1	DW_NAXDko_eGFP_13Cgln_2	DW_NAXDko_eGFP_13Cgln_3	StdsMixEM_25uM_1
2,3-Diphosphoglyceric acid	482298	4413335	1611016	0	0	5005	8260	8909	0	3993726	14796629	8422710	33452765	48650940	44570926	9893086	6315297	12733118	14939950	35181958	26619656	143232379	147136561	132351654	0
2,3-Diphosphoglyceric acid_M+1	0	193827	10891	0	0	0	0	0	0	0	711053	416001	5032118	7584273	6346164	1356815	877428	2009636	2244508	5566996	3993155	22760302	24034729	21376700	0
2,3-Diphosphoglyceric acid_M+2	0	153981	30135	0	0	0	0	0	0	0	624240	213713	4663576	6732837	5336979	998736	709343	1641896	1837290	4907917	3479685	21915709	23645751	19893795	0
2,3-Diphosphoglyceric acid_M+3	276803	2808288	1001099	0	0	0	0	0	4277	2433026	9806310	4850421	14916424	22136280	17453431	4151446	3040387	6602801	7203373	18692356	13260029	76651891	82316126	69017771	0
2-Hydroxyglutarate	71765323	86545985	65667882	48199708	43512896	38744063	49261328	46992640	35465876	117709923	120065649	93208866	47126277	37937079	34369000	42240612	29574424	30382585	40602398	42166697	32096454	45070029	38696369	33959700	22977380
2-Hydroxyglutarate_M+1	4320180	5718298	4141290	2576068	2515056	2253094	2628156	2719422	1947795	7469806	7965157	6053333	8650286	8136476	6663788	5202519	4161682	4266620	5403047	6122977	4916416	10427091	9120495	7887539	1038966
2-Hydroxyglutarate_M+2	1503958	2384326	1686201	333030	537575	421709	368585	648004	353734	3569468	4087707	2969292	7163102	7468858	5524350	3268235	2967847	2884385	3879155	4504945	3659955	10819283	9851987	8045136	121900
2-Hydroxyglutarate_M+3	20017	217737	132871	5525	59236	16350	6307	82241	10164	223012	339046	182280	20894726	21466341	15948803	10479641	9334565	9338385	11976320	13766623	11330649	32320861	28887758	23710207	0
2-Hydroxyglutarate_M+4	288878	501601	272427	105060	480278	166741	161808	454614	215307	361796	413316	99086	5328687	5983851	4339897	2332736	2344512	2327837	2800359	3689124	3075186	9587946	9142066	7289672	830312
2-Hydroxyglutarate_M+5	377718	663927	580268	181970	301013	266306	160044	292123	244654	473461	707728	531522	58803863	62235203	43675579	27212282	25993428	24594863	31810494	38416669	30394420	101226829	93785606	72996158	158284
2-Ketobutyric acid	82074	83546	50132	282121	166855	150835	144417	181119	113493	160936	123761	126299	67221	119831	74940	91836	129851	73594	84504	70285	62221	94723	90699	97618	292000
2-Ketobutyric acid_M+1	0	0	0	0	0	0	0	0	0	0	0	0	0	0	0	0	0	0	0	0	0	0	0	0	0
2-Ketobutyric acid_M+2	0	57671	7292	14343	79124	48335	0	12807	18511	5933	30333	13274	10382	7176	5747	354128	338850	285045	249781	202090	182181	242826	252258	278773	207154
2-Ketobutyric acid_M+3	1544814	2197442	2014859	715242	746470	783569	1241504	825373	755188	2776252	2581219	2618068	3932094	4269128	4221402	3255979	2625421	3582941	3974717	3995086	4176021	5990531	5287534	5197498	17135
2-Ketobutyric acid_M+4	17247	601557	350344	210706	462971	423670	133843	444169	446866	47790	545644	408651	0	142743	108067	2195721	1799979	2905164	2440410	1521705	1309293	2256096	1408268	1266789	29732
2-Phospho-D-glyceric acid	27295346	87028951	57691437	0	10122153	8126636	0	10067349	6653759	62408731	128688356	90510967	251669550	284821554	248640441	169429485	161013203	168115474	222515921	321897987	288669037	780602085	768962990	685284187	1750315556
2-Phospho-D-glyceric acid_M+1	1536964	5292508	3665632	17516	381953	255303	31784	398017	132876	3482243	7669342	5496743	47751654	51273522	41607152	29768867	30314531	32134109	40335076	60221330	51306833	133463754	134766794	117994339	60321958
2-Phospho-D-glyceric acid_M+2	452156	2258739	1440290	753046	371800	272829	703516	360462	300627	499868	3273533	1948182	35678415	40844950	30602467	20443685	22363697	23141672	29115921	47592849	38837003	117802388	122789863	101856358	28200619
2-Phospho-D-glyceric acid_M+3	34620961	72157573	52711621	11361797	17425358	14898232	11417535	18712580	14288419	57411434	101247706	69755999	148693023	163526043	126157527	98097453	107195475	110343020	139390714	208593987	175216824	469053666	487135717	409176999	2667050
5'-Phosphoribosyl-N-formylglycinamide	0	9535	0	0	3403	0	0	0	0	9349	154970	0	30075570	28751122	25732691	19861478	13941023	20534902	20358539	21298421	19284888	38827756	33887333	38021998	0
5'-Phosphoribosyl-N-formylglycinamide_M+1	0	10527	0	0	0	0	8304	0	0	0	8272	0	6209452	6269893	4583957	2912433	2366240	2932578	3068416	3483782	3229165	10623055	11068779	11648385	0
5'-Phosphoribosyl-N-formylglycinamide_M+2	0	144259	0	0	0	0	0	0	0	0	350279	0	3047772	3166539	2401906	1123139	990461	1171450	1207035	1712910	1325366	5474034	5232425	5650765	0
5'-Phosphoribosyl-N-formylglycinamide_M+3	9258	5853	0	31977	11507	22054	46558	22984	32642	32866	189201	69895	4554542	4794584	3964559	2136946	1844353	2323625	2530516	3159799	2623867	8548100	8570013	8976577	0
5'-Phosphoribosyl-N-formylglycinamide_M+4	0	24812	7709	16249	16681	6669	0	7601	0	7929	97620	33994	518745	673497	454814	119082	111349	130825	137099	260575	211322	1844462	1908318	1841619	0
5'-Phosphoribosyl-N-formylglycinamide_M+5	283647	843649	94679	462211	288033	316457	335334	311249	253236	473449	1405671	544219	195689	321136	162175	105226	40209	68046	135080	154779	98743	539916	577112	549803	0
5'-Phosphoribosyl-N-formylglycinamide_M+6	18206	95546	21971	58206	23328	5507	34896	7380	9742	33355	73754	46894	0	0	0	139450	5561	22856	13288	5620	7345	6962	29834	29447	0
5'-Phosphoribosyl-N-formylglycinamide_M+7	8458	0	0	27205	22511	26579	0	5975	18237	0	4746	6553	0	5267	5384	37286	15754	20686	7071	75984	53437	103298	24801	10883	0
5'-Phosphoribosyl-N-formylglycinamide_M+8	0	0	0	33501	219434	47460	158878	32851	5298	8006	0	0	3653	0	0	0	0	0	0	0	0	0	0	0	4141
5-Thymidylic acid	6241877	3480085	5741939	2012159	2621153	3118846	2537845	2910767	2585906	4766198	4109304	4952580	5036570	4145857	4562165	3902395	3099896	3834480	4004883	3959202	4543118	5863756	4554914	4741843	53300
5-Thymidylic acid_M+1	97294	108680	425297	15106	61787	137954	68182	102943	101374	26125	198255	183825	1705233	1633858	1469801	1308735	1356576	1292436	1796428	1927240	1746659	2747572	2169554	2193617	918442
5-Thymidylic acid_M+10	0	0	0	0	0	0	0	10363	0	19432	0	0	0	0	0	0	0	0	0	0	0	0	0	0	17252
5-Thymidylic acid_M+2	0	53130	120675	0	0	0	0	15684	0	28539	93154	48028	1272145	1402295	1190526	1334232	1081702	1189956	1401153	1716420	1642312	2599160	2238509	1995438	0
5-Thymidylic acid_M+3	21180	0	0	0	0	17587	0	0	0	0	0	0	5199955	4988508	4584297	5112459	4402020	4559054	5773775	6424686	5704273	8124691	7561955	6592616	0
5-Thymidylic acid_M+4	117434	27210	86007	0	0	15535	17402	0	13439	30530	39799	0	669482	605092	432046	320726	470745	217785	389420	643259	737918	1868856	1838562	1555793	0
5-Thymidylic acid_M+5	145533	589561	437650	17157	58273	37201	17505	50186	47749	185326	799446	371961	89581	82788	74018	59161	20160	0	30735	66932	71590	433805	206661	360267	0
5-Thymidylic acid_M+6	22892	0	0	0	0	0	0	0	0	0	0	0	166509	172892	52185	0	106108	47129	52459	217868	296522	867630	963617	628577	0
5-Thymidylic acid_M+7	0	0	0	0	0	0	0	0	0	0	0	0	0	57045	47759	39271	69581	50092	82767	54876	25848	52744	0	70055	0
5-Thymidylic acid_M+8	0	0	0	0	0	0	0	0	0	0	0	0	0	0	0	0	0	0	0	23297	0	0	0	0	0
5-Thymidylic acid_M+9	0	0	0	0	0	0	0	0	0	0	0	0	0	0	0	0	0	0	0	0	0	0	0	0	0
6-Phosphogluconic acid	4627415	6966641	6757608	3374401	3758374	4401471	2878763	4093214	4060796	7983420	11134065	11828306	123183725	132557877	126180885	136592822	103447222	139099238	133661891	146108919	142226090	264251237	253683039	240404309	2415842053
6-Phosphogluconic acid_M+1	162369	448466	429019	49184	164679	224368	26874	184727	242305	360611	676079	714693	9233921	9983825	9216490	9539458	7228365	9983042	9371674	10225847	9968826	19442350	18318363	17731986	167934842
6-Phosphogluconic acid_M+2	128096	283294	254099	10944	71624	42348	21219	61014	79861	111227	216115	272717	3263987	3466929	3154744	2994659	2238912	3237926	2918464	3252210	3193908	6491009	6618659	6230839	52781114
6-Phosphogluconic acid_M+3	678076	1315511	1254327	66427	243093	141851	0	105215	86270	66164	537622	551282	2907662	3150089	2371044	1114196	999494	1743707	1068641	1354012	1206160	5207965	5980564	5522260	3376486
6-Phosphogluconic acid_M+4	0	0	0	0	0	0	0	0	0	0	0	0	0	0	0	0	0	0	0	0	0	0	0	0	0
6-Phosphogluconic acid_M+5	3114218	3395050	3673921	4458161	4835657	5232649	4072047	4700603	5230611	2707057	3025956	3188305	766458	907376	627011	127585	181541	153168	215957	459156	233836	2207979	2196316	1970981	0
6-Phosphogluconic acid_M+6	48461536	51312918	57759206	71859788	76253757	87214810	66924278	76912120	83498444	45747243	49975290	50878044	39551	4519	0	0	6419	0	0	0	0	0	21403	11907	0
Acetyl-CoA	8758913	31267067	23933976	7965519	13483257	12328558	2041728	5352773	4620381	23611131	37881446	32197880	88409432	87377965	77224314	93474929	81669653	92257693	83204325	90812880	93785407	140087960	123767781	117023577	202927
Acetyl-CoA_M+1	1455288	6158579	4646645	1364265	2603843	2261869	366441	748870	668827	4628427	8668004	6770387	16123288	17108994	14258268	17101313	16487181	17408060	13279847	16172590	16187467	27381608	26470182	22166497	220193
Acetyl-CoA_M+10	33548	26599	22790	23685	17175	31093	31373	15216	24709	25799	27329	25353	28366	24692	15463	19147	12167	9065	17231	30628	18198	35533	43318	53975	35486
Acetyl-CoA_M+11	13434	23691	20312	31943	23014	10907	18378	31297	23508	24607	25549	25109	24295	21347	60538	16494	46676	19712	26086	32024	24599	67151	0	17473	29529
Acetyl-CoA_M+12	44976	20785	21244	22568	16382	22227	19523	13968	17531	39381	15223	9973	118443	25246	16154	18935	19215	15198	19626	21809	13733	68269	42993	24482	35410
Acetyl-CoA_M+13	12270	7749	7858	9680	16626	13985	16204	20329	20582	61746	25792	14131	10771	24289	11574	17741	16840	16002	22969	65955	30120	36743	46489	20175	15221
Acetyl-CoA_M+14	18892	23852	18097	11831	16385	11280	23090	15525	14771	11268	13955	54169	24625	12700	13255	18041	11332	12163	13078	33973	10118	22694	0	17035	22129
Acetyl-CoA_M+15	12526	20423	10571	15741	10087	12695	17501	15977	13341	27993	11576	7752	18402	10822	14320	13579	14276	15381	18348	70700	32237	36198	28076	26651	44269
Acetyl-CoA_M+16	42500	27444	15395	31986	15865	22987	39789	15446	22769	20921	19880	21137	20916	15082	24653	10657	22285	13803	13308	27127	34319	0	20449	19108	23729
Acetyl-CoA_M+17	19952	15784	24239	25872	22949	16515	43902	16884	22453	15455	19347	21799	85297	33591	17678	37937	39134	22062	34905	11790	22008	65085	29929	65737	17462
Acetyl-CoA_M+18	49510	17969	38398	16883	29755	17176	19442	9678	9541	13375	33769	23848	16408	11291	35696	28480	12084	21660	10024	14406	31889	25745	19478	23080	13626
Acetyl-CoA_M+19	24373	10264	10474	17449	0	10026	49576	14409	10115	32060	16578	10219	19631	24670	16899	15336	15831	20276	9820	14124	7453	51243	60397	35910	16370
Acetyl-CoA_M+2	395571	1459388	1200323	242326	597801	519379	102047	182362	103755	1028117	2148530	1770386	2084868	2466601	1685671	2405574	3118069	2812205	1439056	2168682	1885577	4503037	5123980	4322836	103784
Acetyl-CoA_M+20	47483	22032	24153	22819	15982	17522	55951	24964	10543	29382	26976	28879	21996	13496	49584	36196	20835	20609	11683	27148	19088	0	0	26323	24572
Acetyl-CoA_M+21	22790	18822	27155	18898	22083	11126	19503	32241	15526	17742	37162	30401	19151	16893	27254	19901	49354	22176	26792	37037	16699	24606	28493	72152	20761
Acetyl-CoA_M+22	23768	45626	37159	38510	24373	22336	25255	13514	20538	30262	26468	10360	14380	17260	45016	44422	25831	25631	14153	9308	8516	33521	28449	46167	33327
Acetyl-CoA_M+23	10780	17135	22928	24339	14221	26889	17021	36980	28753	39383	32704	13555	24828	19448	32810	25710	25314	21755	32360	22137	18656	30866	26566	33143	26204
Acetyl-CoA_M+3	115342	904393	752885	160194	432853	377928	38165	50775	63444	614042	1872988	1434654	18085	38367	25709	56476	46444	43003	12275	12464	51607	25427	68130	80527	90987
Acetyl-CoA_M+4	0	12791	7240	9988	6875	7266	13680	8278	6331	11070	30190	13839	7704	53137	14981	8080	10107	6653	0	8356	52757	0	24534	0	14766
Acetyl-CoA_M+5	19643	9049	9875	10566	14900	6610	18597	10064	12788	10759	17295	6540	16274	10808	11497	15555	40948	28473	19156	17212	35364	25441	20393	26327	18159
Acetyl-CoA_M+6	22843	20572	8937	17484	18367	9401	10823	8561	15205	40483	20193	15276	12535	34500	16225	15833	11492	14833	10242	13054	15960	28741	18338	27880	16877
Acetyl-CoA_M+7	28401	26131	22533	29900	26932	19685	17713	12449	34146	16883	10047	15565	34140	109668	19848	25498	21697	13922	23776	42510	84941	25321	0	30756	12571
Acetyl-CoA_M+8	21946	15017	15902	34269	21163	13841	15641	11983	15601	58010	27291	22243	37296	19169	26074	27018	30751	15845	9557	37823	20701	41794	43766	35718	50663
Acetyl-CoA_M+9	34739	29050	23417	37631	35088	23551	28996	30532	12769	28210	21594	36180	27258	19610	25687	36008	19448	17505	18589	34727	27318	23335	45468	116757	64088
Adenosine diphosphate ribose	921392745	1110286929	1144721856	761775295	865532850	930165389	765322257	919467544	933495308	1107108500	1137261987	1196227143	1714385293	1599345880	1621141523	1629165975	1419062895	1551903050	1677355393	1571295959	1597076307	1880820123	1711713234	1745906793	1085932265
Adenosine diphosphate ribose_M+1	179161752	222069038	227628372	145836755	168191147	180383255	147226136	178117575	180328518	213802347	222533669	232158085	367220935	356328715	350686464	325188883	290029336	313817376	338585660	332251625	328151271	445197581	419762907	417476852	197322057
Adenosine diphosphate ribose_M+10	22388064	49690346	37321876	5181492	8745307	7466392	4777731	7804885	5471439	39658762	66636479	56738332	1654248	1539614	909641	953770	1089056	893057	1391136	1916450	1276635	1509758	1969819	1690296	2354855
Adenosine diphosphate ribose_M+11	2566466	3979915	2526832	1353552	993981	877685	1406807	870843	862327	3216170	3775556	3101638	2076596	3481088	1111396	1266562	755859	996635	1085510	1118060	855584	1653789	1226600	848033	2766561
Adenosine diphosphate ribose_M+12	1438713	1675459	907160	1600288	947176	869579	1473434	833110	778172	2105405	2371330	1671036	1219374	734760	841137	838850	539279	572189	728200	575708	355729	938774	1099529	920784	2900510
Adenosine diphosphate ribose_M+13	0	0	0	0	0	0	0	0	0	0	0	0	0	0	0	0	0	0	0	0	0	0	0	0	0
Adenosine diphosphate ribose_M+14	0	0	0	0	0	0	0	0	0	0	0	0	0	0	0	0	0	0	0	0	0	0	0	0	0
Adenosine diphosphate ribose_M+15	0	0	0	0	0	0	0	0	0	0	0	0	0	0	0	0	0	0	0	0	0	0	0	0	0
Adenosine diphosphate ribose_M+2	68631299	101181994	96216883	43854618	58886145	61910401	44570554	61661855	59934425	88359149	108118604	107327499	110786082	116025959	108688377	86300296	81806956	87028904	91794364	99504304	94907832	157696930	156428209	150037985	43832828
Adenosine diphosphate ribose_M+3	30920661	51391383	47150728	15560117	25353780	25643745	16041026	26436726	23858006	41982249	53168891	53869256	100645003	117394657	106155024	54583009	60699378	62216685	65934272	96528294	78764194	207169008	213059779	198878082	6341658
Adenosine diphosphate ribose_M+4	19411483	35921360	30568201	6185226	12191254	10851426	6553257	12244061	9722595	22007809	31162149	28141242	17676679	24298239	19843020	8019363	9937209	9214406	9622008	17298922	12579920	46974935	56070312	48908785	2185096
Adenosine diphosphate ribose_M+5	117654509	194149723	169276821	39463506	70779479	68435668	40898224	72752621	58130783	179560843	227323204	216392867	6322569	11331385	7417065	3046709	4885199	3431599	3865663	6521427	5346607	17875676	23078452	18017415	2769141
Adenosine diphosphate ribose_M+6	18761577	33960487	28152661	6176272	10655882	9750650	6558956	10424054	8340392	26694273	34816775	32784839	4213651	5761613	3840649	2031047	4098147	1505378	2281888	4214302	2669068	12385779	14051467	11953724	2032768
Adenosine diphosphate ribose_M+7	16947859	33042479	24745345	4098380	6856410	6390346	3688267	7161332	5305575	25844205	38621074	32592511	2947718	4549704	2134813	2267721	1763194	1872830	2540577	2706299	2482638	7645039	7048260	4951867	2624221
Adenosine diphosphate ribose_M+8	10768056	21355019	16901286	2979619	5307320	4219781	3315342	5006573	3600954	15195573	22258053	19723535	2508960	2246450	1282552	1873170	965401	816007	1072330	1360112	1405697	2057693	2079532	1232290	2666433
Adenosine diphosphate ribose_M+9	6297645	13646859	9961665	1734553	2486283	2148669	2132881	2567168	1326718	8946847	11421736	10648836	3977110	7341136	5127711	4039764	2950416	5760512	4057783	7322503	6942726	16175897	17780763	16548105	2963060
Adenosine monophosphate	357274896	321291993	316163173	311867708	268802813	268539773	310671612	285307931	265026449	451353877	394917941	369720150	781474444	692975221	688341327	573509866	429705530	559741805	629468856	638187518	650985096	859254794	714266409	720548744	4081855742
Adenosine monophosphate_M+1	47588207	44018450	42695713	39394281	34714418	34425745	39490103	36680376	34010626	58368867	51146278	48294906	138605433	131946458	122319239	81415472	66452087	82131057	90742619	107078379	100785851	189289343	168320210	161254390	478217768
Adenosine monophosphate_M+10	66328	10070	46995	20890	35416	19228	51448	60627	0	7463	23286	23406	73853	0	22009	0	0	45024	17790	0	0	22935	36395	0	35940
Adenosine monophosphate_M+2	27813946	30229710	26264272	14372971	14624715	13916709	14815233	15889139	13084100	36677970	39047938	34119988	40640114	41496425	36693739	19204759	17212460	20274104	22849866	30299869	26689161	67747491	61588977	57179859	82251150
Adenosine monophosphate_M+3	19458325	20317541	18080270	9394034	10174120	9479646	9819364	11161736	8908711	23325781	23969236	21324941	51793480	52294838	47172428	22671705	21774174	24930325	29508913	42714952	37299786	95048267	85334213	81820983	6791158
Adenosine monophosphate_M+4	11159932	13100154	11337644	3123369	3882079	3606540	3390024	3981828	3427037	12734378	12854437	11513497	7366593	8745108	6489982	916626	1830994	1489795	1383090	4846587	3087598	22262221	22688895	18955563	83692
Adenosine monophosphate_M+5	71281244	80652926	70771991	27475009	30836936	28067926	27714832	32371599	24615951	102732853	107331103	95331776	256280	698307	239926	0	17674	44617	43873	241850	63223	2417037	3405454	2893439	0
Adenosine monophosphate_M+6	1988170	4685027	2879788	40065	86195	108430	114756	39221	39023	3708947	4992045	4099082	391	0	0	0	0	0	0	0	0	0	0	0	0
Adenosine monophosphate_M+7	12638	8403	30513	75595	199681	224836	2223200	3404720	2833182	53654448	58890412	51236871	0	0	0	3340681	2644260	3251181	25892088	29127601	26019035	168653068	146123695	138873146	17492
Adenosine monophosphate_M+8	22787	10680	0	19564	99949	69637	25178	18394	21900	0	0	0	0	0	0	0	0	15541	34153	27049	0	161136	13657	19797	6876
Adenosine monophosphate_M+9	0	0	0	0	0	0	0	0	0	0	0	0	0	0	0	0	0	0	0	0	0	7052	0	0	0
Adenosine triphosphate	12791658488	15170473052	13794659210	1231717291	2617437519	1812739643	518053724	2446163722	1587077581	21298337686	16907379490	16459235025	37267516475	37360960056	34060262601	28806431288	20960424610	25863338625	29078975656	31717894173	28574938410	43142063109	39849418857	37782842261	335215690
Adenosine triphosphate_M+1	2046555182	2546353077	2225859326	178738784	387612710	265952744	75434325	363534675	232758993	3203595089	2601200972	2505784173	8013686858	8885550224	7295007686	4835760428	3951463756	4440686068	5030021092	6405836372	5233041221	12148252092	12311769758	10786208384	41342712
Adenosine triphosphate_M+10	30105	178030	0	7107	0	3865	6945	16651	0	14628	16138	28902	220396	0	0	0	6506	0	37662	0	0	37873	0	0	28017
Adenosine triphosphate_M+2	1804877963	2696143902	2048833227	104244899	253478678	161854249	44470686	236596390	138127224	3037642354	2933199113	2608326891	2966604200	3414620651	2685393563	1512812450	1326015155	1406707390	1626474657	2274801528	1759847135	4972679430	5203923704	4397011923	9010915
Adenosine triphosphate_M+3	1333878430	1861211515	1476646144	80246068	201330934	126426050	34596125	189259702	106613382	1994081329	1860205918	1680817826	3793313372	4304038061	3528611897	1896538396	1781517496	1807760140	2180188214	3231073059	2432530337	7030053232	7048093043	6214873981	875248
Adenosine triphosphate_M+4	876707370	1306614007	1028416648	35555125	96835590	59855177	15001126	89484515	47376984	1216430823	1123441368	1035874759	712027574	913042631	645948814	264664962	287461713	262243458	312979244	558379952	367622652	1847078262	2061328473	1630070995	43130
Adenosine triphosphate_M+5	4976972429	7527082083	5889693602	216445529	591772265	359753644	90143354	537449923	284351995	8790013163	8364822990	7570992738	192070151	258591564	171039856	66225915	71870295	64626929	79510784	144460755	94721372	513021328	598836750	450443045	43953
Adenosine triphosphate_M+6	378063518	695936256	457189080	16011062	43372083	26352818	6611911	39335854	21006383	654014300	710134771	580433306	29391004	42006533	26155444	5635557	9005397	6351989	7597974	21131740	11399176	101388255	129392112	86599871	62019
Adenosine triphosphate_M+7	117033242	214433258	141150175	4787413	13813132	8419428	2018096	12190578	6530717	207430167	218030574	180971426	291503	1095208	27060	21802	139260	17573	69854	0	25084	14139233	18801507	9480843	9618
Adenosine triphosphate_M+8	6309536	19650944	9834559	67949	265381	147244	59892	143514	141682	12523653	17338477	12297070	32367	0	21854	0	8196	0	0	0	0	0	0	0	24128
Adenosine triphosphate_M+9	13517	160447	6650	0	0	6973	9076	39096	5679	0	82976	14204	0	30507	7213	11174	69648	34102	0	0	25581	34306	0	0	28423
ADP	1685312455	2094542178	2092732161	473598634	731639706	733675750	409664652	816687797	719026216	2453645678	2318920662	2370107740	5158980292	4762502802	4812019551	4098001619	3067941552	3918335552	4385680896	4499261579	4525277675	5757852615	4851272570	4990333910	4291082748
ADP_M+1	263268267	343311708	331613372	67372612	107161813	105791487	58263743	119923587	104122584	363532738	350733324	353489880	1088087347	1101455282	1003154144	678376996	564322330	663231818	745412981	891930751	816366644	1569366074	1443080709	1371739810	531973632
ADP_M+10	0	0	0	0	0	0	0	0	0	0	0	0	0	0	0	0	0	0	0	0	0	0	0	0	0
ADP_M+2	218855377	339999928	290252998	35486546	64717147	59646425	31135571	72482902	56631006	326170040	371346019	350127653	393543545	419613090	366577275	208398315	187235786	207752380	238120875	311443321	270355964	638806248	600245766	554717718	117302574
ADP_M+3	160375158	235014247	207415994	26211965	50002816	44946170	22665624	56462562	42071430	211726960	234438324	224088802	498302977	518850369	470677829	253853934	244977696	259272735	312967257	435323573	365346874	893962266	810799658	779299701	11389278
ADP_M+4	102395535	162699520	141890680	11275166	23680501	20763217	9897351	25996941	18922389	127237757	140145132	135514590	91875759	108859659	85126578	34162196	37677393	36099944	44106804	73828546	55640746	230950011	232579118	201217605	818284
ADP_M+5	591394114	943753953	816574453	68063510	143429793	124947157	58075274	155570602	110944647	928911605	1046586720	1001701624	23803534	30638622	22769091	8573863	9605897	8980109	10520022	19027410	13604913	63031402	66809700	54742351	238714
ADP_M+6	44827320	86201477	62876873	4951591	10387117	8717693	4117249	11167054	8087062	69810094	87138936	75849033	3423454	4954402	3141845	623053	894597	742855	998000	2478892	1452928	11694126	13861621	10383684	319846
ADP_M+7	13316708	26055962	18897073	1439685	3168287	2687572	1308130	3507343	2570958	20861052	26598694	23447972	141497	187261	31233	0	111758	195058	82788	54849	45599	922114	1580084	715500	101791
ADP_M+8	413013	2144236	956796	112415	196342	80015	32656	66894	13098	897812	1746373	1286713	26799	0	0	30409	14995	60409	0	0	40190	21344	36155	20673	53019
ADP_M+9	15163	16222	0	32810	12403	25524	57850	6706	15279	0	20577	0	23167	22855	16317	55010	4308	13825	61051	16242	0	23922	15229	34187	44230
ADP-glucose	701270	2463836	1891725	324977	318709	332859	264739	218446	321935	991587	1292981	1282271	51148879	53515172	49769852	11606708	9785742	13897733	13706123	17164077	17184560	56168475	53942803	50517254	318586
ADP-glucose_M+1	331131	671675	524921	288205	67409	130455	292399	230980	116061	263059	133737	80554	16786754	18548648	15876123	3121562	2764461	3715656	3785182	5118241	4723334	22543978	22855446	20299776	185588
ADP-glucose_M+10	0	0	0	0	0	0	0	0	0	0	0	0	0	0	0	0	0	0	0	0	0	0	0	0	0
ADP-glucose_M+11	0	0	0	0	0	0	0	0	0	0	0	0	0	0	0	0	0	0	0	0	0	0	0	0	0
ADP-glucose_M+12	0	0	0	0	0	0	0	0	0	0	0	0	0	0	0	0	0	0	0	0	0	0	0	0	0
ADP-glucose_M+13	0	0	0	0	0	0	0	0	0	0	0	0	0	0	0	0	0	0	0	0	0	0	0	0	0
ADP-glucose_M+14	0	0	0	0	0	0	0	0	0	0	0	0	0	0	0	0	0	0	0	0	0	0	0	0	0
ADP-glucose_M+15	0	0	0	0	0	0	0	0	0	0	0	0	0	0	0	0	0	0	0	0	0	0	0	0	0
ADP-glucose_M+16	0	0	0	0	0	0	0	0	0	0	0	0	0	0	0	0	0	0	0	0	0	0	0	0	0
ADP-glucose_M+2	254190	1109131	706748	352988	101754	200665	124027	131853	53238	133412	470730	349053	7273763	8209812	7023875	933419	997615	1336053	1320572	2194639	1773131	10487908	11336846	9729336	495886
ADP-glucose_M+3	523004	1601529	1063694	230105	113792	81756	145246	147291	88169	301997	745093	670213	9919043	11164188	9856789	1556849	1465852	1885527	1850969	2913459	2659493	15576507	15587888	13956028	283936
ADP-glucose_M+4	159859	1250445	725843	136805	185484	109066	307202	153842	125918	299587	317071	325571	2667908	3416765	2731395	181206	379427	223555	307142	659323	580481	5255424	5668708	4798151	1821101
ADP-glucose_M+5	812459	3274482	2170404	153197	188968	100332	268686	122482	176467	735329	1782028	1680345	824348	1127702	815493	144446	27092	22348	190537	21163	34248	1872381	2206995	1745662	171324
ADP-glucose_M+6	0	0	0	0	0	0	0	0	0	0	0	0	0	0	0	0	0	0	0	0	0	0	0	0	0
ADP-glucose_M+7	0	0	0	0	0	0	0	0	0	0	0	0	0	0	0	0	0	0	0	0	0	0	0	0	0
ADP-glucose_M+8	0	0	0	0	0	0	0	0	0	0	0	0	0	0	0	0	0	0	0	0	0	0	0	0	0
ADP-glucose_M+9	0	0	0	0	0	0	0	0	0	0	0	0	0	0	0	0	0	0	0	0	0	0	0	0	0
ADP-ribose 2'-phosphate	0	0	0	0	0	0	0	0	0	0	0	0	0	0	0	0	0	0	0	0	0	0	0	0	0
ADP-ribose 2'-phosphate_M+1	0	0	0	0	0	0	0	0	0	0	0	0	0	0	0	0	0	0	0	0	0	0	0	0	0
ADP-ribose 2'-phosphate_M+10	0	0	0	0	0	0	0	0	0	0	0	0	0	0	0	0	0	0	0	0	0	0	0	0	0
ADP-ribose 2'-phosphate_M+11	0	0	0	0	0	0	0	0	0	0	0	0	0	0	0	0	0	0	0	0	0	0	0	0	0
ADP-ribose 2'-phosphate_M+12	0	0	0	0	0	0	0	0	0	0	0	0	0	0	0	0	0	0	0	0	0	0	0	0	0
ADP-ribose 2'-phosphate_M+13	0	0	0	0	0	0	0	0	0	0	0	0	0	0	0	0	0	0	0	0	0	0	0	0	0
ADP-ribose 2'-phosphate_M+14	0	0	0	0	0	0	0	0	0	0	0	0	0	0	0	0	0	0	0	0	0	0	0	0	0
ADP-ribose 2'-phosphate_M+15	0	0	0	0	0	0	0	0	0	0	0	0	0	0	0	0	0	0	0	0	0	0	0	0	0
ADP-ribose 2'-phosphate_M+2	0	0	0	0	0	0	0	0	0	0	0	0	0	0	0	0	0	0	0	0	0	0	0	0	0
ADP-ribose 2'-phosphate_M+3	0	0	0	0	0	0	0	0	0	0	0	0	0	0	0	0	0	0	0	0	0	0	0	0	0
ADP-ribose 2'-phosphate_M+4	0	0	0	0	0	0	0	0	0	0	0	0	0	0	0	0	0	0	0	0	0	0	0	0	0
ADP-ribose 2'-phosphate_M+5	0	0	0	0	0	0	0	0	0	0	0	0	0	0	0	0	0	0	0	0	0	0	0	0	0
ADP-ribose 2'-phosphate_M+6	0	0	0	0	0	0	0	0	0	0	0	0	0	0	0	0	0	0	0	0	0	0	0	0	0
ADP-ribose 2'-phosphate_M+7	0	0	0	0	0	0	0	0	0	0	0	0	0	0	0	0	0	0	0	0	0	0	0	0	0
ADP-ribose 2'-phosphate_M+8	0	0	0	0	0	0	0	0	0	0	0	0	0	0	0	0	0	0	0	0	0	0	0	0	0
ADP-ribose 2'-phosphate_M+9	0	0	0	0	0	0	0	0	0	0	0	0	0	0	0	0	0	0	0	0	0	0	0	0	0
AICAR	0	131279	0	0	0	0	0	0	0	0	397867	12926	29322344	24889723	26854992	24711055	16953810	20372146	22181990	18694949	19094390	27806145	20281198	22552918	0
AICAR_M+1	7872	9802	0	0	0	52379	78624	0	0	0	77199	30428	6403430	5923714	5422045	3418676	2783407	3156404	3448826	3467053	3011397	7627518	6220573	6727524	0
AICAR_M+2	10511	240089	50669	67008	28682	87754	25005	35818	37881	54351	959661	59209	2634975	2625515	2446327	1136814	937826	1046126	1007203	1253264	1118264	3810270	3042808	2939821	30410
AICAR_M+3	36486883	25970084	13971559	48356329	57092630	24664008	39947796	40445761	31995905	25341956	17470362	5869637	4280584	4324817	4032196	2964044	2424208	2564888	2659091	2895294	2438244	6344627	5268625	5463402	10754740
AICAR_M+4	1857956	424975	1121952	2113176	1799397	978158	1165446	1316049	1303093	1282751	149449	222536	431594	517772	434911	386577	104197	96941	70446	222338	69769	1218203	977904	961245	453261
AICAR_M+5	526127	1334481	167867	187453	265471	107504	200365	327419	199486	390207	3264413	1043177	34907	32445	23779	143017	192613	124368	104212	148883	120728	367827	266560	185596	0
AICAR_M+6	0	38100	18711	0	0	0	0	25561	0	23166	90588	9018	0	22377	0	403460	396107	107065	195379	267168	148561	231112	159799	248042	0
AICAR_M+7	0	50131	0	0	0	0	0	5483	0	0	9674	0	369104	137309	595499	247103	177716	241202	315478	583375	264728	274092	729018	438347	0
AICAR_M+8	796089	1241660	1096034	315443	304925	426734	243817	405023	380719	957965	636046	758578	8525593	11583321	6574058	5488967	10821289	3352706	6756059	11454193	10850341	15846713	5544342	3033320	0
AICAR_M+9	0	0	10460	14770	0	0	0	0	0	0	0	0	0	22017	0	13111	28034	0	16035	0	0	0	0	0	0
Beta-D-Glucose 6-phosphate	12469857	14254166	13020644	6276330	5874360	5254011	3735754	5269171	4431621	16935028	18186216	19338042	417170803	392167170	384205137	237189503	198394538	263748588	272237806	287208434	270312345	516099704	445737245	449624186	535858544
Beta-D-Glucose 6-phosphate_M+1	4140533	4742752	4321022	1389681	1431307	1171936	773072	1150296	953621	3684419	4108611	4661896	47943905	44373343	41331728	24353490	21434792	29443611	29112815	30907918	28763931	57730671	50199382	51090685	37913804
Beta-D-Glucose 6-phosphate_M+2	7376498	8502564	7232194	2064221	2309176	2006893	1250272	1915911	1652736	6545003	7219620	7927388	25706925	24607649	21150906	11520876	10714558	15432040	14442495	16099853	14204055	33207620	30705591	29361633	10441219
Beta-D-Glucose 6-phosphate_M+3	51858923	70382208	56666619	8117193	12866701	10466937	6663875	11666311	8085892	66087520	74854987	71482234	68766058	64180548	53487895	31401948	30007239	44346111	40616677	45888958	39491204	95163593	87909150	83519428	322925
Beta-D-Glucose 6-phosphate_M+4	8264672	10372756	8307152	2246081	2935617	2499517	2608612	4035263	3043179	19744277	17708553	17072620	2553251	2384374	2024166	1698584	1722065	2230534	4765165	5249888	4839345	13429178	10925670	10997821	0
Beta-D-Glucose 6-phosphate_M+5	13373776	16134363	13909137	3160130	4405990	3791378	2720745	4441369	3295279	16394522	17309365	16283673	1043577	989124	865327	439883	369440	773347	811702	900918	887366	2326083	1983968	2058955	0
Beta-D-Glucose 6-phosphate_M+6	122896524	157380805	134382804	28626411	43914627	38214528	29336984	46492920	32385560	190356015	196429442	176548200	0	16375	0	0	0	0	0	0	0	92133	95749	70902	0
CDP	30787576	39797183	37195113	12951722	17102329	16072324	12025089	17895268	15667171	45157916	42778761	42831390	37515262	33766558	39142769	28776396	22735544	27939492	30055031	30527637	31698055	46417534	37724865	42561858	2903901915
CDP_M+1	3599173	4830297	4192597	1414489	1920764	1805884	1112178	1922393	1679598	4758844	4965362	4705324	17240312	15686555	17999019	12715099	10912300	12904091	13677074	14220974	14531648	20873447	17509801	19454069	312140766
CDP_M+2	2218121	3327646	2482756	680401	952545	914074	588815	1020127	779921	2675892	3624998	3065238	15169736	14333908	15210128	11257471	9761405	10995956	12394564	13811765	12598967	20248486	18418583	19313422	77867616
CDP_M+3	1551203	2088252	1778460	410034	799612	644097	286914	744168	558190	1641428	2093437	1940541	48270950	44691021	49275692	39133415	34370828	38976369	43830514	47136316	45391790	68052397	60265724	64737674	6934159
CDP_M+4	299244	861609	398219	42605	42294	31127	51099	33812	0	132857	419984	248155	6237119	6001240	6446533	4365187	3906136	4248074	4858868	5804855	5368807	10729186	9592111	10182007	233497
CDP_M+5	6936903	10510491	8006042	1911439	2788515	2510730	1665632	2721530	2031567	8320180	10507937	8893904	2993138	3548135	3247817	1904574	2073141	1944244	2293584	3046054	2520607	6345450	6014759	5957746	237330
CDP_M+6	236088	451105	211253	110214	82777	16431	216713	90551	42123	262816	288104	337583	3814889	4018267	4069226	1854675	2329095	1937560	2588946	3644244	2837355	8631610	8136551	8142066	259736
CDP_M+7	191775	141261	73392	252241	186563	125655	268781	134950	98986	137193	61755	110839	148138	31792	164353	134709	67079	80886	31342	152895	120679	286827	345289	388864	208669
CDP_M+8	181803	111187	50415	176941	96419	214637	225320	131472	72276	223037	139697	172437	194015	163676	29298	139593	126788	123254	87356	124152	28304	206535	111707	121077	339712
CDP_M+9	0	0	0	0	0	0	0	0	0	0	0	0	0	0	0	0	0	0	0	0	0	0	0	0	0
CDP-Ethanolamine	61745066	52986197	45189317	42732057	36400319	33739098	45235091	37895924	32990033	66436615	48256675	45043965	39229887	32766784	33135523	31383000	24588536	28211869	31888307	29976420	29023569	40143364	31078022	33097288	33016
CDP-Ethanolamine_M+1	8697731	7507491	6318327	5969884	4979187	4632502	6194575	5164719	4623186	8889226	6441369	6042233	18234463	15706939	15898342	14761868	12209659	13430521	15026155	15105638	13969924	18599022	14956359	16473514	30735
CDP-Ethanolamine_M+10	534116	333007	548559	285280	388703	627150	796532	558143	462987	383398	321546	270630	145740	164282	107017	49562	66808	21500	58774	42796	16394	270643	258346	222035	41600303
CDP-Ethanolamine_M+11	102345	11772	19805	28088	15257	15281	18021	23117	28012	28420	62870	26551	1114339	920765	841562	936392	767991	657045	951210	817811	654609	1406654	1224518	1047586	3733850
CDP-Ethanolamine_M+2	5294263	5382405	3823091	3091257	2618686	2495523	3099250	2717642	2323542	5144731	4518483	3664219	15804831	14010724	13480680	12326775	10642726	11375623	13103202	13529802	12376427	17750094	14813611	15459496	1007308
CDP-Ethanolamine_M+3	3631481	3298793	2460118	2175445	1879213	1756841	1482641	1855637	1608367	3131543	2582075	2154900	48460268	43319584	41481881	43448589	36848527	39400771	45465658	47106412	42274217	58967797	48719602	51193684	25717
CDP-Ethanolamine_M+4	2059168	1104080	1336527	829084	782008	666646	709731	738054	612991	1393775	1258105	978688	7878482	7126178	6765148	5814341	5271682	5308185	6261247	7133125	6060395	11080833	9460042	9712044	30736
CDP-Ethanolamine_M+5	13453946	7232306	9534947	6090907	3263107	5101503	3900047	5552482	2514752	6749536	11705059	8997183	3328398	3302360	2866452	1957989	2033274	1884306	2430159	3083286	2413963	5693906	4942933	4850882	118103
CDP-Ethanolamine_M+6	1469738	647427	751285	1461354	244940	451847	273135	707660	256898	772646	773891	542003	3643163	2082112	3166616	2210144	2348316	2056866	2617519	2088720	2750146	7287658	6626330	6371485	32846
CDP-Ethanolamine_M+7	636377	839683	863169	317800	392797	397478	292354	428503	383635	866090	938788	973567	45633	94882	82766	34850	14880	31704	51864	42253	24811	219395	297429	148375	20535
CDP-Ethanolamine_M+8	21066	7946	21237	7513	14090	11125	19114	6884	18102	44438	27782	47085	33819	32959	66504	44642	27463	118161	30774	45373	35321	119050	29896	63862	18872
CDP-Ethanolamine_M+9	37721	18328	8324	15994	10532	7860	12204	15242	12084	33513	10430	14534	333376	255447	288228	264424	152866	156687	202071	240358	188919	422699	341050	324757	87337
cis-Aconitic acid	30821570	41397461	31488044	11242687	11466024	9058093	11708863	12043920	8198588	79765089	71887345	50033561	14213753	11597015	12495841	12919765	7363943	9945536	12707490	11171845	10350059	15008587	11888219	11766681	4275673023
cis-Aconitic acid_M+1	2240784	3397062	2404956	586345	606085	548845	627592	671633	454272	6625586	6065952	4043156	4944458	4779153	4126766	3566033	2259746	2420016	3886372	4012026	3593278	7290737	5519912	4465889	293474666
cis-Aconitic acid_M+2	2259967	3720243	2481169	234794	464923	161567	423652	567025	195579	8529859	7973604	5004758	9789961	9310139	7925274	6208143	4583140	4395951	7821935	8594757	6822953	16613960	12596061	9601831	53291904
cis-Aconitic acid_M+3	15456	45101	16390	0	0	0	0	0	0	357456	364060	226231	6547367	6615690	5023916	3683546	2644700	2279763	4374626	5092521	3827175	13204073	10493761	7714109	3369885
cis-Aconitic acid_M+4	0	0	0	7577	0	0	0	0	0	0	29106	15143	24917379	24425126	19643121	16918004	12346010	11775367	22004362	23711766	18943002	47685125	36376336	26305899	22937
cis-Aconitic acid_M+5	0	0	0	0	0	0	0	0	0	0	0	0	5045247	5304105	3812014	2472706	1872524	1517417	3044713	3659845	2467311	12113750	10260568	6922925	0
cis-Aconitic acid_M+6	0	0	0	0	0	0	0	0	0	0	0	0	4609268	5218064	3520893	1983304	1598353	1484991	2773228	3774340	2395970	13036251	10740270	7120518	0
Citric acid	2454139183	3289254745	2651239811	1472162069	1328371010	1125105468	1501338037	1568690803	1117429853	4876687424	4827783322	3886946738	1183626586	1058724127	1022672896	1202970778	846026130	901227881	1188443769	1129402332	995314847	1201833710	1039285884	980559749	13301401751
Citric acid_M+1	208576714	292306156	230168902	107945929	101896903	84465440	111759671	120580237	83157125	424767986	432702486	339827525	418940189	416178084	390641193	326957800	239843357	268236574	375639722	402318743	351791656	531490131	426935597	393246448	907748615
Citric acid_M+2	195629967	310545568	240119604	58777870	74816855	57625603	78334579	101007242	55196835	533137087	549889425	416199835	787812334	811185754	733390096	593352847	446208588	505586538	724300427	809515686	695015130	1163995026	943582117	838976775	200826938
Citric acid_M+3	19136874	31468951	23700323	5029242	6905211	5280651	7038339	9389355	5092507	49420141	52956363	38444158	545952873	592931737	504781049	354855019	283318720	289007459	425502822	514389518	412360161	921895177	787076244	666859157	11807860
Citric acid_M+4	5785297	9945699	7595755	1055571	1912517	1362004	1556557	2623510	1216121	16645853	18200374	13153983	1978779017	2092882382	1845179153	1604363890	1253860341	1395363921	2012367889	2291950880	1951458678	3301174293	2718243302	2338719698	0
Citric acid_M+5	324154	819231	657158	32314	50694	37795	16473	165615	13285	1645906	1994030	1415828	436188179	487485926	389292420	253085773	209829262	205683914	297374803	376292420	283003414	844909118	757646136	623585035	0
Citric acid_M+6	0	0	0	0	11781	0	0	12550	12618	0	0	0	478891900	537840286	421202865	275272024	240788694	248757798	348522446	457294428	342178877	1043606813	940892140	756695698	5144
Cyclic AMP	2570775	2573815	2487452	1159395	996600	934549	1039741	1039655	999648	3745265	3505875	2730760	7500997	5574923	5353714	4758735	3482468	4461912	5166654	4337140	3949993	6896466	5580267	5663969	0
Cyclic AMP_M+1	56479	181522	145633	15327	24366	44591	11978	58782	25828	178188	90427	160048	1599424	1477922	1208525	681831	445274	565362	690525	957689	680848	1950584	1993627	1781250	0
Cyclic AMP_M+10	0	14732	21385	8979	0	0	0	8623	0	0	0	0	22504	17735	0	0	0	0	0	0	0	0	0	22709	0
Cyclic AMP_M+2	20592	90878	11857	0	0	0	0	0	0	126791	276509	165223	92246	212531	121132	0	0	0	0	79710	20099	586928	546828	478610	0
Cyclic AMP_M+3	0	0	0	0	0	0	0	0	0	0	0	0	0	0	0	0	0	0	0	0	0	0	0	0	0
Cyclic AMP_M+4	0	0	0	0	0	0	0	0	0	0	0	0	0	0	0	0	0	0	0	0	0	0	0	0	0
Cyclic AMP_M+5	948663	1272170	1025699	173035	159938	192094	141861	197618	142538	1394340	1825411	1592763	20040	63067	53020	91944	154420	146521	68546	90143	48060	126109	149235	170715	0
Cyclic AMP_M+6	0	0	0	7301	5266	0	0	0	0	14053	13118	22724	0	0	0	0	0	13883	0	10297	0	0	0	0	0
Cyclic AMP_M+7	0	0	0	0	0	0	0	0	4135	275601	556664	580426	351440	295464	292186	208014	49166	238048	449064	445074	426134	1638175	1571618	1420023	113466
Cyclic AMP_M+8	0	0	0	0	0	0	0	0	0	0	0	0	22882	0	13471	0	0	0	0	0	0	0	15610	12869	0
Cyclic AMP_M+9	27041	0	0	0	11256	0	15156	0	5897	25460	14205	0	0	22329	0	0	23262	23327	0	10500	25003	0	0	35710	11694
Cytidine monophosphate	11734151	10114272	9455945	8638934	8067443	7535249	9713153	8980902	7691005	14932219	11932082	10952661	11041091	9642500	8475640	6682549	5553841	6440589	7239839	7092429	7318208	12516516	10262763	9123423	2711578882
Cytidine monophosphate_M+1	585143	557947	543053	516439	456473	483598	626343	583674	476410	765979	652313	496495	2505056	2276159	2257770	1492548	1362249	1727612	1821974	2019814	2075561	2747611	2322936	2268682	277289139
Cytidine monophosphate_M+2	13148	0	0	10463	0	0	0	0	0	0	0	0	1672706	1534443	1388974	816884	877850	1069809	1166879	1423973	1363543	1980946	1822144	1725201	55231783
Cytidine monophosphate_M+3	49059	77724	25810	25976	32746	38519	48288	66188	38506	111334	42295	87574	7135398	6219830	5923278	5553206	4969567	5684469	6396179	6996717	6946774	9434980	7849982	7657706	4109694
Cytidine monophosphate_M+4	0	0	0	0	0	0	0	0	0	0	0	0	0	0	0	0	0	0	0	0	0	0	0	0	0
Cytidine monophosphate_M+5	0	0	0	0	0	0	0	0	0	0	0	0	0	0	0	0	0	0	0	0	0	0	0	0	0
Cytidine monophosphate_M+6	0	0	0	0	0	0	0	0	0	0	0	0	0	0	0	0	0	0	0	0	0	0	0	0	0
Cytidine monophosphate_M+7	0	0	0	0	0	0	0	0	0	0	0	0	0	0	0	0	0	0	0	0	0	0	0	0	0
Cytidine monophosphate_M+8	0	0	0	0	0	0	0	0	0	0	0	0	0	0	0	0	0	0	0	0	0	0	0	0	0
Cytidine monophosphate_M+9	0	0	0	0	0	0	0	0	0	0	0	0	0	0	0	0	0	0	0	0	0	0	0	0	0
Cytidine triphosphate	704849530	1443943414	1168833364	56721812	114321185	85088207	35475195	111373076	72246572	1499947050	1749609244	1530828435	1857370057	1855380357	1696953864	1018320588	686262929	994145018	1064796053	1398804542	1231435796	2778213723	2420874821	2296219638	111782832
Cytidine triphosphate_M+1	91543991	189022030	148803145	7112836	14353922	10662262	4387347	13867548	9094529	182901832	215284231	186760801	870845562	896748842	794902867	473432519	339826260	467573714	505133933	700634849	590359928	1305127721	1176102982	1105809090	11272897
Cytidine triphosphate_M+2	67418704	156265061	104587646	4503361	9069871	6739066	2605597	8878368	5575841	124395318	178702776	135621866	758360012	812618242	691722823	410681437	305187050	405131183	444230957	643140366	526254659	1278124276	1184748947	1083977022	2322291
Cytidine triphosphate_M+3	45582059	96902043	66606996	3314689	6701652	4853276	2006124	6361569	3994272	76669152	103528470	81610290	2340073099	2502815119	2120574987	1412547394	1044831858	1388652897	1535506109	2176227450	1797179729	4183204492	3865277881	3521790337	66449
Cytidine triphosphate_M+4	26660206	62433504	40768425	1278701	2916834	2090453	733435	2717979	1641877	38688962	55972479	41543409	344779069	381744867	311471169	170809500	135126822	170759730	192208742	299403199	234038352	703463001	668706233	591867403	9718
Cytidine triphosphate_M+5	165842207	400395859	256386247	9187914	19672456	14160243	5387656	18034380	10997748	296977926	443720134	322500360	178593139	204200501	162548240	78014397	66580283	79603455	91697165	154838451	115929875	427368020	414703552	357085124	132089
Cytidine triphosphate_M+6	13034274	32106753	20223329	621165	1477607	1021414	364098	1255495	731472	21775698	34773109	23990755	209070751	249807226	190319849	86169688	77258388	88730638	105928398	195332877	138175483	585473112	573589639	489322060	151450
Cytidine triphosphate_M+7	6519115	15725934	9591525	372871	635614	525873	221970	647442	443338	10375391	16661814	11818153	13077310	16069748	11882074	5123581	4649152	5204434	6404831	12116690	8292809	38778793	38127510	32802428	211550
Cytidine triphosphate_M+8	666093	1520291	890096	225184	202259	148815	182015	131013	118465	429079	1398561	968840	4560397	5403037	4093101	1759758	1687080	1906024	2194452	4250307	3089501	13344872	12703847	11248557	109654
Cytidine triphosphate_M+9	53355	200384	129500	89615	75605	135864	128568	84730	95692	143535	42059	128074	75266	113222	24471	40979	52165	171333	27852	27286	43112	67680	124250	18578	87437
dCMP	0	0	0	0	0	0	0	0	0	0	0	0	0	0	0	0	0	0	0	0	0	0	0	0	0
dCMP_M+1	0	0	0	0	0	0	0	0	0	0	0	0	0	0	0	0	0	0	0	0	0	0	0	0	0
dCMP_M+2	0	0	0	0	0	0	0	0	0	0	0	0	0	0	0	0	0	0	0	0	0	0	0	0	0
dCMP_M+3	0	0	0	0	0	0	0	0	0	0	0	0	0	0	0	0	0	0	0	0	0	0	0	0	0
dCMP_M+4	0	0	0	0	0	0	0	0	0	0	0	0	0	0	0	0	0	0	0	0	0	0	0	0	0
dCMP_M+5	0	0	0	0	0	0	0	0	0	0	0	0	0	0	0	0	0	0	0	0	0	0	0	0	0
dCMP_M+6	0	0	0	0	0	0	0	0	0	0	0	0	0	0	0	0	0	0	0	0	0	0	0	4906	0
dCMP_M+7	0	12708	15601	8276	6007	15834	0	5324	51649	0	6608	8454	9678	7918	11376	9596	6397	9623	7254	0	0	0	0	0	5080
dCMP_M+8	0	0	0	0	0	0	0	0	3987	0	0	0	0	0	0	0	0	0	0	0	0	0	0	0	0
dCMP_M+9	23586	19113	44458	10431	0	15152	8247	7702	32951	24492	60365	10113	38203	19541	10230	0	0	41079	0	9197	51091	11874	8804	28729	0
D-Erythrose 4-phosphate	0	0	0	0	0	0	0	0	0	0	0	0	0	0	0	0	0	0	0	0	0	0	0	0	0
D-Erythrose 4-phosphate_M+1	0	0	0	0	0	0	0	0	0	0	0	0	0	0	0	0	0	0	0	0	0	0	0	0	0
D-Erythrose 4-phosphate_M+2	0	0	0	0	0	0	0	0	0	0	0	0	0	0	0	0	0	0	0	0	0	0	0	0	0
D-Erythrose 4-phosphate_M+3	0	0	0	0	0	0	0	0	0	0	0	0	0	0	0	0	0	0	0	0	0	0	0	0	0
D-Erythrose 4-phosphate_M+4	0	0	0	0	0	0	0	0	0	0	0	0	0	0	0	0	0	0	0	0	0	0	0	0	0
D-Glycerate 3-phosphate	27295346	87028951	57691437	0	10122153	8126636	0	10067349	6653759	62408731	128688356	90510967	251669550	284821554	248640441	169429485	161013203	168115474	222515921	321897987	288669037	780602085	768962990	685284187	1750315556
D-Glycerate 3-phosphate_M+1	1536964	5292508	3665632	17516	381953	255303	31784	398017	132876	3482243	7669342	5496743	47751654	51273522	41607152	29768867	30314531	32134109	40335076	60221330	51306833	133463754	134766794	117994339	60330010
D-Glycerate 3-phosphate_M+2	567384	2376422	1508860	912468	486025	339753	854813	466687	337586	678730	3363518	2025439	35876581	41122152	30995761	20521788	22509598	23483176	29240642	47970920	39282336	118900858	123878842	103453476	28311726
D-Glycerate 3-phosphate_M+3	35829993	72921753	53543826	12408058	18308573	15542485	12363312	19370128	15094710	58204824	101931283	70513508	149509465	164376916	126876776	98682614	108007025	110985428	140234184	209470364	176073486	469679439	487759419	409607280	3809302
Diadenosine triphosphate	0	0	0	0	0	0	0	0	0	0	0	0	0	0	0	0	0	0	0	0	0	0	0	0	0
Diadenosine triphosphate_M+1	0	0	0	0	0	0	0	0	0	0	0	0	0	0	0	0	0	0	0	0	0	0	0	0	0
Diadenosine triphosphate_M+10	0	0	0	0	0	0	0	0	0	0	0	0	0	0	0	0	0	0	0	0	0	0	0	0	0
Diadenosine triphosphate_M+11	0	0	0	0	0	0	0	0	0	0	0	0	0	0	0	0	0	0	0	0	0	0	0	0	0
Diadenosine triphosphate_M+12	0	0	0	0	0	0	0	0	0	0	0	0	0	0	0	0	0	0	0	0	0	0	0	0	0
Diadenosine triphosphate_M+13	0	0	0	0	0	0	0	0	0	0	0	0	0	0	0	0	0	0	0	0	0	0	0	0	0
Diadenosine triphosphate_M+14	0	0	0	0	0	0	0	0	0	0	0	0	0	0	0	0	0	0	0	0	0	0	0	0	0
Diadenosine triphosphate_M+15	0	0	0	0	0	0	0	0	0	0	0	0	0	0	0	0	0	0	0	0	0	0	0	0	0
Diadenosine triphosphate_M+16	0	0	0	0	0	0	0	0	0	0	0	0	0	0	0	0	0	0	0	0	0	0	0	0	0
Diadenosine triphosphate_M+17	0	0	0	0	0	0	0	0	0	0	0	0	0	0	0	0	0	0	0	0	0	0	0	0	0
Diadenosine triphosphate_M+18	0	0	0	0	0	0	0	0	0	0	0	0	0	0	0	0	0	0	0	0	0	0	0	0	0
Diadenosine triphosphate_M+19	0	0	0	0	0	0	0	0	0	0	0	0	0	0	0	0	0	0	0	0	0	0	0	0	0
Diadenosine triphosphate_M+2	0	0	0	0	0	0	0	0	0	0	0	0	0	0	0	0	0	0	0	0	0	0	0	0	0
Diadenosine triphosphate_M+20	0	0	0	0	0	0	0	0	0	0	0	0	0	0	0	0	0	0	0	0	0	0	0	0	0
Diadenosine triphosphate_M+3	0	0	0	0	0	0	0	0	0	0	0	0	0	0	0	0	0	0	0	0	0	0	0	0	0
Diadenosine triphosphate_M+4	0	0	0	0	0	0	0	0	0	0	0	0	0	0	0	0	0	0	0	0	0	0	0	0	0
Diadenosine triphosphate_M+5	0	0	0	0	0	0	0	0	0	0	0	0	0	0	0	0	0	0	0	0	0	0	0	0	0
Diadenosine triphosphate_M+6	0	0	0	0	0	0	0	0	0	0	0	0	0	0	0	0	0	0	0	0	0	0	0	0	0
Diadenosine triphosphate_M+7	0	0	0	0	0	0	0	0	0	0	0	0	0	0	0	0	0	0	0	0	0	0	0	0	0
Diadenosine triphosphate_M+8	0	0	0	0	0	0	0	0	0	0	0	0	0	0	0	0	0	0	0	0	0	0	0	0	0
Diadenosine triphosphate_M+9	0	0	0	0	0	0	0	0	0	0	0	0	0	0	0	0	0	0	0	0	0	0	0	0	0
D-Ribose 5-phosphate	1979617	5075773	5022481	1748283	2382598	2767416	2041175	2725992	2890131	6772779	8581861	8382496	50364305	48951814	46891633	31142859	25033484	30984202	32252094	34290119	32552106	59272270	56435330	58949711	19911410
D-Ribose 5-phosphate_M+1	106461	368389	431309	274672	241173	341574	156656	229425	314497	225673	339515	387927	4625938	4490251	4102727	2356740	1625066	2342381	2111709	2755988	2085649	5119763	5028487	5357452	980082
D-Ribose 5-phosphate_M+2	1654385	4069700	3060170	221074	531130	581622	50059	484307	498283	1482942	2537442	2759048	2166482	2162981	1879021	644569	476582	800934	530937	827267	720642	2526304	2604716	2721436	97427
D-Ribose 5-phosphate_M+3	410940	941356	725968	178364	267407	272588	154739	270855	293166	535910	1004124	853317	10105042	9611978	8153632	4352286	3666282	4922449	3867903	4838473	3902516	11766758	12147110	12562567	56
D-Ribose 5-phosphate_M+4	301855	693641	652515	198275	213052	349072	150987	234697	324606	283003	474021	425592	0	15807	0	0	0	11514	0	0	0	25023	0	25468	0
D-Ribose 5-phosphate_M+5	3899001	8433125	6816552	2125733	2530402	2842600	2202720	2663327	2737021	6782652	9058171	7895581	0	14136	16652	40670	0	0	14791	0	0	18547	0	14047	0
D-Sedoheptulose 7-phosphate	169945	324467	462687	779569	522571	643831	522619	522366	700864	373353	480569	605837	58652592	57430839	56455391	30769985	24786780	32772938	33175724	36727774	35088961	66643779	59337170	57313583	23604
D-Sedoheptulose 7-phosphate_M+1	237404	435950	477847	644987	416019	493566	414794	365184	617685	378395	538086	760932	7447810	6907084	6994000	3377059	2957011	3875269	3725007	4244577	3938671	8098924	7445931	7392049	0
D-Sedoheptulose 7-phosphate_M+2	803595	1197496	1042503	1421717	1043781	1263494	1126914	1071210	1420968	855458	1034564	1266790	3822689	3778505	3324100	1437731	1116636	1869897	1743948	1956086	1698371	4676651	4486326	4058452	0
D-Sedoheptulose 7-phosphate_M+3	1308557	2015486	1698134	1489081	1249634	1435122	1201823	1216001	1502569	2379019	2927785	3105270	10363846	9837011	8438861	4053247	3690481	5221062	4853647	5666255	4786549	12909622	12721238	11771430	0
D-Sedoheptulose 7-phosphate_M+4	3980984	7008820	5150703	2099178	2298008	2256734	1815638	2281660	2313231	7649138	9966250	9111669	234161	143910	201239	36603	32884	34658	0	48937	30813	368967	402171	376719	0
D-Sedoheptulose 7-phosphate_M+5	1011242	1473114	1288502	1529086	1148447	1426809	1388850	1270275	1669106	1262772	1538893	1502045	25310	16108	0	0	0	0	0	16416	15573	0	52387	0	0
D-Sedoheptulose 7-phosphate_M+6	1279503	2084631	1665868	1400294	1462735	1564646	1322269	1435065	1831644	2175326	2688271	2596100	0	0	0	0	0	0	0	0	0	0	0	0	0
D-Sedoheptulose 7-phosphate_M+7	7186442	12563213	9578228	3630678	5053927	4858749	4055867	5286517	4934536	19427338	23088843	19607027	0	0	0	0	0	0	0	0	0	0	0	0	0
Fructose 1,6-bisphosphate	698834	2556326	1807738	133291	193510	160167	72404	189541	183215	3047662	3811229	3660122	10012311	9959946	10194724	5973971	4563516	6624917	6171283	8261265	7630894	17044425	16822151	16755937	1209853128
Fructose 1,6-bisphosphate_M+1	0	0	0	0	0	0	0	0	0	0	0	0	0	0	0	0	0	0	0	0	0	0	0	0	0
Fructose 1,6-bisphosphate_M+2	0	0	0	0	0	0	0	0	0	0	0	28377	894887	909156	770539	94328	135868	476353	299276	627603	354030	1629081	1733204	1595104	28925253
Fructose 1,6-bisphosphate_M+3	235800	977462	535579	338967	197041	382707	320214	177757	244963	319937	929710	756508	3060169	3155404	2569921	1067712	805662	2000965	1416338	2301525	1654048	5845422	6055750	6075612	1740140
Fructose 1,6-bisphosphate_M+4	18854	27997	3873	2189	6290	0	0	14528	0	23374	0	0	447141	574168	429492	39935	41696	240596	105525	246150	197891	1059272	952654	997611	149082
Fructose 1,6-bisphosphate_M+5	0	0	0	0	0	0	0	0	0	0	0	0	253291	295185	161987	0	0	99498	98267	140124	29405	669529	753260	647293	0
Fructose 1,6-bisphosphate_M+6	34478	559890	341295	5916	20859	4633	0	4710	4867	260383	754953	773345	741822	707017	502810	37305	28321	400161	235765	601729	298811	1447225	1512640	1541238	0
Fructose 6-phosphate	4695932	6222227	5975753	2007652	1954731	1795920	1295923	1735739	1638790	6265067	8071027	8416114	177771281	173971960	169422131	102027143	86422887	110751181	113459570	124347952	113360078	237728288	214384669	204926152	33645097
Fructose 6-phosphate_M+1	1344530	1891160	1777414	414194	380089	334490	189733	289319	291232	1366748	1727576	1895443	20305200	19559793	18037454	10456746	9239799	12246386	11840787	13302412	12253954	26582280	24118221	23079406	2245123
Fructose 6-phosphate_M+2	2621236	3461017	3148820	571377	665116	604179	345153	544952	464190	2424579	2933997	3405763	10685928	10741309	9215689	4905090	4489614	6349026	5798688	6787696	5935155	15119991	14397089	13279767	600000
Fructose 6-phosphate_M+3	18731177	29077828	23835067	2530137	3944365	3247731	2074140	3500548	2700460	24715986	31692762	30273948	28458677	28185691	23043747	13050887	12771871	18170435	16490795	19681391	16435265	42781969	41737126	37683330	0
Fructose 6-phosphate_M+4	3072579	4100238	3541782	595512	721953	630371	557889	661998	552215	3057099	4071862	3998380	822391	910737	700134	283272	401685	499258	356249	646451	483248	1505395	1557282	1371428	0
Fructose 6-phosphate_M+5	4914716	6646065	6020224	963221	1357178	1204741	841246	1321428	1051107	5844733	7338978	6804515	166105	210193	182297	27960	13238	130478	71153	84872	59417	429155	462261	428525	0
Fructose 6-phosphate_M+6	45804683	66929575	57824762	9240628	13874112	12330929	9783890	14338291	11041064	72194000	85403147	76708224	0	15311	9397	0	0	11902	0	0	0	44423	39288	55053	0
Fumaric acid	394920409	603034024	425123578	85440361	108486397	78942790	73285310	97387044	65249922	669437440	766789853	618446516	134497697	131699488	113369925	84584110	72307118	70385032	83135279	96380156	77944417	160335166	141535724	129308748	1221742996
Fumaric acid_M+1	26307380	39476865	27901267	4332458	5805409	4169767	3707075	5285001	3382310	42460698	48571366	38862578	115767630	110781471	92661391	64063452	54578676	53401061	66853622	74609627	57854965	140947545	125772164	110250042	53324922
Fumaric acid_M+2	12674533	17877422	12920558	1302664	2265508	1414238	1135033	2020397	967933	21299818	24562178	19349708	239391825	236426152	189957992	136228291	119585488	116352939	146023493	166234101	127501731	335566027	304236626	259233058	9631848
Fumaric acid_M+3	1490967	2569599	1598450	84278	240772	109685	64853	218349	73929	2350054	3053845	2348058	119113290	125179260	92505794	58125820	54438030	48448251	62176826	78146414	55749304	189388732	179036673	144289889	6641
Fumaric acid_M+4	0	15056	13509	0	0	0	0	0	0	0	0	0	667942478	679027457	529209260	396075262	358360287	339930888	427650445	505576997	378185141	1058997173	981086778	813731645	0
Galactose 1-phosphate	111733641	116244597	85591522	56485360	55878913	79056559	55791923	66092220	74217362	176487931	175896128	201059630	15609066608	15433358139	13047940374	11503798638	8726766517	10383076524	12057934517	13362886462	11852056818	24737930420	22798656427	20507367112	9358507
Galactose 1-phosphate_M+1	8800917	9253779	6699871	4494676	4335701	6047081	4232306	4980512	5617612	13629366	13519809	15144596	1103126711	1092281347	922998075	808536172	615215926	734467465	851075085	939555001	837779899	1748737704	1599935365	1446375990	5313484
Galactose 1-phosphate_M+2	8248820	10862630	8649832	3563580	3687893	4011888	3367921	4446164	3712431	12493494	14866264	14699462	351444665	350842647	299595451	253143952	193809297	228783239	265601122	293328078	260250354	554321786	517439540	469061282	1541556
Galactose 1-phosphate_M+3	16225633	19743603	14709221	10453180	9427870	9898455	10758961	10116987	9919170	30587235	24714563	21316171	20397997	19338495	15816229	14389070	10747449	12818018	14723456	16348813	14315193	30670787	26520171	24721486	89994
Galactose 1-phosphate_M+4	13550495	15794332	12316191	9143253	8076493	8417935	9335833	8819315	8354481	25795158	20792265	17984263	134451	64364	0	0	99947	134277	227710	346065	157685	212417	464035	95457	0
Galactose 1-phosphate_M+5	395286419	465501615	355645520	268110233	241964195	254896643	275027004	261023217	251832133	756625400	630292173	549828500	0	0	0	0	8574	0	7038	4679	0	0	0	0	0
Galactose 1-phosphate_M+6	6461629239	7612692998	5823753093	4392828895	3968679996	4140131178	4523130330	4257348690	4111232291	12379000402	10306414357	8985540883	0	149105	43578	0	4679	5844	0	0	35085	0	15908	0	0
Glucose 1-phosphate	12820886	14627281	12902139	4575498	4320387	4855790	4105348	4317209	4995490	11513313	13214052	13219127	257908398	257583699	238808363	170581464	130760326	225023091	179351971	201512290	198478948	346060643	297153728	326903244	2156899809
Glucose 1-phosphate_M+1	918724	1035908	897044	252181	269870	306394	182480	219412	301084	735861	971118	922316	18149943	17931683	16656687	11712003	8885743	15646350	12343829	13991683	13870683	24301883	20975755	22830397	148921091
Glucose 1-phosphate_M+2	51813207	62204034	61772568	23611255	24200345	25278808	24487969	26196355	25740180	62855292	74519538	72552237	207427518	215955351	194067076	107690724	87902371	138520082	118063916	140707757	138143312	274113325	234087079	259186337	42359289
Glucose 1-phosphate_M+3	3315190	4268154	3965679	1465866	1453738	1550596	1465972	1652736	1600910	3779960	4722178	4554141	13089659	13900140	12368858	7063517	5657358	8969654	7584295	8943746	9057967	17227483	14728847	16568156	2673525
Glucose 1-phosphate_M+4	740755	889960	971995	324364	354888	375461	331045	370961	360651	847693	1175936	1100531	3799540	4079204	3592613	1959511	1568572	2540021	2154548	2619135	2561408	4923618	4230986	4854836	0
Glucose 1-phosphate_M+5	0	0	0	0	0	0	0	0	0	0	0	0	0	0	0	0	0	0	0	0	0	0	0	0	0
Glucose 1-phosphate_M+6	0	0	0	0	0	0	0	0	0	0	0	0	0	0	0	0	0	0	0	0	0	0	0	0	0
Glutathione	42442272354	46054843651	41103870361	24406760795	22581031387	24012861727	26700628711	25418317689	23029264128	56299290633	47672695528	45959038591	11408309209	9982032139	9700848442	5942750950	4167241200	5108368528	5731114476	5192237481	5092728394	7728041866	6185352011	6665539058	8260572550
Glutathione_M+1	5389656519	5935856457	5239422774	2929334679	2745725444	2898839896	3210108771	3088477987	2765856573	7100178301	6075690355	5801136296	5296873719	4467878060	4337024079	3328787680	2358699716	2814848600	3353567062	3029020456	2843080212	4451397568	3589634329	3660163933	959502504
Glutathione_M+10	0	0	0	0	0	0	0	0	0	0	0	0	0	0	0	0	0	0	0	0	0	0	0	0	0
Glutathione_M+2	1959434372	2724072390	2037128981	465217313	609442724	548089472	512146247	652690775	458096715	2557167017	2658943329	2227357759	4906779392	4285459484	3938796983	3184748145	2351178614	2690951096	3292021268	3134217831	2808081914	5093570808	4273912503	4128727662	465188
Glutathione_M+3	213984758	361421737	234182288	33947763	58197913	45658876	38306571	59145550	36326629	275301970	326237427	253681895	14190835587	12194558124	11405415396	10287108423	7342331526	8655226656	10616390200	9746017575	8926399896	15129929549	12500311311	12139592671	0
Glutathione_M+4	25119037	59462531	31773106	111364	1708375	567008	167441	1072186	102013	29893213	47184926	30615059	4448383667	3970518429	3527839434	3179639997	2358321873	2660852960	3313943412	3188732613	2805031601	5508371998	4744039842	4408098866	0
Glutathione_M+5	228269	165018067	10461893	212842	23102674	976400	308947	11482378	503789	151294	58659476	3475098	43530363152	38174915996	34540166123	33800943902	24357901959	28193830814	35070064395	32403637928	29219290404	51278357366	43153974764	40691665680	18172
Glutathione_M+6	34575	718225	11601	29386	42413	27316	50158	32780	7450	20478	20215	0	2926437561	2642086675	2306387463	2168287161	1592025223	1811728600	2252363878	2142634256	1891666113	3717285348	3241596484	2938614293	15540
Glutathione_M+7	23961	15627	39	45828	32859	30997	8292	15371	0	0	29758	20055	692511628	852558270	494445801	11691972	260636751	19269922	31833804	435595424	250259646	1670423275	1766246697	1244251926	36397
Glutathione_M+8	0	0	0	0	0	0	0	2342	0	0	0	0	0	0	0	0	0	0	0	0	0	0	0	0	0
Glutathione_M+9	0	0	0	0	0	0	0	0	0	0	0	0	0	0	0	0	1006	0	0	0	0	0	0	0	0
Glyceraldehyde-3-phosphate	0	0	0	0	0	0	0	0	0	0	0	0	0	0	0	0	0	0	3123	0	0	541	0	0	6075
Glyceraldehyde-3-phosphate_M+1	0	0	0	0	0	0	0	0	0	0	0	0	0	0	0	0	0	0	0	0	0	0	0	0	0
Glyceraldehyde-3-phosphate_M+2	0	0	0	0	0	0	0	0	0	0	0	0	0	0	0	0	0	0	0	0	0	0	0	0	0
Glyceraldehyde-3-phosphate_M+3	0	0	0	0	0	0	0	0	0	0	0	0	0	0	0	0	0	0	0	0	0	0	0	0	1744
Glyceric acid	21076643	31786828	21259284	8348922	8713378	6661782	7823887	8419026	6077035	31935908	41579446	28163800	80478993	76547253	60174973	54365274	46593481	41373949	65577957	80332088	63581303	196765627	186455679	154508049	659965204
Glyceric acid_M+1	886900	1687285	1057065	32104	166319	66354	39123	131149	51527	1478314	2112576	1411478	13436024	12634841	9187600	8005673	7415355	6601867	10415957	13508430	10406588	32158988	31252422	25228474	22563003
Glyceric acid_M+2	581997	1049538	652387	17391	45601	13159	17387	66298	12330	683892	1229629	843871	10427260	10078604	7015677	5838310	5819869	5132883	8024336	11113631	7918085	28341937	28782237	22124512	5274072
Glyceric acid_M+3	11331881	18826575	12515216	2982935	4306303	3335898	3078660	4560301	3000139	17979531	25651536	15936314	39828575	38453345	26836990	25378412	25187191	22150603	34044865	46777590	34837476	110951066	112354831	87265141	0
Glycerol 3-phosphate	125527805	127786982	115486059	63688291	52917175	54869806	60242342	54672529	52312249	141313140	128487652	123754579	270276548	226152916	204465894	124852422	93211025	158492566	147763376	149870866	164839580	238614715	197909700	189318824	59929633
Glycerol 3-phosphate_M+1	4949972	5506601	4892692	2317539	1994313	2061133	2158365	2031201	1879298	5254676	4813048	4645859	17009404	14812988	12305006	6093423	5098571	8200554	7275473	8253341	8268406	13420594	11647759	11055684	1877151
Glycerol 3-phosphate_M+2	2302621	2869001	2431474	686835	741655	745496	636444	658695	662213	1840997	1869415	1753244	8352057	7562502	5772665	2349219	2088635	3268627	2706247	3534310	3340868	6500763	6044105	5338914	0
Glycerol 3-phosphate_M+3	29533450	41012353	32380191	7851428	8363496	8341027	6315590	7415343	7153645	22953816	28532596	25831467	29038428	26457193	19746357	8425491	8325169	11986152	9763533	13271266	11950228	23324872	21895919	19983163	1792251
Glycerophosphocholine	0	0	0	0	0	0	0	0	0	0	0	0	0	0	0	0	0	0	0	0	0	0	0	0	0
Glycerophosphocholine_M+1	0	0	0	0	4140	0	0	0	0	0	0	0	0	0	0	0	4734	0	5322	0	0	5882	0	0	0
Glycerophosphocholine_M+2	0	0	0	0	0	0	0	0	7476	0	0	0	0	0	0	0	0	4013	0	0	0	0	0	0	0
Glycerophosphocholine_M+3	0	0	4686	6097	0	0	0	3280	4542	0	0	2140	0	0	0	0	0	0	0	0	0	0	0	0	0
Glycerophosphocholine_M+4	0	0	0	0	0	0	0	0	0	0	0	0	0	0	0	0	0	0	0	0	0	0	0	0	0
Glycerophosphocholine_M+5	0	0	0	0	0	0	0	0	0	0	0	0	0	0	0	0	0	0	0	0	0	0	0	0	0
Glycerophosphocholine_M+6	0	0	0	0	0	0	0	0	0	0	0	0	0	0	0	0	0	0	0	0	0	0	0	0	0
Glycerophosphocholine_M+7	0	6888	0	0	0	0	0	0	0	0	0	0	0	0	0	4839	0	0	0	0	0	0	0	0	0
Glycerophosphocholine_M+8	0	0	0	0	0	0	0	0	0	0	0	0	0	0	0	0	0	0	0	0	0	0	0	0	0
Glycerylphosphorylethanolamine	393232466	406395505	545492655	236367206	211322094	254440892	255562749	230620763	250261201	634941630	591609630	754913962	1836829984	1428642711	1794286726	1049367583	632305676	967754901	881310403	732423528	857066508	2227097144	1614358569	1823239544	12913198
Glycerylphosphorylethanolamine_M+1	21549368	22806012	30941639	12316600	11328375	13726878	13820619	12441496	13717217	35037206	33106031	42704473	116909341	93383195	114775498	61598660	38094045	57225825	52107420	45187511	51644658	151359283	112388898	124698197	17181
Glycerylphosphorylethanolamine_M+2	5640878	6416198	8315759	2747367	2678291	3400242	3113873	3005819	3379791	8977025	8937625	11206899	33279711	27998879	32551533	15147524	9956112	14294144	13361546	12616317	13692738	50521838	40194712	41307613	4834
Glycerylphosphorylethanolamine_M+3	19057448	27638013	29201332	4531185	5328137	5476189	5044196	5594897	4880261	34637359	43028709	45341545	43451325	39916225	42269838	12379225	10969284	12479578	12897902	16797537	14837648	85885256	69778864	70682167	16906
Glycerylphosphorylethanolamine_M+4	6317	4982	4385	0	0	0	4327	0	0	14936	21001	56976	38361	37576	37020	0	0	0	0	5882	0	140491	137351	73801	0
Glycerylphosphorylethanolamine_M+5	119866	65046	64654	150945	93411	73344	125572	105410	78910	148217	84332	88307	115349	95185	112801	86801	76446	131413	109728	102086	162871	127962	122125	126687	121148
Guanosine diphosphate	34251320	53652760	54068009	11557833	17860867	18080004	8636938	18866316	17864136	59934372	62882041	69495589	291218500	309929129	335671101	174883282	127340927	193248673	189598981	266628021	270807919	343350448	280634573	316104389	545814362
Guanosine diphosphate_M+1	5285441	9664712	9071086	1517730	2527354	2553567	1202961	2667455	2563086	8642044	9735566	10390404	66114273	79553345	76932552	29311737	24640204	33920906	32639175	56805075	51470543	104624029	95970862	100175812	66937370
Guanosine diphosphate_M+10	0	0	0	0	0	0	0	0	0	0	0	0	0	0	0	0	0	0	0	0	0	0	0	0	0
Guanosine diphosphate_M+2	5969447	14030866	11615158	892644	1863392	1721419	743068	2018781	1628278	10663433	16051676	15962184	24339547	30428896	28819740	9337201	8503108	11106261	11074449	20431057	17808571	43037853	39362942	40042874	15896271
Guanosine diphosphate_M+3	4136925	8788723	7687620	734827	1427270	1372691	526170	1661005	1251593	6492097	9255347	9437560	32193329	38434424	38242294	12460335	11639266	14668360	15190061	29314107	24967576	59196532	53192185	55585513	1498100
Guanosine diphosphate_M+4	3210682	7184270	6594717	394502	835163	760284	301687	868972	709300	4378301	6315839	6579161	6085997	8079097	6983295	1717743	1913813	2063279	2179892	5093963	3637254	16507690	15917855	14901606	41497
Guanosine diphosphate_M+5	20656136	47446069	41052400	2611117	5475809	5046024	2013193	5797242	4279075	38784490	55308568	55730897	1484053	2357790	1906110	434778	521694	592857	618393	1229190	1056502	4055178	4270590	4235031	90866
Guanosine diphosphate_M+6	1524813	4510681	3222987	188520	401463	322815	123757	474658	313693	2592310	4597180	4241912	172865	274688	130670	66249	90893	0	53244	219404	89116	826844	833405	713442	81304
Guanosine diphosphate_M+7	616030	1290940	939491	110241	196728	75801	124727	156153	124211	881996	1444772	1358413	259872	93066	39703	59970	50155	61549	37561	66143	191549	48315	71995	40725	91791
Guanosine diphosphate_M+8	221808	139981	35090	107632	104425	67896	153186	68477	96313	85805	106544	39896	86407	16201	0	52754	47003	63519	52455	17566	58047	181685	44466	216155	124602
Guanosine diphosphate_M+9	0	0	0	0	0	0	0	0	0	0	0	0	0	0	0	0	0	0	0	0	0	0	0	0	0
Guanosine monophosphate	52531387	55140662	64546783	38658426	43270572	48020785	38885885	48546258	49490313	101500288	77271510	78889821	161182569	146173907	140385472	122988118	91494302	119785728	127143160	132819244	134496808	176105109	148155028	143646672	5125357914
Guanosine monophosphate_M+1	7520660	9248809	9917680	5042323	6318211	6912380	5116920	7020794	7331992	13520453	10537218	11147443	32587247	33045785	29091674	19059822	16290973	19446031	20866600	26181901	23425193	45350262	41221539	37952607	603819885
Guanosine monophosphate_M+10	9725	0	7500	18913	12387	6561	6662	11706	21916	425	22147	0	0	0	20207	0	0	26848	0	14281	0	0	0	0	11772
Guanosine monophosphate_M+2	6256853	9674379	8529295	2306747	3199190	3242264	2369322	3500995	3171392	12256363	12319366	11200587	11440840	11934427	10018676	5417535	4944184	5420318	6004151	8579306	7254848	16673102	16627599	14281482	115057023
Guanosine monophosphate_M+3	4236844	6271052	5854595	1653739	2161255	2306011	1717811	2581524	2203885	7688678	7137384	6971327	15570533	16178037	14015908	7743818	7150453	7957429	8681808	12281336	10863913	23999005	23032224	20785761	10652622
Guanosine monophosphate_M+4	3182622	4750870	4527974	765960	1239929	1178781	784083	1296663	1076421	4503698	4305166	4133995	2565476	2604925	2168294	536682	882370	517829	1012172	1808267	1185243	5346172	5884505	5054685	261743
Guanosine monophosphate_M+5	19385968	29570664	27986797	5129140	7881164	7684898	5281464	8504362	6912226	39211654	37490965	35804223	22806	398059	278807	0	50212	39445	45504	211288	99640	901169	1456650	1089111	0
Guanosine monophosphate_M+6	1145399	2467486	1998335	222776	551876	492857	249890	536435	489283	2120444	2672193	2283071	0	0	0	0	0	0	0	29661	0	45471	29670	0	0
Guanosine monophosphate_M+7	68534	378714	160927	0	47759	34410	7480	58902	24475	105221	352854	145838	0	0	0	0	0	0	0	0	0	30055	0	0	0
Guanosine monophosphate_M+8	0	13035	0	0	0	0	0	0	0	18550	0	0	33677	0	0	0	0	0	0	0	0	0	0	22688	0
Guanosine monophosphate_M+9	0	0	0	0	5642	5980	8269	0	0	0	18740	0	21202	23956	0	0	0	0	0	0	0	0	0	0	1881
Guanosine triphosphate	151350690	406026331	329887560	9286947	23679201	17956073	4196170	22441007	15543765	501558870	510985222	505494914	2028497652	2133036128	1983546477	1308310537	879653689	1371952597	1309462270	1705990332	1542548665	3383254159	3040591994	3074758632	30658199
Guanosine triphosphate_M+1	26979779	80387009	61704230	1381430	3610903	2630252	592928	3337524	2311863	80232313	87831513	83683708	485987834	570176105	473885973	240871055	181717497	256542322	247999074	381394570	310267854	1094240162	1080373462	1006089161	3715552
Guanosine triphosphate_M+10	0	0	0	0	0	0	0	0	0	0	0	0	0	0	0	0	0	0	0	0	0	0	0	0	0
Guanosine triphosphate_M+2	29907518	116315025	77028945	914180	2802563	1941200	383309	2669336	1550343	104952367	145852956	129117051	203595452	245201782	198544476	87627154	70631319	95814119	93967844	153508267	120818174	485921737	492696649	444783531	918367
Guanosine triphosphate_M+3	20313024	72025131	50533063	624482	2106426	1465886	309132	2078602	1197698	63031536	82668252	75408744	245021071	290202717	242648659	105659512	87564104	115267834	118183258	201637916	155746704	629122383	605629426	569816343	114409
Guanosine triphosphate_M+4	16098682	60791974	44316886	350523	1324476	757615	111792	1194400	620557	44241028	58556988	53460382	51222668	66501733	48587055	15640936	15190953	17505649	17977329	37543456	25910951	180517863	195681131	164229515	71235
Guanosine triphosphate_M+5	95011520	366519218	255947105	2293135	7980804	5371579	1023677	7168852	3897232	343887215	461976689	418398673	14892634	21387479	14577063	4617645	4399523	5142651	5057479	11158622	7453405	55024074	62316205	50581235	71968
Guanosine triphosphate_M+6	7516536	39431907	21572162	93189	558889	323567	61838	481146	246314	26710441	44653199	34771687	1357497	3183595	1401110	16891	431308	62422	36638	749806	140847	10895317	13866740	10456473	50550
Guanosine triphosphate_M+7	2954830	14716158	8099273	96409	122400	95094	107874	156171	55655	10802855	16615351	13407068	5083	45785	46071	18924	72720	16272	16597	22874	44601	247788	1429254	670631	101368
Guanosine triphosphate_M+8	99620	1310058	447537	77550	15179	11632	115780	58930	33722	266275	1184782	553035	69013	66300	39872	32011	103154	29724	18227	0	32092	0	60377	0	14408
Guanosine triphosphate_M+9	81848	9938	23942	64215	49677	63238	128420	107687	8496	11156	8123	111987	13699	34013	9336	12185	35667	64186	36045	18294	48031	341899	0	1115	56202
Inosine	0	0	0	0	0	0	0	0	0	0	0	0	0	0	0	0	0	0	0	0	0	0	0	0	0
Inosine_M+1	0	0	0	0	0	0	0	0	0	0	0	0	0	0	0	0	0	0	0	0	0	0	0	0	0
Inosine_M+10	0	0	0	0	0	0	0	0	0	0	0	0	0	0	0	0	0	0	0	0	0	0	0	0	0
Inosine_M+2	0	0	0	0	0	0	0	0	0	0	0	0	0	0	0	0	0	0	0	0	0	0	0	0	0
Inosine_M+3	0	0	0	0	0	0	0	0	0	0	0	0	0	0	0	0	0	0	0	0	0	0	0	0	0
Inosine_M+4	0	0	0	0	0	0	0	0	0	0	0	0	0	0	0	0	0	0	0	0	0	0	0	0	0
Inosine_M+5	15625920	13338107	6774353	14749033	11818225	7664687	13573119	11755824	13962280	12561835	7923882	9915350	3098749	3650006	3183240	919611	1804633	852305	974505	3788093	2333580	3092271	4514444	1660701	6015401
Inosine_M+6	0	0	0	0	0	0	0	0	0	0	0	0	0	0	0	0	0	0	0	0	0	0	0	0	0
Inosine_M+7	0	0	0	0	0	0	0	0	0	0	0	0	0	0	0	0	0	0	0	0	0	0	0	0	0
Inosine_M+8	0	0	0	0	0	0	0	0	0	0	0	0	0	0	0	0	0	0	0	0	0	0	0	0	0
Inosine_M+9	0	0	0	0	0	0	0	0	0	0	0	0	0	0	0	0	0	0	0	0	0	0	0	0	0
Inosinic acid	2274926	2871404	2896670	3099725	2847123	3248651	3406313	3264390	3614466	3633862	2973893	3079087	32785219	30898550	30977772	28875991	20796664	24426231	28357682	27830093	27737514	32835423	26537757	26776160	3685410
Inosinic acid_M+1	386883	538762	520079	440939	439921	502683	502374	460707	552002	609873	531846	515295	9184686	9692158	8404087	5551996	4741350	4786403	5613705	7100073	6134469	14059327	12780418	11746340	184002
Inosinic acid_M+10	8699	0	0	0	6078	11852	0	4881	9373	0	0	0	0	0	0	0	0	0	0	0	13023	0	0	16945	0
Inosinic acid_M+2	605665	1528706	965759	465237	530104	543694	580428	587421	614031	1780675	2036902	1664972	8500592	7701417	6884900	5839534	4235918	4743071	6097096	6074782	5250416	11353510	9143449	8344076	0
Inosinic acid_M+3	339237	674663	600246	407429	381939	486628	438828	450796	486276	741472	927432	663973	5061066	5513589	4918476	3325826	2633174	2821547	3571703	4313196	3788526	8386136	7334679	6807415	0
Inosinic acid_M+4	358407	636695	521715	248548	314111	307177	227739	361549	341660	482800	657171	634815	1030724	1127918	891549	329656	290458	275170	343537	636635	563584	2809307	2751845	2407267	0
Inosinic acid_M+5	2651529	5203883	4108589	1800276	2207932	2377925	2051865	2555416	2342838	7225723	6296102	5868816	34198	79078	49328	0	0	0	0	13506	0	692226	653375	531541	0
Inosinic acid_M+6	0	383594	121985	4875	40770	72503	6743	39321	50859	0	629218	218272	14912	0	0	0	0	0	0	0	0	26202	17292	0	0
Inosinic acid_M+7	0	140290	102279	12333	5483	31713	20315	11549	23929	0	176947	204830	0	0	0	0	0	0	0	0	0	0	0	20609	0
Inosinic acid_M+8	0	0	0	0	0	0	0	0	0	0	0	0	27356	0	0	0	0	0	0	0	0	0	0	0	0
Inosinic acid_M+9	0	0	0	0	0	0	0	0	0	0	0	0	0	0	0	0	0	0	0	0	0	0	0	0	0
Isocitric acid	171941264	188774901	146750730	79759397	61869599	46366039	78375622	75885055	47995860	345371006	319737485	242309402	53579648	46356650	46271486	51434003	32598869	39592641	51515821	50257910	45287978	54102521	45183658	42962657	8059661643
Isocitric acid_M+1	12559518	15468413	11136015	4459428	3712020	2637158	4467230	4968168	2536391	27940823	27137222	20013088	18855459	18734139	16780118	13241883	9533128	10824261	16328925	17893799	15846003	24156786	18141470	15822161	552136193
Isocitric acid_M+2	11635009	17947252	13056719	2083081	3149354	1898823	3349289	4548150	1818076	36780856	37212069	26036269	39476763	39629519	34817479	25093865	19309856	22430500	34046922	38717016	34593256	57160705	43912703	37104327	122641189
Isocitric acid_M+3	588287	1320880	935818	9702	35954	0	0	75518	20962	2615001	3044857	2029708	26981450	28018571	23307327	14956620	11818463	12394775	19828148	24117729	19599560	45760417	37614430	29361737	7113806
Isocitric acid_M+4	81292	287569	214943	19807	27005	41595	87146	125118	26395	584729	798789	544005	102299259	104544568	90329196	71400068	56120124	64604792	97001393	110951457	98545610	165551658	129070085	107895151	0
Isocitric acid_M+5	0	0	0	0	0	0	0	0	0	0	0	0	21435685	24071119	17859197	10448387	9003205	8784968	13773122	17456975	13247917	43179786	36347777	28688821	0
Isocitric acid_M+6	0	0	0	0	0	0	0	0	0	0	0	0	22746418	24860319	18568161	10820019	9661218	9905423	14638485	20230355	15146023	49530982	42128970	32796515	0
Lactate[13C03]	237027602	231676458	221762244	199203398	190618946	153196661	182017114	180116887	142276462	351392792	340352291	295177072	452584093	521842173	346512783	231342276	218394926	206234355	257481790	327825152	223148030	789609974	769515679	595318486	4570
Lactate[13C03]_M+1	5811	0	5528	0	0	0	11573	0	0	7767	17292	0	0	0	7416	6194	0	0	5712	0	0	7639	0	48010	0
Lactate[13C03]_M+2	4735	0	6074	0	0	0	6886	0	3553	0	0	0	0	8171	6725	11357	11832	0	0	8980	0	35356	0	19815	0
Lactate[13C03]_M+3	7194	0	0	0	0	3949	7058	0	0	0	7568	4407	0	5436	0	7674	0	6958	0	0	0	0	0	10555	3909
L-Aspartic acid	21261323679	26751181025	21509747520	6597804014	7879352908	6947429959	7502376093	8629507493	6317520538	38340881373	40061497035	33779173871	6452251019	6007668658	5744240413	4983751120	3855674797	4444349178	5558305803	6014099360	5456796649	10892038104	9395489693	9253470791	2698792095
L-Aspartic acid_M+1	1261893121	1606814383	1280140353	325855060	412057839	354908923	371245823	449099591	315336065	2247686233	2386346929	1984334295	5592615844	5107406680	4911689348	4062972363	3168952768	3615548354	4759477009	5016564258	4488897658	9611958028	8373573375	7890775028	104712778
L-Aspartic acid_M+2	649780511	797104267	650617456	114088298	180179409	138442723	132574641	193913530	113639912	1176636004	1262629776	1034729969	11944272211	11133347890	10336153129	9129390073	7247645299	8111419186	10774773611	11471220386	10090825524	22501759400	19901988414	18255878743	17824892
L-Aspartic acid_M+3	126680441	162091217	126670665	29153792	41034611	33031302	33510253	43478693	28175014	204753531	239303996	184725733	7064403384	7002822594	5960349172	4654261125	3981882145	4149045888	5672645040	6651820587	5467772953	16399078067	15092551565	13063850065	62740
L-Aspartic acid_M+4	25228014	57688997	6356647	6658059	15500523	4870134	4920324	9328331	5964133	10366875	19547189	5839909	35362028866	33556307869	30098737820	28598499238	23155527301	25495698602	33811091149	36459608249	31677395839	71824650365	64274851417	57724519776	9458227
L-Glutamic acid	59130271729	64489507976	55132781025	37520920384	36974749650	33571929346	39131907276	38056823130	31140858003	91675069278	83876645734	73642507718	9348560272	9733931827	8032450864	7520465809	5857786818	6303445808	7413820810	7537922540	6777378603	11189949243	9445044845	9063974798	2926414657
L-Glutamic acid_M+1	4053431469	4483070721	3786205789	2266214999	2303936063	2057269402	2366447170	2373791083	1888606124	6196094868	5755727480	4996721297	6802504599	6055810449	5497387596	4751197105	3649947779	3930490731	4925568670	4776255942	4214063757	7665508486	6256395787	5817491539	145963988
L-Glutamic acid_M+2	2432746009	2596931813	2232617647	808080822	1026674148	812338779	872718919	1067471187	692968046	3784787582	3539078612	2984831427	7580159191	6932097529	6053362601	5058937008	4024977204	4195549052	5337092458	5409873535	4618144759	9727254689	8172906981	7350788904	18340800
L-Glutamic acid_M+3	157917391	239054408	156987758	45129008	78911338	54989445	48031631	76671393	47440100	238807991	263991173	201696715	21997621744	19984313070	17531510567	16333276106	12873241710	13624055978	17207242751	17008359197	14737878797	28987632344	24263697604	21801721901	533767
L-Glutamic acid_M+4	24766086	66904660	27015741	1196018	9902489	4260626	1451939	8500158	2595577	41153399	53644442	35987806	6538535013	6223216183	5192447364	4693680335	3893379258	3951631873	5003428702	5193028182	4377604520	10094045004	8785520626	7617255586	214871
L-Glutamic acid_M+5	82912	932516943	94194562	18106	159782266	88076058	4165	117431786	84102050	61677	264728578	82136823	75254071865	70307785575	60037782423	61872332813	50284957440	52138089231	65222766257	65371497052	56569810473	113000000000	95954935194	84435542142	20105
L-Lactic acid	3477791205	2833421335	2806491273	4128238790	3292301306	2858413033	3553610609	3133074327	2614201922	4272480585	3455469987	3144536412	2631616903	2555524667	2242380420	3366513156	2358302598	2457969956	3142615932	3344112553	2449261042	2842235745	2462130691	2226743865	3041654211
L-Lactic acid_M+1	130448782	107124734	105224601	152149204	122931205	105118283	132034413	114975247	96343824	159833667	130838848	118060979	203763543	215959596	164493151	168213093	129836550	132426070	163904554	187206236	133914212	265272034	246374470	205733507	110672896
L-Lactic acid_M+2	16757131	17116382	17012620	16961933	16068079	13589828	15441110	15236671	13045385	23880641	22660090	20130572	121335286	138151274	90418244	53346824	49276398	47379030	58323639	77351727	51466620	197222489	194415679	151595304	755465
L-Lactic acid_M+3	300151410	296272954	305429387	269822169	258621121	226690483	247162364	249578425	213622085	422808863	416140080	378230150	467094923	538533406	357305183	238646732	223935201	214082155	265358940	339573543	231846840	814341937	797796205	619294316	73764
L-Malic acid	2569992534	3109047107	2218555958	961475285	997757261	657564434	899253307	903826269	682622767	3947301622	3935080357	3146728821	731578090	684965953	616110599	463160485	393050707	396109837	451727857	477725767	437549922	861806940	758835865	702854075	7585084447
L-Malic acid_M+1	161683686	198855808	139130236	50165799	54467658	35004543	46864837	49106661	36002676	244753115	249648760	196663961	602356117	564043556	479399230	315614353	276743114	272380248	331015468	349659639	307468597	742807462	661232122	573013368	342433828
L-Malic acid_M+2	89228547	100906326	74095923	16737394	23276065	13131140	16419307	20760255	12248228	139328658	140204242	108055709	1335444507	1266874969	1040927855	733369633	650209657	631054192	780134535	832497773	719058645	1847352448	1671354058	1407313612	80549956
L-Malic acid_M+3	11827834	15021975	10164352	2271866	3063021	1644789	2051458	2645355	1514246	16931891	18871904	13624674	632110698	644278689	483566105	292295677	281182489	248255719	313078476	368804217	298261230	992674735	940137502	742998483	2954955
L-Malic acid_M+4	2196827	2077507	1599300	2134129	1568151	970290	1823192	1292447	1144037	2865170	2474470	1733741	3680339003	3607116900	2846580139	2095530963	1938499810	1823934026	2273196569	2488408722	2116973725	5767162946	5301040648	4326555337	646198
Maleic acid	264850687	402797549	271873409	69313548	88671290	64220996	57667809	77402643	52191078	433658205	539338965	422737238	95438958	97373017	83599544	55406264	46481515	46729995	53484080	68725490	52574516	121993410	108723398	100244864	976124078
Maleic acid_M+1	16880573	25418472	16825261	3725143	4915231	3430647	3324183	4380773	2848228	27563225	33237429	25862071	83047982	81761268	68438715	41707215	34462572	35533129	43795872	53478141	40065917	109853658	97697178	85965440	43325836
Maleic acid_M+2	8662835	12569198	8754809	1288432	2089781	1345220	1126885	1926642	961848	14815536	17863705	13856020	175775840	182331153	144742596	91525903	79972996	79513084	99757719	122258389	88674342	268574554	239174860	206515222	7852268
Maleic acid_M+3	1406515	2476619	1521160	84278	240772	109685	64853	218349	73929	2251860	2683294	2221109	88365163	95577491	69977545	38774529	36251817	32579850	41910439	57259106	38380201	148081772	139169683	113719954	6641
Maleic acid_M+4	0	15056	13509	0	0	4382	0	0	0	0	0	0	499767411	519945971	405775722	271981864	244327124	237323415	297525150	376429782	272026699	853091851	788215072	653961304	0
Mannose 6-phosphate	3888369	5754941	5155970	2173135	2035864	1886804	1301436	1835446	1736300	6288014	7690729	7965427	172141140	168897591	164127970	94065408	77185354	106442085	103508270	117061387	106736718	222862738	201459878	197754214	8013910
Mannose 6-phosphate_M+1	1122737	1570457	1359662	326979	327665	311520	137323	302767	254070	1028707	1383249	1617089	18956773	18547579	17120528	9106066	7862106	11428395	10576652	12058283	10649820	23864247	22511906	21587476	78762
Mannose 6-phosphate_M+2	1904364	2589130	2300936	418466	485922	422193	170468	405845	370798	1926294	2290109	2518997	9804786	9697061	8377076	3794100	3377109	5399302	4783092	5762828	4977492	13332758	12990370	12304599	0
Mannose 6-phosphate_M+3	16379475	25571409	20781790	2533151	3919934	3181887	1794489	3223405	2549468	23307430	28607696	27013031	26546978	25666324	21308478	10809828	10327114	16242887	13597030	16950807	13887250	38085097	37781745	34659416	0
Mannose 6-phosphate_M+4	2313590	3519072	2867414	465324	623930	521558	311814	545486	442725	2731348	3210882	3307253	689479	704291	562533	100984	110626	378251	255612	411579	236783	1118883	1246983	1071075	0
Mannose 6-phosphate_M+5	4392735	6278009	5259843	963355	1386470	1228742	773299	1296087	1064271	5732537	6723414	6114027	152265	94638	90628	14343	14854	28676	0	18880	12824	333212	487314	394223	0
Mannose 6-phosphate_M+6	42057716	62579481	52864651	10338446	15093798	13214992	10103660	15038551	11663147	73609683	81637589	73047171	0	0	0	0	0	0	0	0	0	0	0	0	0
N-Acetyl-D-Glucosamine 6-Phosphate	10892841	13218955	13588594	4388277	4333425	4644335	4406780	4537928	4635992	18716127	17465545	18097764	42106132	39458642	39736977	26578707	21253397	25523338	29231969	30118314	29204589	60281176	51892076	52916594	0
N-Acetyl-D-Glucosamine 6-Phosphate_M+1	850158	1088283	1198378	359430	289243	326729	355555	349237	358628	1538895	1464615	1572474	6287334	6001631	5825808	3293359	2791852	3261854	3831904	4231371	3881948	10315922	9082508	9230767	0
N-Acetyl-D-Glucosamine 6-Phosphate_M+2	72300	335527	440270	0	0	20755	5403	24121	7737	337314	541035	562821	7619613	7600998	6951371	3369505	3123007	3386313	4094749	5061291	4457574	15858995	14625899	13651898	0
N-Acetyl-D-Glucosamine 6-Phosphate_M+3	0	813077	383649	0	0	0	0	4616	0	42239	998719	642038	2348992	2315392	2192742	686106	650196	781874	833160	1230812	1099994	4932796	4519008	4267995	0
N-Acetyl-D-Glucosamine 6-Phosphate_M+4	0	178044	80994	7390	0	5242	8918	5673	3269	32011	137168	39524	140857	314332	248033	10679	0	0	0	72713	91850	900429	958702	876338	0
N-Acetyl-D-Glucosamine 6-Phosphate_M+5	58658	751367	368852	0	9838	14174	7807	4972	0	170154	747104	548676	148462	247561	226896	0	0	0	0	31145	33970	913816	957755	765151	0
N-Acetyl-D-Glucosamine 6-Phosphate_M+6	2175030	6699259	4185540	0	0	0	0	0	0	4500534	9158445	6396976	0	39297	9180	100812	0	45672	59548	42143	31584	19848	50395	22156	0
N-Acetyl-D-Glucosamine 6-Phosphate_M+7	0	118112	47224	40585	64546	27124	22118	126564	103062	75027	209775	204102	0	12943	0	75504	80282	142986	24313	0	48303	29637	0	47107	0
N-Acetyl-D-Glucosamine 6-Phosphate_M+8	28774	393904	174021	0	12735	27472	7085	6422	0	166833	785174	596155	14235	0	0	74218	0	46497	0	10898	11210	0	0	0	0
N-Acetylserine	267983170	273847933	240604746	156867218	156617248	142740832	139678681	166609883	134899238	391465559	349110880	311235898	415501009	416111214	374589194	352990159	275862237	281357409	393111987	363164739	286773040	557788939	462232426	413846230	1421260
N-Acetylserine_M+1	17365713	19289327	16683904	10399658	10892565	9917146	11528851	11201652	8778748	26308043	24822628	21406172	54575934	58665405	47180103	39942789	37564271	37063113	45826349	50989915	42545558	86366146	76677927	68739332	4710
N-Acetylserine_M+2	14299623	16684424	14387945	3962387	5599009	4447822	4936746	6026802	3833146	20965866	20694321	17035030	79266441	87225673	67559758	53271012	51475555	48725682	62435649	74155839	59253163	145972143	133231872	112326233	0
N-Acetylserine_M+3	2988405	7283188	4101762	128400	433781	513430	281940	641917	287882	4580941	7656961	5060942	11928327	15204521	10008490	6798042	7157854	7521419	7109263	10868338	7605335	30134611	31333462	23888472	0
N-Acetylserine_M+4	0	362575	5790	0	10269	0	0	0	5080	0	0	0	436622	1024569	488660	1567264	629355	2004814	1257736	1320086	1474360	3691112	4571562	3911871	0
N-Acetylserine_M+5	0	0	0	0	0	0	0	0	0	0	0	0	0	0	0	0	0	0	0	0	0	0	0	0	0
NADH	1447471	2002754	1895462	312023	385021	476171	335765	458779	402895	3060969	3042445	3569351	11997583	12525945	13084708	6408336	3001411	6532886	6322260	7638349	6214191	19266960	15638104	15447390	622802
NADH_M+1	633650	180260	291656	255356	217966	85196	288456	83225	37537	517130	456601	899102	3997710	4193191	4219215	1783560	719231	1770745	1858049	2233906	1689653	7267657	6107921	6201843	199929
NADH_M+10	203683	58574	141803	92924	267325	83005	198640	113130	97143	240358	455271	446830	53594	104061	0	184718	60851	216762	55934	129085	56312	59610	297864	32129	819122
NADH_M+11	513116	30460	66337	234639	101568	203149	228422	218255	119386	348140	73643	106021	98730	0	0	0	24552	119705	448737	0	143819	0	147262	0	475866
NADH_M+12	174979	81793	59025	158453	104147	119969	205099	224964	153451	73047	110969	0	151007	184535	73336	93882	186143	76387	31472	89782	0	29987	90067	78309	411349
NADH_M+13	0	0	0	0	0	0	0	0	0	0	0	0	0	0	0	0	0	0	0	0	0	0	0	0	0
NADH_M+14	0	0	0	0	0	0	0	0	0	0	0	0	0	0	0	0	0	0	0	0	0	0	0	0	0
NADH_M+15	0	0	0	0	0	0	0	0	0	0	0	0	0	0	0	0	0	0	0	0	0	0	0	0	0
NADH_M+16	0	0	0	0	0	0	0	0	0	0	0	0	0	0	0	0	0	0	0	0	0	0	0	0	0
NADH_M+17	0	0	0	0	0	0	0	0	0	0	0	0	0	0	0	0	0	0	0	0	0	0	0	0	0
NADH_M+18	0	0	0	0	0	0	0	0	0	0	0	0	0	0	0	0	0	0	0	0	0	0	0	0	0
NADH_M+19	0	0	0	0	0	0	0	0	0	0	0	0	0	0	0	0	0	0	0	0	0	0	0	0	0
NADH_M+2	0	0	0	0	0	0	0	0	0	0	0	0	0	0	0	0	0	0	0	0	0	0	0	0	0
NADH_M+20	0	0	0	0	0	0	0	0	0	0	0	0	0	0	0	0	0	0	0	0	0	0	0	0	0
NADH_M+21	0	0	0	0	0	0	0	0	0	0	0	0	0	0	0	0	0	0	0	0	0	0	0	0	0
NADH_M+3	0	0	0	0	0	0	0	0	0	0	0	0	0	0	0	0	0	0	0	0	0	0	0	0	0
NADH_M+4	0	0	0	0	0	0	0	0	0	0	0	0	0	0	0	0	0	0	0	0	0	0	0	0	0
NADH_M+5	729287	1539648	1625225	100855	369371	140472	96976	100050	92902	2198840	2826372	3085395	111874	103360	71042	34293	91989	58125	69151	0	0	176772	86299	48246	206091
NADH_M+6	129245	167341	139421	204995	162529	198883	208650	88418	115832	234201	279777	355216	263574	277174	55168	102858	0	24886	0	22706	852	206262	164534	0	324035
NADH_M+7	190807	108132	79640	224397	116962	65502	110774	149984	88848	113758	334308	189157	107392	132133	183566	0	193256	0	413146	162849	0	63051	307444	69600	224422
NADH_M+8	153176	127351	236007	279466	212479	105173	463429	41854	83176	585705	104558	154194	122883	114517	96552	383511	75696	75517	101433	47732	0	42752	110524	42680	492742
NADH_M+9	277691	200409	82332	358223	99724	81971	205768	222159	44871	169974	66120	221826	158963	0	82085	94276	0	21359	167740	125250	0	0	51733	0	478911
NADPH	741696	3663230	3077306	71580	77970	60731	111889	86406	82603	6000481	14079149	15996939	73754743	79790728	88579151	41894310	11264005	56989048	48684919	59955161	54810284	88010718	69396514	75245436	167655
NADPH_M+1	172190	1224815	925533	101254	160105	46720	96579	152026	67969	1651052	4265299	4844080	23436053	27442710	29836763	12362171	3251718	16835984	14441333	19525714	17616802	32614802	26008551	27965551	118496
NADPH_M+10	0	0	0	0	0	0	0	0	0	0	0	0	0	0	0	0	0	0	0	0	0	0	0	0	0
NADPH_M+11	0	0	0	0	0	0	0	0	0	0	0	0	0	0	0	0	0	0	0	0	0	0	0	0	0
NADPH_M+12	0	0	0	0	0	0	0	0	0	0	0	0	0	0	0	0	0	0	0	0	0	0	0	0	0
NADPH_M+13	0	0	0	0	0	0	0	0	0	0	0	0	0	0	0	0	0	0	0	0	0	0	0	0	0
NADPH_M+14	0	0	0	0	0	0	0	0	0	0	0	0	0	0	0	0	0	0	0	0	0	0	0	0	0
NADPH_M+15	0	0	0	0	0	0	0	0	0	0	0	0	0	0	0	0	0	0	0	0	0	0	0	0	0
NADPH_M+16	0	0	0	0	0	0	0	0	0	0	0	0	0	0	0	0	0	0	0	0	0	0	0	0	0
NADPH_M+17	0	0	0	0	0	0	0	0	0	0	0	0	0	0	0	0	0	0	0	0	0	0	0	0	0
NADPH_M+18	0	0	0	0	0	0	0	0	0	0	0	0	0	0	0	0	0	0	0	0	0	0	0	0	0
NADPH_M+19	0	0	0	0	0	0	0	0	0	0	0	0	0	0	0	0	0	0	0	0	0	0	0	0	0
NADPH_M+2	170894	1233505	941032	110619	136787	55955	36240	99867	147748	1679560	5305557	4861505	9143533	10891336	11569599	3998143	1114229	5655832	4628159	7195180	6207574	14847093	12267452	12823894	188743
NADPH_M+20	0	0	0	0	0	0	0	0	0	0	0	0	0	0	0	0	0	0	0	0	0	0	0	0	0
NADPH_M+21	0	0	0	0	0	0	0	0	0	0	0	0	0	0	0	0	0	0	0	0	0	0	0	0	0
NADPH_M+3	133500	1034732	728103	82013	65996	76248	85948	63300	52799	1419414	4238782	3997900	11253434	14944596	13853469	3827118	1254964	5908390	5415928	9079535	6998846	22179542	19018987	19822462	305334
NADPH_M+4	126588	674777	532535	81651	22873	74077	104378	55877	53719	832056	2715699	2674461	3178061	4518287	3828855	892088	310842	1348618	1099562	2451731	1912806	6966064	6217264	6186204	271438
NADPH_M+5	528646	3660453	2555993	91848	101825	92458	111390	87364	43550	5448072	14848313	14830033	840309	1165576	1018135	77380	68868	270627	135973	586494	375087	2061240	1840816	2069111	96749
NADPH_M+6	0	0	0	0	0	0	0	0	0	0	0	0	0	0	0	0	0	0	0	0	0	0	0	0	0
NADPH_M+7	0	0	0	0	0	0	0	0	0	0	0	0	0	0	0	0	0	0	0	0	0	0	0	0	0
NADPH_M+8	0	0	0	0	0	0	0	0	0	0	0	0	0	0	0	0	0	0	0	0	0	0	0	0	0
NADPH_M+9	0	0	0	0	0	0	0	0	0	0	0	0	0	0	0	0	0	0	0	0	0	0	0	0	0
N-Formyl-L-methionine	3925316	5852725	3595004	504277	724285	289294	646858	1048701	300753	8269125	8848956	6334911	8253063	9462184	6390518	4639774	2846211	3822822	5791522	7528880	5130348	13964786	12340121	9717741	91849
N-Formyl-L-methionine_M+1	861892	1280921	820436	413219	446251	354311	374834	459033	346446	1306375	1663393	1198881	1963344	2278846	1428011	1033526	718368	970050	1212131	1622345	1154147	4165487	4064043	3048267	40097
N-Formyl-L-methionine_M+2	0	4237	0	0	0	0	0	0	0	11722	9822	11066	8632	17146	11046	0	4170	4902	0	11859	4371	85352	103296	54710	0
N-Formyl-L-methionine_M+3	0	0	0	0	0	0	0	0	0	0	0	0	6738	6104	0	6595	0	0	4998	6645	0	0	5570	10711	0
N-Formyl-L-methionine_M+4	0	0	0	0	0	0	0	0	0	0	0	0	0	0	0	0	0	0	0	0	0	0	0	0	0
N-Formyl-L-methionine_M+5	5101	0	0	0	0	4436	0	9142	0	7514	0	0	15919	0	0	5440	0	0	0	0	3631	0	0	0	50704
N-Formyl-L-methionine_M+6	0	0	0	0	0	0	0	0	0	0	0	0	0	0	0	0	0	0	0	0	0	0	0	0	0
O-Phosphoethanolamine	992540615	666090801	691649075	911136059	726764993	732356148	943273373	772608101	744923165	1165417581	783302270	801657345	424844022	298242518	372831491	601894858	384941095	518884511	590127126	421516483	488901486	346256600	203811350	269998621	0
O-Phosphoethanolamine_M+1	17424751	11397633	11781696	16421235	12700641	13167663	17188319	13698414	13612718	21162877	13691092	14264327	7109066	4762272	6398835	10205440	6213110	9082182	10088518	6990406	8232970	5795017	3165007	4659880	0
O-Phosphoethanolamine_M+2	5596617	3400358	3769488	4856982	3827608	4115043	5383456	4178124	4186248	6991176	4493480	4633107	1909293	1107868	1592621	3101310	1763342	2779446	2801477	1873290	2445009	1123727	520995	879136	0
Orotic acid	21005376	20974513	14938973	31438033	23844092	23162661	27385024	20692364	20485822	38795933	54708892	38486896	1772269	2025787	2000107	2176713	2235181	2831657	2235930	2648088	2843499	3750684	3289637	3363697	111227
Orotic acid_M+1	1416381	1423195	948293	1929409	1574690	1547423	1812604	1267658	1308644	2777309	3778052	2676214	1283044	1333567	1394513	1510349	1291474	1736483	1654256	1746434	1865384	3782488	2504678	2245678	0
Orotic acid_M+2	433486	394836	349698	362929	426510	352516	307891	300485	300921	1038551	1552069	1073123	2793633	2713896	2676500	2723412	2310701	2726635	2937161	3158371	3217298	7948313	5745921	4986913	33873
Orotic acid_M+3	0	0	0	10469	0	0	0	9617	0	11866	121299	71641	1475807	1616406	1454614	1278626	1193370	1267393	1431811	1908918	1620693	5431141	4555213	3637619	0
Orotic acid_M+4	0	0	0	0	0	0	0	0	0	0	0	0	8310037	8286872	7691155	8664318	7420706	8161580	9216588	10166340	9620552	25347196	19047568	16401807	0
Orotic acid_M+5	0	0	0	12472	5960	0	0	0	0	0	0	0	10689	43623	31066	21843	23737	42702	25860	46590	64680	73044	38956	61016	7096
Orotidine	27503125	29706569	26214265	26758869	25286422	23862509	27506216	26493399	23966076	36017729	35333762	32050141	21378865	24939653	19994331	13251536	11157369	12833451	15371170	22620471	19188964	35098386	35553160	29737159	0
Orotidine_M+1	4184555	4847950	4054797	3710601	3684894	3428227	3866067	3877679	3420794	4982398	4975296	4509271	10855485	12281689	10145202	7564774	6090779	6993653	8569117	11848707	10166591	15865333	15746309	13587570	0
Orotidine_M+10	0	0	0	0	0	0	0	0	0	0	0	0	0	0	0	0	0	0	0	0	0	0	0	0	0
Orotidine_M+2	5268706	6926716	4866593	3150630	3393941	3163999	3372964	3604057	3091356	5962976	7251853	5656185	19798378	22549401	18386344	15096392	12121037	14281677	17753397	23871867	20170516	31897346	31154077	27046508	0
Orotidine_M+3	4414139	5073043	3888015	3001936	3144957	2896913	3212648	3341079	2915712	4643556	4948442	4151075	12328779	15004823	11383457	8230878	7096782	7777583	9987083	14999123	11949250	24539708	25059023	20409993	0
Orotidine_M+4	2493282	3499674	2443015	1198569	1331549	1209474	1175422	1362287	1119027	2279814	2637806	2141145	54206637	63681342	50808234	46480010	37356041	43032647	54544248	74112001	61989839	101600508	100004363	84371168	0
Orotidine_M+5	16890369	23038466	16509909	8488752	9512010	8575340	8664439	9616751	7873879	18585544	21912327	17269081	7210771	8887421	6810569	4699467	4173628	4547984	5796307	9234460	7209535	15809346	16311070	13009519	0
Orotidine_M+6	1094863	1509154	1120746	302339	425518	427679	381792	430973	406277	1138708	1419150	1078833	3016218	3817665	2869682	1646768	1515518	1641417	2116669	3609097	2620985	7909372	8445767	6467082	0
Orotidine_M+7	523125	835477	559167	13305	104682	116108	42057	75771	90919	526299	759802	533896	4336170	5920736	4175967	2323161	2364203	2370960	3227716	5746716	4117709	12924611	13965438	10781435	0
Orotidine_M+8	0	8744	0	0	0	0	0	0	0	0	8881	0	32215	50962	49116	8429	0	32929	54417	44020	0	314179	415291	182461	0
Orotidine_M+9	592522	856725	650587	128638	251827	123083	149126	299007	163065	699559	675816	447010	649744	624249	699915	509448	729709	540782	812760	873170	922922	25896	0	0	0
Oxalic acid	94570699	98636287	92322783	59673616	61180010	53717776	52974566	69699980	55240082	106028824	103311069	91990137	132526218	118964494	106571207	124774392	108621713	94636330	133611834	126751573	106098398	134508899	117475695	101572255	54267704
Oxalic acid_M+1	2471619	2441430	2438359	1509996	1603384	1394420	1369905	1777441	1450632	2737351	2602865	2488936	3717476	3170610	2821777	3178116	2945915	2518889	3423606	3374093	2731320	3550045	3035741	2599105	1314831
Oxalic acid_M+2	272401	346068	264608	148895	195601	148520	100378	182746	133920	444042	432884	239414	41913	44720	70106	14318	21731	32027	12098	46791	45954	12419	42917	35201	0
Oxoglutaric acid	342748043	548992027	327697966	140785734	201734788	137702686	141689219	181683749	104023836	727359475	830838357	603696991	129328064	115717103	98398564	77334316	63436410	51624896	79350934	79112349	63923002	141218419	119345171	107050850	3635830960
Oxoglutaric acid_M+1	22515323	37638539	22011051	7821461	12184304	8110775	8023749	10992830	5980618	48753748	56952905	40488767	71613873	67458160	51258518	31655359	26209844	20774428	34791366	37259394	28883126	81754327	69532042	58748592	202790988
Oxoglutaric acid_M+2	12828738	20914609	12310443	2583209	5020815	2960983	2727281	4510958	1996186	29795004	34937107	24161472	78243994	76595635	54931319	31306677	27027959	20915082	35375382	41012229	30136633	102928396	89825929	73459326	36638689
Oxoglutaric acid_M+3	722833	1656085	732542	90680	287324	101757	62143	261939	89326	1920595	2480935	1684477	228359877	221843014	159041686	101881171	86956337	67144252	115563543	129223497	96586974	307699689	266689296	218945442	2096581
Oxoglutaric acid_M+4	0	47641	15015	26576	0	3176	40822	0	0	40972	202750	99597	64560257	66269021	44272916	26172319	23471050	17464455	29952346	35954581	25924777	102295239	93079185	72525925	192015
Oxoglutaric acid_M+5	0	90617	0	0	40167	0	0	14106	0	0	19898	0	710577106	711260796	492355707	331375352	290451668	219479101	374519320	432496202	317944595	1089660414	966603826	768867461	0
Pantothenic acid	661011745	595872992	512456083	414419465	357131863	302052991	414093270	357842608	286024535	750422876	605182055	510308781	993625168	1003470432	772553361	605765659	490371277	498610545	662466794	750409444	569677788	1163275059	997949052	855750718	0
Pantothenic acid_M+1	64251444	57535669	49538971	39023355	33755956	28963850	39401660	34285414	26974400	72463315	59246128	48446551	96192349	97243956	75076448	58462592	46716773	48110529	62930896	71499559	55103885	113454600	97418660	82464578	0
Pantothenic acid_M+2	0	0	0	0	0	0	0	0	0	0	0	0	0	0	0	0	0	0	0	0	0	0	0	0	3918
Pantothenic acid_M+3	0	0	0	0	0	0	0	0	0	0	0	0	0	0	0	0	0	0	0	0	0	0	0	0	0
Pantothenic acid_M+4	0	0	0	0	0	0	0	0	0	0	0	0	0	0	0	0	0	0	0	0	0	0	0	0	0
Pantothenic acid_M+5	0	0	0	0	0	0	0	0	0	0	0	0	0	0	0	0	0	0	0	0	0	0	0	0	0
Pantothenic acid_M+6	0	0	0	0	0	0	0	0	0	0	0	0	0	0	0	0	0	0	0	0	0	0	0	0	0
Pantothenic acid_M+7	0	0	0	0	0	0	0	0	0	0	0	0	0	0	0	0	0	0	0	0	0	0	0	0	0
Pantothenic acid_M+8	0	0	0	0	0	0	0	0	0	0	0	0	0	0	0	0	0	0	0	0	0	0	0	0	0
Pantothenic acid_M+9	0	0	0	0	0	0	0	0	0	0	0	0	0	0	0	0	0	0	0	0	0	0	0	0	0
Phosphocreatine	4855497417	4975504922	4012032440	1549137425	1519170404	1449956738	1801210105	1701083895	1364754056	7215241791	6299180192	5258537349	8658906462	8316168506	7216019704	5025534405	4056138324	4552871001	5799718657	6158487201	5287294312	11648199199	9938922035	8893112831	4967
Phosphocreatine_M+1	204544666	208659435	167707782	64961084	63323260	60781784	75597784	71660659	56770348	300801754	264575482	222396854	361752275	347819290	301665913	211642537	170797062	192202951	245668905	258043517	221928562	491459683	418155284	376661866	0
Phosphocreatine_M+2	50830741	51820106	41778598	15857206	15874826	15492847	19024440	18080757	14209579	75705568	65462184	55505566	90397664	88023946	76020871	53550841	43016304	48197825	60905203	65614665	56158018	124836646	107119614	94517185	0
Phosphocreatine_M+3	1319945	1252560	1031136	255323	301274	323543	264006	418026	206597	2129526	1935554	1418583	2356616	2347764	2107660	952321	1037207	1131134	1718252	1560030	1152394	2883798	2902903	2039280	0
Phosphocreatine_M+4	0	0	0	0	0	0	0	0	0	0	0	0	0	0	0	0	0	0	0	0	0	0	0	0	0
Phosphoenolpyruvic acid	22957103	42822508	30797059	5244695	7824341	6199007	3808202	7813103	5429012	35076082	50026571	40670973	73333353	78916844	65671046	56245261	53803314	49664357	74631398	98684362	83253171	169674115	158979983	137472475	310221507
Phosphoenolpyruvic acid_M+1	1389733	2777043	1976926	53557	203954	186057	12315	282014	128775	2283675	3406344	2655645	17128691	17452626	15009708	12219386	11548843	11936426	16443573	21318537	17532887	32407862	30934796	27136360	10698639
Phosphoenolpyruvic acid_M+2	738090	1821761	1229785	285509	299389	250303	340872	280997	255600	1737707	2078048	1502056	14818645	15092843	11971651	10212295	10267526	9964653	13682829	18555816	14793451	30915416	30109464	25390544	3826261
Phosphoenolpyruvic acid_M+3	8155988	17210190	11475686	2384469	3684370	3231502	1951844	4269324	3015957	14159463	22181576	15477710	51690495	55105349	41629776	38245740	39570537	39248923	54179920	73626440	57758867	114398784	113568211	95670384	58362
Phosphoribosyl pyrophosphate	192881	1214041	583245	7372	18791	14099	11048	12548	28299	1622049	3501881	3131541	128529970	154482602	147375357	72192492	35309102	79827307	76659095	120881213	107006200	247241652	249384941	249070818	10230
Phosphoribosyl pyrophosphate_M+1	9780	340302	123832	33840	4997	5797	9739	8703	5963	87949	675464	586203	14806812	17211897	15560580	6824976	3518857	7973365	7203530	12628473	10480316	28368364	30337169	28996423	11396
Phosphoribosyl pyrophosphate_M+2	452502	2763712	1117303	17762	32659	28708	26117	7730	10906	2724938	7010054	5525477	10007507	12589807	10832722	4461194	2279882	5000769	5011424	8570636	6932548	22660244	23629570	23346621	15788
Phosphoribosyl pyrophosphate_M+3	70009	736313	292405	12651	8601	7023	10168	12534	10638	576905	1782645	1454566	23165852	27076050	23247560	8509547	5138448	10505318	10513060	20280445	14852853	55628986	60421330	55682250	14405
Phosphoribosyl pyrophosphate_M+4	69384	792364	330164	7276	10256	13799	14000	9383	5782	512042	1448992	1369399	574847	900532	767686	29723	45620	193526	185813	464204	378338	2057231	2246686	1976873	7152
Phosphoribosyl pyrophosphate_M+5	1010306	5917697	2624871	21061	131387	109934	16953	114002	126170	6310158	14183878	11469069	390136	645312	435314	44711	42657	114578	99234	412167	155055	1448158	1615124	1669707	17884
Phosphoric acid	11192328876	10705180890	9273638442	9453395371	8854905148	8355533695	9378890845	9072766455	8850012434	15867390682	15269079786	13399619562	15513530444	16633602059	14652643852	14319585756	12014351955	13235144298	15377564680	16312773892	14804681433	23595192707	22648926040	20488039315	966274213
Phosphoserine	8817806	9274613	8301249	8096687	6680198	6681677	8278149	6640767	6189132	7542108	5899129	6052973	85720446	92943694	84879885	12002251	11422032	11392036	10530961	11229190	12175232	12360521	10099574	9775917	6650434
Phosphoserine_M+1	0	0	0	0	0	0	0	0	0	0	0	0	5667579	7353940	5815598	0	0	0	0	0	52654	0	0	0	0
Phosphoserine_M+2	1821	43585	0	0	9931	0	0	8963	0	11580	11377	9058	2483768	2989303	2087627	64870	79774	71195	39918	112790	90822	0	22501	0	0
Phosphoserine_M+3	340116	11391	0	424965	198827	150882	260581	108386	35361	276111	73439	58421	4782076	6667961	3839062	27500	124509	22831	0	8244	17008	26069	66267	799	207094
Pyridoxal 5'-phosphate	55522462	115242953	97803916	33108570	41071953	44367770	34626392	40561795	39006786	189387035	201065526	179748406	183656978	176605666	162449318	168659555	118945924	150369064	177198936	188110895	173892389	332432639	285126781	267300906	78499
Pyridoxal 5'-phosphate_M+1	2909273	6850682	5902812	1543264	2256958	2573867	1792926	2325494	2185109	11563590	13070005	11429845	11571585	10900420	10338498	10329783	7067375	9509013	11074744	12034067	11261357	22532793	19319252	18345422	0
Pyridoxal 5'-phosphate_M+2	478925	1032442	948389	223326	344094	409114	239268	342915	353624	1875062	2078362	1837603	1796408	1650829	1589100	1545075	1044822	1602375	1610368	1818659	1663236	3529780	2934800	2955705	176620
Pyridoxal 5'-phosphate_M+3	225969	282583	156971	16321	24641	20071	31594	54885	30344	466464	510721	275108	30311	15984	118450	44637	34456	12761	0	49230	39462	17225	102769	33464	360000
Pyridoxal 5'-phosphate_M+4	5718	0	0	0	0	0	0	0	0	10185	0	0	0	0	16671	18328	12566	0	0	0	0	0	13428	0	37217
Pyridoxal 5'-phosphate_M+5	0	0	0	0	8145	0	0	0	0	0	0	0	0	0	0	0	28681	0	0	0	0	0	0	0	0
Pyridoxal 5'-phosphate_M+6	1101	0	0	0	0	0	0	0	0	0	0	0	0	0	0	0	0	0	0	0	0	0	0	0	0
Pyridoxal 5'-phosphate_M+7	0	0	0	0	0	0	5691	0	0	0	0	0	0	16525	0	0	0	0	0	0	12669	0	0	0	29662
Pyridoxal 5'-phosphate_M+8	15792	0	7181	0	0	0	0	0	0	5409	2705	0	379142	196767	82540	63334	20970	15826	71569	139869	34720	414928	697006	408313	34349177
Pyruvic acid	223776030	196162781	156089811	224375218	174837789	149065131	195384009	153970073	133570537	244680828	212956353	183293730	245420068	235560649	190689540	210191594	163177157	150882683	193766886	195993417	152941966	282916361	274504998	230220956	1743067718
Pyruvic acid_M+1	6196064	7089387	5195207	6570926	5707289	4712598	5121142	4864301	4245648	7066107	7803735	6484245	20616905	21750240	16385491	14283573	12657424	12784782	13596929	15994780	12745303	30455195	33472033	27707171	63143928
Pyruvic acid_M+2	359138	1055455	705642	437533	632273	554437	281666	530725	510746	617958	1246978	928059	14604905	16173327	11372376	7241898	7201351	7543859	7186687	9663301	7636168	26897220	30622510	24074128	466341
Pyruvic acid_M+3	15201683	21895927	15939288	13857187	14227975	11311375	11771144	12130273	10854112	19948626	24977458	19797074	60250477	66174335	45677453	39509528	36801044	36497755	38441199	48182778	37139275	115338383	130421913	101010990	3463164
Ribose 1-phosphate	2651187	3257601	3027480	1306003	1385218	1714036	1354516	1697359	1575137	3247763	3878863	3360952	21473066	21769821	18871408	11832014	8775755	12474412	12853187	15511232	15141600	29085863	27728657	28057092	55573
Ribose 1-phosphate_M+1	42575	119748	118538	6170	0	4288	0	0	12801	37175	155758	65908	1388921	1435221	1279391	662604	524121	755490	725434	967555	1002101	2012556	1960981	1987582	12823
Ribose 1-phosphate_M+2	25378	313420	121555	15105	0	0	0	0	0	32078	283546	208462	491191	478333	361039	83922	45611	174840	88322	324055	230120	800881	1014133	882705	0
Ribose 1-phosphate_M+3	0	135778	66989	0	0	0	0	0	0	0	121955	87732	1186405	1265051	903884	435714	407502	520919	535283	846251	749117	2240096	2419116	2260946	0
Ribose 1-phosphate_M+4	74032	278335	143058	0	0	0	4716	4070	0	69876	205696	154290	0	0	0	0	0	0	0	0	0	0	0	0	0
Ribose 1-phosphate_M+5	2896905	4561018	3235719	863888	899051	868590	771843	1046172	842826	4468712	5263561	4210564	0	0	0	0	0	4986	0	0	0	0	0	0	0
Sedoheptulose 1,7-bisphosphate	0	0	0	0	0	0	0	0	0	0	0	0	0	0	0	0	0	0	0	0	0	0	0	0	0
Sedoheptulose 1,7-bisphosphate_M+1	0	0	0	0	0	0	0	0	0	0	0	0	0	0	0	0	0	0	0	0	0	0	0	0	0
Sedoheptulose 1,7-bisphosphate_M+2	0	0	0	0	0	0	0	0	0	0	0	0	0	0	0	0	0	0	0	0	0	0	0	0	0
Sedoheptulose 1,7-bisphosphate_M+3	0	0	0	0	0	0	0	0	0	0	0	0	0	0	0	0	0	0	0	0	0	0	0	0	0
Sedoheptulose 1,7-bisphosphate_M+4	0	0	0	0	0	0	0	0	0	0	0	0	0	0	0	0	0	0	0	0	0	0	0	0	0
Sedoheptulose 1,7-bisphosphate_M+5	0	0	0	0	0	0	0	0	0	0	0	0	0	0	0	0	0	0	0	0	0	0	0	0	0
Sedoheptulose 1,7-bisphosphate_M+6	0	0	0	0	0	0	0	0	0	0	0	0	0	0	0	0	0	0	0	0	0	0	0	0	0
Sedoheptulose 1,7-bisphosphate_M+7	0	0	0	0	0	0	0	0	0	0	0	0	0	0	0	0	0	0	0	0	0	0	0	0	0
Succinic acid	285911582	252334780	210968535	213199230	174200191	111927503	204451005	172250305	145261193	345856342	308474868	239613881	107886973	96682647	89503736	117173309	82074629	78919571	97957550	95363369	88158245	101390676	94441233	84671209	3069441038
Succinic acid_M+1	15920783	14934056	12020180	10084048	8689002	5484767	9830850	8653221	7045718	19950024	18121226	13656125	46301143	43512610	37747544	32833814	26441899	22327334	30980989	31609802	29528380	50829634	46636608	38239041	138725895
Succinic acid_M+2	6441003	6532507	4905578	1410459	1896801	1022576	1661693	2224431	1203472	8913481	8731161	6235475	101848350	99438758	82372254	70589664	59521648	48428335	69133164	72583906	66906699	131263952	121085118	96704020	19109056
Succinic acid_M+3	150410	150510	162384	11008	22782	0	6484	38463	2604	263412	297465	192199	28166672	29514118	22768493	17541140	15934258	12070344	17978820	19674435	17784346	43167187	41795733	32139401	514051
Succinic acid_M+4	103957	665619	218094	99648	115654	84533	134092	89679	71138	1105636	445008	485422	285526837	292846407	232039349	204613425	183453734	141691563	207426566	225603975	202979802	436651649	411067781	311872204	164478
Taurine	5116374981	4813889945	5070180194	2713927029	2492778006	2622216962	2840421766	2392514971	2373794482	5760128869	4939534856	5005362197	9398578607	8868558615	8142085772	6054990331	4772428991	5945026655	6397674511	6594843465	6039394165	9473192676	7594537114	7831314724	536478118
Taurine_M+1	108131070	102513689	107261787	57780092	52619888	56092781	59507688	50494845	50689584	122564118	105087770	106640252	200832968	190896926	174029014	128647741	102606343	127434730	136819945	140511038	129512326	202734909	162509796	167767756	10759150
Taurine_M+2	4484705	4193826	4109976	3525213	3066675	2591150	2955340	4313399	2567565	7037118	4356788	4331661	5947478	5928687	4566341	5500680	3380558	4272624	4340750	5662978	4006892	6444800	6555803	3809644	1034190
Thiamine pyrophosphate	4185768	5224187	4930555	1378576	1666276	1664252	1372486	1714697	1420592	5799298	4699255	4909596	5454278	5232519	4956749	4360166	3849592	3379388	4155119	4201446	3507683	7180147	6649655	6007144	38391
Thiamine pyrophosphate_M+1	0	0	0	0	0	0	0	0	0	0	0	0	0	0	0	0	0	0	0	0	0	0	0	0	0
Thiamine pyrophosphate_M+10	0	0	0	0	0	0	0	0	0	0	0	0	0	0	0	0	0	0	0	0	0	0	0	0	0
Thiamine pyrophosphate_M+11	0	0	0	0	0	0	0	0	0	0	0	0	0	0	0	0	0	0	0	0	0	0	0	0	0
Thiamine pyrophosphate_M+12	0	0	0	0	0	0	0	0	0	0	0	0	0	0	0	0	0	0	0	0	0	0	0	0	0
Thiamine pyrophosphate_M+2	0	0	0	0	0	0	0	0	0	0	0	0	0	0	0	0	0	0	0	0	0	0	0	0	0
Thiamine pyrophosphate_M+3	0	0	0	0	0	0	0	0	0	0	0	0	0	0	0	0	0	0	0	0	0	0	0	0	0
Thiamine pyrophosphate_M+4	0	0	0	0	0	0	0	0	0	0	0	0	0	0	0	0	0	0	0	0	0	0	0	0	0
Thiamine pyrophosphate_M+5	0	0	0	0	0	0	0	0	0	0	0	0	0	0	0	0	0	0	0	0	0	0	0	0	0
Thiamine pyrophosphate_M+6	0	0	0	0	0	0	0	0	0	0	0	0	0	0	0	0	0	0	0	0	0	0	0	0	0
Thiamine pyrophosphate_M+7	0	0	0	0	0	0	0	0	0	0	0	0	0	0	0	0	0	0	0	0	0	0	0	0	0
Thiamine pyrophosphate_M+8	0	0	0	0	0	0	0	0	0	0	0	0	0	0	0	0	0	0	0	0	0	0	0	0	0
Thiamine pyrophosphate_M+9	0	0	0	0	0	0	0	0	0	0	0	0	0	0	0	0	0	0	0	0	0	0	0	0	0
Threonic acid	56979855	47058197	47141913	71207946	52124225	40270006	55623812	49744644	40100498	64302189	58914086	49884036	90467118	91120083	71074667	88536490	62331542	60562357	81656795	87582181	65838197	110375785	101406948	81861772	106156885
Threonic acid_M+1	2852027	2713221	2385944	2617933	2047996	1728370	2333770	1938583	1480460	2309850	2284027	1450115	3525471	3380087	2782227	3541692	2451908	2281067	3033646	3435287	2365866	3455500	4016347	2968541	4261347
Threonic acid_M+2	25825	0	10806	4838	0	4438	5805	0	21188	6501	0	0	201102	0	0	112370	56917	0	0	0	0	0	11734	83964	446622
Threonic acid_M+3	301921	449484	340793	0	160175	88952	85867	251171	106022	123827	69620	151037	1293668	1701497	846277	0	108190	45262	479914	926623	284060	1442587	1996335	924326	0
Threonic acid_M+4	6869291	7737730	6074021	3033147	3183694	2476384	3652678	3252405	2129470	7389851	7526624	5392196	85058	42447	36144	81447	56472	46227	120133	77184	76136	35380	47800	22273	181251
Ureidosuccinic acid	10897605	14275036	8847107	19712829	14090059	15148068	20486783	15996627	15291284	25509509	37990434	23077974	2591289	2628848	2612366	3268164	2913888	2787209	3921007	4178372	4257387	5617096	4082580	3608621	361539
Ureidosuccinic acid_M+1	515754	836700	489994	998084	804831	880909	1056210	835648	839704	1509645	2490132	1399166	2377161	2396189	2393010	2877217	2450912	2396340	3513627	3640054	3683996	5319415	3716039	3290412	0
Ureidosuccinic acid_M+2	10600075	8099992	7162206	9247312	6717366	6071089	9402288	8246707	7423233	11737807	9109362	8394008	12074587	11490332	10332609	13655568	11819201	10688144	15406008	15041006	13324031	18190213	14575093	11715952	2922752
Ureidosuccinic acid_M+3	253693	292073	201298	355977	197322	107087	240882	373553	245183	406241	499794	459975	2321704	2773563	2277785	2756664	2795201	2361859	3756362	4370042	3964731	7991994	6108368	4715577	11152
Ureidosuccinic acid_M+4	26814	10305	5686	27110	46493	5833	49136	43142	45598	26583	35931	34659	14128994	14612122	13582265	18408769	16516861	15367040	23106833	24369181	23826511	37279047	27837507	22640452	30583
Ureidosuccinic acid_M+5	0	0	0	0	0	0	0	0	0	0	0	0	0	0	0	0	0	0	0	0	0	0	0	0	0
Uric acid	0	0	0	0	0	0	0	0	0	0	0	0	0	0	0	0	0	0	0	0	0	0	0	0	0
Uric acid_M+1	0	0	0	0	0	0	0	0	0	0	0	0	0	0	0	0	0	0	0	0	0	0	0	0	0
Uric acid_M+2	0	0	0	0	0	0	0	0	0	0	0	0	0	0	0	0	0	0	0	0	0	0	0	0	0
Uric acid_M+3	0	0	0	0	0	0	0	0	0	0	0	0	0	0	0	0	0	0	0	0	0	0	0	0	0
Uric acid_M+4	0	0	0	0	0	0	0	0	0	0	0	0	0	0	0	0	0	0	0	0	0	0	0	0	0
Uric acid_M+5	0	0	0	0	0	0	0	0	0	0	0	0	0	0	0	0	0	0	0	0	0	0	0	0	0
Uridine 5'-diphosphate	79824059	153522682	143539778	24377262	36852070	38135878	19493110	41346878	36187658	188536164	265539301	273003587	233803033	208399727	252335303	158584273	109148009	176413498	171583588	185859834	200313608	258806831	215495922	249820728	2204489186
Uridine 5'-diphosphate_M+1	13114743	26420425	23085621	3653318	5666704	5835977	2834854	6334447	5480337	26753131	39582290	39365311	191462254	177847681	203081096	129126995	93721879	144626596	142625776	160628351	166609990	222821031	192778319	216395531	237111591
Uridine 5'-diphosphate_M+2	17343388	43609706	31055693	3660249	6324420	5985843	2812463	6807391	5439842	38202390	72287979	60383868	186559083	179348202	198149471	123454469	92663576	138958872	140203409	162465564	163052106	248358225	219778313	238211793	64805659
Uridine 5'-diphosphate_M+3	12440541	26770089	21092397	3261418	5306318	5235732	2453948	5754615	4635656	24863245	41008721	36890495	586902784	562521905	612859719	428226380	317692893	479171722	485547550	553341781	560966412	814744527	721446522	780722756	5682234
Uridine 5'-diphosphate_M+4	9422379	21230710	16445355	1522669	2942201	2774978	1158633	3128286	2337171	15304545	26728907	23141265	91530593	90712702	95594574	55417334	43903977	64178090	64826258	81848749	77786254	144904714	132378192	139113253	355733
Uridine 5'-diphosphate_M+5	57537587	137931526	102103703	10586389	19130503	18234097	8010723	20398731	15365949	121935415	219773086	184900071	51222249	52845786	53194972	28393910	23802410	32435143	34063085	46598566	42227215	94334003	86813452	89142542	0
Uridine 5'-diphosphate_M+6	4637090	11419624	8305827	640250	1278104	1266325	443966	1460207	1006946	9277306	17217167	14542057	61672333	64727637	64394405	32529772	29065505	38159938	40885254	59466251	51916304	129818320	120991685	121903515	0
Uridine 5'-diphosphate_M+7	2336371	5717673	4192560	228990	626011	610030	192150	663159	518765	4763775	9045266	7208272	3737657	4378755	3876735	1765873	1725942	2177875	2336772	3485827	3026988	7961999	8035883	7833154	11388
Uridine 5'-diphosphate_M+8	274759	519594	369199	56154	76375	76270	6661	55631	47880	276748	834371	608270	1569661	1628061	1544951	817154	703398	824237	1008148	1415803	1164090	3021359	2742640	2739854	10398
Uridine 5'-diphosphate_M+9	192650	46230	179360	65996	89310	54629	21027	78670	38953	38141	144400	346773	7817264	4249801	9050254	4761510	2925094	4767054	5448540	8213841	6773008	1887196	2387761	6077872	16683
Uridine 5'-monophosphate	2249853943	3079046038	2788930765	557306342	985110769	882791187	533286064	1111247580	843294152	3236438357	3203621845	3092881922	2318258969	2103994072	1974541424	1473126090	1120136141	1337174684	1534989568	1577074938	1483889533	2372815257	2050688316	1936181046	6089672759
Uridine 5'-monophosphate_M+1	351884113	493919548	428777782	80542351	145372525	128855036	77284795	162761055	122455244	445564239	449025849	423881968	1726152424	1632678667	1464954878	1107492996	889042803	1014739672	1178641267	1257139717	1135993183	1859556164	1671931609	1540479876	629803726
Uridine 5'-monophosphate_M+2	415545076	682029246	501547206	74403190	144978544	123770290	70814258	159406461	113148546	544035724	664933414	553629163	1642889167	1599530989	1376532742	1033861734	855852299	951134158	1121299830	1246520478	1093360847	1993557316	1848414222	1648967718	138503266
Uridine 5'-monophosphate_M+3	325814624	469929884	377102260	66767558	128060995	109822932	62784320	140756698	99809496	395495565	431464153	381847580	5177119123	5049910298	4314799618	3657147991	2982757814	3340513882	3971409173	4307078542	3810837911	6657042181	6151961738	5461294954	11957321
Uridine 5'-monophosphate_M+4	215945441	342160253	264313427	30255997	64055885	53351591	28577273	69211016	46759454	222481442	257059607	223226481	756085351	763674486	633342056	432808762	379091499	403024896	486598456	584266395	487571326	1112516386	1055632805	914576144	249703
Uridine 5'-monophosphate_M+5	1291886194	2121391943	1597692502	195852688	407471335	345103815	183465013	434740504	296304086	1717803334	2040231272	1724543134	394571790	411989944	328272977	195593712	184333873	186980149	229990956	299321157	238395938	675525747	661799031	556105770	0
Uridine 5'-monophosphate_M+6	96312560	163633093	121173332	11747894	26270683	21636992	11031980	27991222	18147844	121008231	148947888	122723232	507047714	543153345	425857469	246223851	243429343	236329691	300261317	415555672	317735638	996233475	975350033	812393093	0
Uridine 5'-monophosphate_M+7	43789344	74103140	55589022	5101452	11801366	9578802	4820326	12611756	8118416	54437443	68224658	56299978	28154792	30253805	23507232	12711833	12669928	12134709	15215408	21876881	16631982	56670578	56605281	46261753	0
Uridine 5'-monophosphate_M+8	99479813	50522283	45967738	29868507	45606579	42895996	40669887	57311745	35980885	66414276	38521005	30731846	8788779	9643539	7552375	4163163	4345598	4131949	5112009	7632771	5776469	18262578	18185084	15167074	0
Uridine 5'-monophosphate_M+9	12895773	5464464	5163955	2986356	5331635	4921077	4306793	6836453	3961794	7028576	3505619	2580465	42017	38233	12123	0	0	23109	0	0	0	107382	75932	39562	0
Uridine diphosphate glucose	183446	448789	521006	232670	114513	191029	170294	23216	123030	384499	730511	1108916	57236956	56932210	56840260	35646991	28673664	37168984	37900301	43324483	42573038	59458823	54252626	52048613	342454
Uridine diphosphate glucose_M+1	312312	18258	136784	317592	121897	91975	231085	125468	114887	290184	149986	42061	48602281	49486222	47079313	30130968	25513953	31475800	32986738	39031116	36318760	52053061	49860539	46204575	470249
Uridine diphosphate glucose_M+10	5540571	11863127	9011305	563800	1462721	1322396	675272	1829980	1266020	6162082	8898602	8251055	87433	15949	11755	29679	11881	0	21595	85311	19658	99858	0	104581	444726
Uridine diphosphate glucose_M+11	24585884	52318377	39930910	3510427	7471144	6771547	3052089	8090941	5370140	33594021	48724959	42557074	169406	112677	62506	44701	16665	117	0	37732	63889	79326	99463	48204	520606
Uridine diphosphate glucose_M+12	2203600	4322931	3326894	354727	404859	515788	267873	526889	282902	2580560	3924007	3400915	71819	22484	51648	490446	2656	144677	52726	32796	0	0	75280	0	302700
Uridine diphosphate glucose_M+13	1136305	2533816	1981329	241997	172778	252920	152300	212735	181043	1439723	2310334	1790910	64498	0	17286	171311	65832	83161	59827	29139	52463	0	43728	24602	524890
Uridine diphosphate glucose_M+14	170990	54021	136303	186555	56307	39309	274995	188704	219784	173194	126292	36442	20413	0	0	60890	0	42593	79398	60045	44778	17599	0	101709	483183
Uridine diphosphate glucose_M+15	138234	58310	100386	262154	148533	54059	93795	143613	632	163201	38794	74018	67458	0	33100	49133	104329	78932	169154	27526	58612	2215	206221	36213	622250
Uridine diphosphate glucose_M+2	112548	18367	92273	147703	153225	46585	141979	76064	32368	168405	69319	61666	46502990	49298453	44676592	28677687	24656852	30046013	31893034	38513013	35269737	56569031	55011437	49852956	496719
Uridine diphosphate glucose_M+3	94310	204411	158726	214704	80729	89343	116656	109896	107035	167402	219340	184284	139968570	146620458	132825343	95264122	82086782	98512468	106321956	127788381	115372985	180758927	176760203	158549152	297288
Uridine diphosphate glucose_M+4	150355	60348	84246	170496	128952	103685	105111	35192	110762	239814	62809	42750	30731568	33495094	29608277	18312114	16459155	19830592	21176957	27060661	23594064	43750168	42975119	37861613	408520
Uridine diphosphate glucose_M+5	2562111	5031059	4522070	612548	1118806	1024858	497111	1138591	926158	3554430	5015170	5053409	14368878	16335356	13811303	7435330	7178316	8009560	9042459	12099444	10190176	23304410	24112741	20840941	221811
Uridine diphosphate glucose_M+6	41960846	74370030	68708082	9879783	17384384	16967921	8945261	20456601	15352175	60586738	74936460	74539160	15004935	16793202	14244923	6742142	7138355	7504382	8739222	12922267	10389605	28716866	29185821	24795834	712873
Uridine diphosphate glucose_M+7	7622139	13826435	11718002	1537346	2776457	2764208	1307531	3269166	2312995	9473762	12309802	11903435	1689123	2087534	1648815	730267	681319	910130	859446	1490788	1140432	3468567	3821688	2951642	287689
Uridine diphosphate glucose_M+8	8921394	18744689	14156422	1652467	2975102	2722382	1345962	3309685	2374456	11850545	17794749	15493312	277759	319942	229807	131341	58320	101784	29096	280224	232525	817381	814446	609394	175564
Uridine diphosphate glucose_M+9	6375047	11975813	9988040	1197446	2261634	2187519	1077653	2754864	1876661	7887098	10883971	9604791	57562	69801	0	178232	83063	107893	67192	65874	15554	52120	54830	66337	525979
Uridine diphosphategalactose	111744	45090	92853	165635	62070	130128	180415	71759	98596	295030	189527	251351	11733992	10996241	11053620	7226226	5845443	7338202	7995675	8513997	8456782	13239362	12324943	12124827	197660
Uridine diphosphategalactose_M+1	272090	70550	21632	347336	104791	62511	71764	146529	53884	187399	0	40728	9385554	9509850	9401623	6120972	4884205	6029881	6958863	7517018	7178405	11485611	10980915	10666007	148954
Uridine diphosphategalactose_M+10	1110384	2261755	1885267	391813	323497	369163	234237	526233	256811	1228796	1973500	1822922	249609	20138	223155	26723	40383	34641	47815	165536	26799	205297	26139	39634	326817
Uridine diphosphategalactose_M+11	7034386	12100505	10426646	1898745	3314699	3417379	1794147	3749129	3249256	9059503	12868015	12435362	2948792	2903907	3173930	3189854	2536274	3115628	3041458	3129296	3318899	2954172	2784571	2896100	4259788
Uridine diphosphategalactose_M+12	536555	813618	563666	315946	133262	100527	154598	231951	164613	537479	744389	714465	135913	162709	145245	133167	119946	180975	120795	212971	243790	244359	171058	80497	363848
Uridine diphosphategalactose_M+13	291234	293907	249312	89950	101480	153760	142272	153390	111228	329476	389550	259986	0	19823	29049	137163	0	0	25447	61584	84441	18042	0	92026	562761
Uridine diphosphategalactose_M+14	419194	133788	48650	315943	116403	52706	176261	84588	64347	118458	82277	182306	178685	49023	0	165971	123708	38643	55220	149271	125868	41928	75451	53439	674448
Uridine diphosphategalactose_M+15	171502	59569	2910	314179	120804	115695	172112	169826	161044	133177	202222	26296	67489	94077	60817	122153	179956	83034	275666	116484	67496	81380	75921	112693	245076
Uridine diphosphategalactose_M+2	102640	33850	58732	170359	61937	25141	112139	22142	147136	111242	0	107959	9290274	9439822	8500958	5702553	4910851	5927371	6317895	7452644	6937133	12575267	12266288	11298908	387896
Uridine diphosphategalactose_M+3	374593	261396	49007	168787	56872	69874	322896	14701	78335	149153	86162	140415	28688851	29517053	26220657	20352384	16989551	20082701	22855521	26390922	23982643	41482331	41434247	37941771	431636
Uridine diphosphategalactose_M+4	111774	151644	20822	284549	102977	36526	118280	128661	110585	77388	62020	64950	5813992	6523895	5503965	3560065	3097754	3907787	4196223	4925231	4466303	9539484	9301296	8668481	241843
Uridine diphosphategalactose_M+5	519818	940274	770597	372553	292030	206256	329847	281940	298106	736576	882469	1063486	2793202	2988684	2766009	1585114	1403187	1381973	1627440	2261943	1920448	4913050	5293266	4478671	237769
Uridine diphosphategalactose_M+6	10157623	15460298	14678039	3629091	5558919	5666703	3274500	6493735	5461376	14636187	17515773	18881320	2611885	2748065	2373186	1163816	1082192	1322474	1555609	2278825	1888350	5788558	6389532	5530208	583058
Uridine diphosphategalactose_M+7	1574408	2868209	2375443	627036	928290	814522	447399	1011396	775800	2173379	2555996	2771679	228163	153108	37288	90463	93556	71720	88970	115321	54791	502973	469034	309506	235454
Uridine diphosphategalactose_M+8	2053234	3671453	3084422	515799	848936	759215	538288	1053926	837189	2735702	4010362	3637878	146938	119674	110691	154023	142136	177008	80049	24911	22241	34888	75543	38121	375698
Uridine diphosphategalactose_M+9	1405423	2417175	1931230	634659	783406	676289	313924	862926	566537	1559203	2395361	2177985	159909	91983	23671	0	105903	76467	48190	0	26466	57968	67308	142026	361580
Uridine diphosphate-N-acetylgalactosamine	117386490	114499802	126152500	75690100	97759016	105304529	68617696	96032689	99268949	166799600	126035585	148192109	165648099	151393531	165312923	106479761	76942899	96836976	110611736	108764311	109847389	166151061	137738487	140850645	438159
Uridine diphosphate-N-acetylgalactosamine_M+1	32108064	31999620	33686835	19054657	24661475	26237487	16988667	24016929	24682448	40427839	31019128	35967854	148100652	141489883	147685660	97630515	73899101	88584756	102817440	105900352	101958293	164547858	142641728	140453495	288377
Uridine diphosphate-N-acetylgalactosamine_M+10	5485539	15546052	8376807	209054	259943	343375	236591	369339	63596	6187153	13326153	9571767	937277	1180406	871198	117304	211650	135055	303809	638005	493857	3409455	3807027	2827643	294674
Uridine diphosphate-N-acetylgalactosamine_M+11	15508060	46494549	24506839	454077	1443077	760431	303320	1216899	518847	23358254	50480634	34437186	0	99676	239276	0	74417	111716	46352	100506	44867	1361456	1915459	1172999	409118
Uridine diphosphate-N-acetylgalactosamine_M+12	2091203	6807766	3537530	159149	247546	53490	152439	37596	84967	2775665	6767810	4663072	824853	766132	330225	471927	142117	124468	254380	381780	144777	353094	367782	309327	214428
Uridine diphosphate-N-acetylgalactosamine_M+13	1931928	5593672	3077596	301297	260459	151742	114623	103862	0	2564697	6489102	4218196	76352	47522	36891	0	181730	94253	43950	0	92147	166595	110798	57293	233090
Uridine diphosphate-N-acetylgalactosamine_M+14	470626	544633	268286	257494	117665	25028	244657	173833	56933	195570	505946	229404	0	140609	0	210033	49046	61893	57000	169464	95409	53987	92747	35438	863675
Uridine diphosphate-N-acetylgalactosamine_M+15	389316	361111	52840	214738	153565	114332	282671	0	173180	118186	178881	46138	0	0	0	0	24334	40049	0	147657	71994	56620	0	56352	449292
Uridine diphosphate-N-acetylgalactosamine_M+16	96794	73602	22266	361459	353439	34901	273581	63451	17591	189020	157653	21433	289517	110442	239703	255663	110322	94405	206014	203374	33874	499153	230416	407933	293555
Uridine diphosphate-N-acetylgalactosamine_M+17	160342	216883	167895	96358	86915	60667	180380	116814	194832	81305	5825	0	0	127235	0	0	73973	0	112627	0	0	0	0	248481	534244
Uridine diphosphate-N-acetylgalactosamine_M+2	30187422	35734536	32327677	14238749	19695462	20121096	12701416	19012810	18471002	38184122	35534429	37095699	166917788	164675408	162209428	104912476	81870708	95647164	112446945	122784869	114797778	215757599	193400928	183259021	437361
Uridine diphosphate-N-acetylgalactosamine_M+3	25677868	33214959	28199639	11672040	16124948	16739768	10440190	15745927	14999501	30475210	31237820	30363381	416453951	414165148	403242380	297795452	232144385	269884036	320134394	343403582	319656403	560361204	503215387	473313243	143041
Uridine diphosphate-N-acetylgalactosamine_M+4	18263339	23597666	20298186	5790828	9124242	9053907	5689044	8864070	8057703	18204422	18434118	18466649	146572777	151468129	142466125	87739401	73140447	80553919	97291338	113106168	100633386	228085787	211934778	193808960	296814
Uridine diphosphate-N-acetylgalactosamine_M+5	81577606	98716475	87961085	31099020	46690152	47345192	27742451	43225579	40391692	103639815	97304938	96749492	118557255	127505498	113436970	63603059	56611468	59460695	73042526	90692301	77507184	218958307	210428751	183403701	303581
Uridine diphosphate-N-acetylgalactosamine_M+6	38131762	75221495	52988279	6224462	10966802	9772012	5496033	10225702	8046885	54809236	82253874	70400670	77921429	85846291	75415455	37902436	35728332	36064761	45248194	61407478	48807731	156858021	150054846	132696330	435330
Uridine diphosphate-N-acetylgalactosamine_M+7	10887784	22669079	15212864	1818284	3424280	2597783	1622133	2969964	2114576	12326638	20735732	16170469	23308510	26411743	22472411	9968230	9500356	9537855	12100210	17310732	13474286	53963654	53184095	44740192	290857
Uridine diphosphate-N-acetylgalactosamine_M+8	10597050	29379851	16544925	479259	1134718	852763	475378	890462	486881	14716834	30460796	22069169	15175333	18108475	14073853	5566934	5823075	5491380	7229536	11212259	8288311	39388156	40525710	33077292	433542
Uridine diphosphate-N-acetylgalactosamine_M+9	5575599	14656556	8417503	473386	539892	208782	328223	763714	126182	6355333	13684991	10149583	4314600	5175056	4117260	1207576	1386121	1304958	1368963	2882950	2349866	12153327	12881192	10285289	320862
Uridine diphosphate-N-acetylglucosamine	372881992	346959483	393267829	247767012	298478093	331757532	222995346	319938246	322992282	524705016	364455118	444541275	461638048	403991921	413214093	297716824	224223191	286927519	314132300	284052940	304669168	392338750	326493283	349285383	192847
Uridine diphosphate-N-acetylglucosamine_M+1	100588910	97584712	104846298	61457415	74959214	82678347	55123582	81698271	80342446	125573288	89662254	107455489	414674546	379375258	367544278	270955073	215479300	263706263	292945663	276481203	288329009	389201791	339624699	350683625	235124
Uridine diphosphate-N-acetylglucosamine_M+10	16154415	44828193	26109016	148977	1273802	585371	110086	1209688	426940	19117331	37464908	28302821	2667236	3526099	2248728	414087	778736	570218	498106	1448676	1045645	8830504	9230849	7868582	431452
Uridine diphosphate-N-acetylglucosamine_M+11	46784374	138206107	74960495	1460785	4287287	2381944	1203603	4372494	1801140	70154496	139816581	101736841	354239	844604	405787	122896	229521	215687	320397	228506	128874	4497801	4752132	3318522	465344
Uridine diphosphate-N-acetylglucosamine_M+12	6991222	19598844	10683840	50452	301931	103833	83390	290071	214985	9238280	19162616	13552317	303654	347462	201824	56482	61148	139106	210721	127964	114935	229658	254846	214164	213562
Uridine diphosphate-N-acetylglucosamine_M+13	6051435	16781461	9272599	65160	264697	16731	210703	266309	92691	8751792	18058369	12924253	65089	72520	0	0	87118	66820	80719	35261	99726	0	69265	52992	367596
Uridine diphosphate-N-acetylglucosamine_M+14	329472	1217523	460485	205624	163249	80008	23641	28993	281707	392405	1339989	617217	111245	110292	48080	17683	73219	33930	91132	30162	16673	103806	41272	28905	172324
Uridine diphosphate-N-acetylglucosamine_M+15	270829	208761	66837	142005	56364	18492	13403	91087	113175	234230	291398	25979	0	0	0	61216	85489	0	85665	35588	19732	59372	0	35176	239360
Uridine diphosphate-N-acetylglucosamine_M+16	261002	61285	58106	182228	146970	75752	74737	14247	20949	54568	152299	52494	167406	135426	0	54998	21642	0	79801	48054	41727	106197	112732	0	351179
Uridine diphosphate-N-acetylglucosamine_M+17	349140	0	76547	197096	109394	38281	50348	168505	88539	57096	132746	69147	227556	0	0	0	60125	63026	241462	135043	117222	0	0	0	366548
Uridine diphosphate-N-acetylglucosamine_M+2	93791745	109073268	100625385	46442324	59805535	63249979	41362008	63515800	59707293	119313896	102766290	109056669	461356490	442286529	412774025	291355607	240941202	283234911	321659044	316980389	318572855	507156106	459600040	456696260	147834
Uridine diphosphate-N-acetylglucosamine_M+3	79814728	101934573	87617434	36846727	48620916	51228120	33600672	51999699	48293534	93683281	90011945	91259553	1160348347	1097028188	1015991106	829909586	677184322	800649898	918074978	893832492	893814902	1327349847	1195242590	1183924659	262742
Uridine diphosphate-N-acetylglucosamine_M+4	56514276	70948820	63064544	19704107	27735926	28507352	17503646	28910921	26105246	55165710	53475601	54470176	404197962	398162166	357520461	242216583	212743670	238460450	278639521	292081422	280081063	537455318	498322643	483679327	417326
Uridine diphosphate-N-acetylglucosamine_M+5	248115525	292525110	267702328	97580897	140160473	145480908	86641973	142333076	127291616	313200768	274184288	284761432	325987314	336201532	282746334	176508201	163920239	175088288	207952677	236533849	215780509	515357347	492906062	454040717	482645
Uridine diphosphate-N-acetylglucosamine_M+6	116146482	225907500	164189696	19379524	32105027	29617976	17329102	33782603	25450255	169012322	238401806	209379459	215766588	223908192	188444140	103439209	101818643	105499603	127745564	156760154	137012102	368800996	355067425	324963378	250851
Uridine diphosphate-N-acetylglucosamine_M+7	37517042	72064953	50115562	6293781	10807082	9727295	5855367	10807095	8382469	46240758	63224938	54944310	65390544	70223886	55966783	26870189	28448046	27450694	34571237	44853628	37648637	124674074	126802301	110381670	418351
Uridine diphosphate-N-acetylglucosamine_M+8	33192107	90277741	50879561	1696703	4150088	2751324	1790740	4362512	2315455	46643911	88879104	66388619	41215744	45994178	35678377	15604933	16988487	16113616	20542836	28673334	22865821	93115803	94510585	82175423	331466
Uridine diphosphate-N-acetylglucosamine_M+9	17793668	45997841	26856375	821929	1903540	1156808	690543	2048818	963162	22190457	40118279	30226531	11379627	14279079	10178311	3658233	4557597	4073496	5046750	7836032	5940227	28530630	28720412	25150539	241365
Uridine triphosphate	2639157289	4348479801	3318863140	169151467	465973534	312022144	79331849	442208142	272462356	5273590115	5435477519	4869735647	4311759890	4197119969	3877321073	2869353959	2029588287	2606216775	2912722459	3309983921	3050918605	5043740034	4540353866	4353210233	320177265
Uridine triphosphate_M+1	441679279	754262931	538843450	25922425	73267235	48474534	12252783	68914539	41881026	763360209	815812415	703581694	3522932224	3573766631	3130978419	2338369324	1746248019	2146625783	2436080191	2876323378	2545490191	4367716762	4103567632	3771523691	33951606
Uridine triphosphate_M+2	581722950	1241646399	717449204	26842926	81129304	51533896	12340441	74776081	42768646	1073937277	1486352485	1076645322	3445919605	3630692299	3031460093	2236726813	1720283961	2051897329	2377406812	2918553516	2505936026	4833777465	4681371164	4163530494	9511056
Uridine triphosphate_M+3	418692752	762106863	490725478	23311982	68524340	43782032	10538399	63617393	36530066	697080530	849513225	663644544	10685250766	11222164660	9335377667	7683568145	5872290841	7046277027	8165156209	9826750363	8525032971	15726454736	15198879274	13458743049	735234
Uridine triphosphate_M+4	319168255	612937305	387208343	11904938	39483425	24806989	5521145	35774294	19524532	442816167	561264292	425758699	1687142209	1836436887	1473646797	1004876220	821604618	934231843	1103895969	1470750495	1196137441	2833725136	2820725256	2426240764	11639
Uridine triphosphate_M+5	1920985119	3881547721	2352183685	75996371	251997623	157103659	34411758	223548239	122012886	3452866535	4509488795	3334255845	941542266	1069774709	823325280	508739004	439062494	479312111	581346563	827733391	641930624	1831710300	1866378894	1559413590	0
Uridine triphosphate_M+6	159245633	326100249	195461156	5150457	18091864	10847170	2283104	16373202	8263569	273469644	366948626	263802931	1146373406	1322859572	996008939	590714200	542404364	562268246	698572982	1067865553	799321563	2526012896	2586254322	2137118322	0
Uridine triphosphate_M+7	82298816	166236660	100482742	2643115	9534212	5850396	1160669	8515144	4221958	143224360	193090012	137969363	73923340	84935749	64245218	36065317	33416189	34728277	41942946	66970286	50037501	169502729	173202179	142226054	0
Uridine triphosphate_M+8	8110423	15968338	9773143	173389	769225	443253	81984	694140	298550	12846784	17822233	12224824	29561558	34281392	24995504	15033770	14040176	14727944	17627032	26977473	20379222	63733127	66626057	54642428	10660
Uridine triphosphate_M+9	503378	1860245	865292	48156	21610	39492	24247	21719	27489	1557323	2477099	1866922	42006	22346	0	49492	21152	0	0	154265	32694	140075	1267562	357140	38172

## Sheet: 4A, S9 (IC)
Sample	Area.2,3-Diphosphoglyceric acid	Area.2,3-Diphosphoglyceric acid_M+1	Area.2,3-Diphosphoglyceric acid_M+2	Area.2,3-Diphosphoglyceric acid_M+3	Area.2-Hydroxyglutarate	Area.2-Hydroxyglutarate_M+1	Area.2-Hydroxyglutarate_M+2	Area.2-Hydroxyglutarate_M+3	Area.2-Hydroxyglutarate_M+4	Area.2-Hydroxyglutarate_M+5	Area.2-Ketobutyric acid	Area.2-Ketobutyric acid_M+1	Area.2-Ketobutyric acid_M+2	Area.2-Ketobutyric acid_M+3	Area.2-Ketobutyric acid_M+4	Area.2-Phospho-D-glyceric acid	Area.2-Phospho-D-glyceric acid_M+1	Area.2-Phospho-D-glyceric acid_M+2	Area.2-Phospho-D-glyceric acid_M+3	Area.5'-Phosphoribosyl-N-formylglycinamide	Area.5'-Phosphoribosyl-N-formylglycinamide_M+1	Area.5'-Phosphoribosyl-N-formylglycinamide_M+2	Area.5'-Phosphoribosyl-N-formylglycinamide_M+3	Area.5'-Phosphoribosyl-N-formylglycinamide_M+4	Area.5'-Phosphoribosyl-N-formylglycinamide_M+5	Area.5'-Phosphoribosyl-N-formylglycinamide_M+6	Area.5'-Phosphoribosyl-N-formylglycinamide_M+7	Area.5'-Phosphoribosyl-N-formylglycinamide_M+8	Area.5-Thymidylic acid	Area.5-Thymidylic acid_M+1	Area.5-Thymidylic acid_M+10	Area.5-Thymidylic acid_M+2	Area.5-Thymidylic acid_M+3	Area.5-Thymidylic acid_M+4	Area.5-Thymidylic acid_M+5	Area.5-Thymidylic acid_M+6	Area.5-Thymidylic acid_M+7	Area.5-Thymidylic acid_M+8	Area.5-Thymidylic acid_M+9	Area.6-Phosphogluconic acid	Area.6-Phosphogluconic acid_M+1	Area.6-Phosphogluconic acid_M+2	Area.6-Phosphogluconic acid_M+3	Area.6-Phosphogluconic acid_M+4	Area.6-Phosphogluconic acid_M+5	Area.6-Phosphogluconic acid_M+6	Area.Acetyl-CoA	Area.Acetyl-CoA_M+1	Area.Acetyl-CoA_M+10
Ctrl_10min_13C_Glc_1	39842170	1583910	3762601	114044064	171023894	8995844	2616505	19024	700526	7949	16271603	381376	0	41063	139259	129000823	4708022	11950841	293516561	3722762	677783	1096489	1355308	2400938	38380132	7201699	387668	24099	9360447	1271414	0	47916	0	27647	0	0	0	0	0	116225522	8109313	3129584	9092957	0	0	64573528	108184847	9985094	148605
Ctrl_10min_13C_Glc_2	61251019	2550378	5288393	165815229	186704428	9811007	2928341	43110	746640	0	14474286	287273	0	1294533	40561	164768062	6706128	14861620	361833729	4688053	1028820	1274332	1641712	2682305	46388172	9514484	729621	26480	9291905	1310884	0	0	0	0	55027	0	0	0	0	138561909	9508755	3943386	11244290	0	0	68326249	136783010	13058647	41564
Ctrl_10min_13C_Glc_3	62887448	2788769	5120315	152623756	177407912	9435952	2714647	44904	818745	0	15103371	338063	22115	1390138	46583	156334847	6297460	13756509	314066461	5381007	863096	1048565	1508729	2741032	44803193	9367182	429541	21638	8001052	896255	0	0	0	0	21482	0	0	0	0	144419315	9908320	3783840	10646340	0	0	62446703	122133466	11830348	103266
NAXD_ko_10min_13C_Glc_1	117372235	4576443	9463259	260602349	142751661	7455411	2677038	15841	888637	0	15322891	416172	15098	880137	42572	259023157	10367410	22323050	491370410	8888475	1503254	2064467	2877571	4228348	71329195	13020740	921161	17985	14245307	2210523	0	0	0	44145	32084	0	0	0	0	207515245	13836747	4970214	10225725	0	0	50842505	123393338	11773941	43604
NAXD_ko_10min_13C_Glc_2	129698125	5293236	10186548	286400067	139477047	7316967	2406388	35626	824701	13609	17325826	490160	12548	1544380	83308	276298713	10596039	23890828	538031379	8382538	1780059	2516568	2644001	4552001	79138088	14519283	1119920	67856	12866087	1916150	0	29430	0	30015	40142	0	0	0	0	216480290	14820137	5691773	12653711	0	0	60783294	123584206	11823392	40939
NAXD_ko_10min_13C_Glc_3	110323254	4581378	8689986	251764966	123900459	6524728	2142623	0	623156	0	17372627	482934	10057	1443091	23028	265260001	10475106	22840738	511813276	8016266	1594590	2266254	2693322	4118109	69877108	12511953	789430	49718	11295708	1300121	0	44088	0	30295	56308	0	0	0	0	189027085	12773227	5036234	11598895	0	0	59692180	106172504	9890096	26460
Ctrl_30min_13C_Glc_1	48612866	2492709	3818660	90602563	127723466	6765220	4140129	141172	538780	6518	13457075	311710	0	328464	12454	151721901	7756143	13904614	254276059	908866	30248	501069	775061	1292601	20561007	4625833	677535	55439	8993126	2004892	0	0	0	0	359976	29172	0	0	0	132981227	9218214	3226375	7709104	0	0	58200713	101859677	10122129	55623
Ctrl_30min_13C_Glc_2	68226927	3317824	5052441	116926644	167810841	8919661	5092908	212977	322059	12330	14800802	438706	10270	1018088	37475	188994659	9130136	16161247	293299529	1220876	69116	555245	900750	1324250	21208107	5539134	770121	71800	9763505	2282412	0	0	0	0	760463	0	0	0	0	141132910	9452420	3699328	7963530	0	0	53631863	109557490	10806830	91635
Ctrl_30min_13C_Glc_3	77502135	3906812	5859214	128994000	182979294	9760649	5689982	247535	164600	0	16598134	429255	32257	1109027	20547	203964068	10531888	17226381	303912569	1398142	263094	656495	847366	1377592	24282884	6442830	1039045	93295	10301981	2612833	0	0	0	0	623319	61153	0	0	0	151598705	10663982	4116545	7713799	0	0	49745619	126615545	12075940	68978
NAXD_ko_30min_13C_Glc_1	94665343	4884528	6678736	143900201	132442729	7066929	5520806	262234	573669	0	14337516	371815	13244	996233	30442	279509176	14429767	23240758	399306710	1780525	116194	935558	1121422	1646112	30020666	5313978	454045	0	15212441	3519949	0	0	0	25410	1237554	77366	0	0	0	208347240	14135264	4682974	9185585	0	0	53763493	102505815	10177474	200100
NAXD_ko_30min_13C_Glc_2	102386750	5082429	7872638	177071734	130229720	6871417	5126050	188305	232188	0	15934045	462805	20332	1115115	15889	254783435	12900010	21787228	393333743	1644415	160233	687332	989569	1571343	26300512	4678026	369098	26130	16043517	3533016	0	70903	0	33682	977977	44385	0	0	0	226215654	15097455	4816311	8896417	0	0	69589217	112908852	11018872	36690
NAXD_ko_30min_13C_Glc_3	113445180	5691026	8338472	186461260	125639590	6737055	4994626	186478	193369	0	18755378	484996	9118	850274	37448	261687795	13370070	21753238	376427975	1745856	251929	981766	1061847	1592522	27585813	4982601	506726	29329	17184045	3614944	0	77476	0	29540	1158074	72174	0	0	128763	230482920	15243040	4652321	7513133	0	0	62976102	147958905	14479313	40245
EB1	16924	0	0	0	4760015	61672	0	49215	130965	0	6104133	28469	8272	539972	11504	3497451	271200	139892	243333	9031	13344	0	18627	0	0	0	0	0	96928	0	0	0	0	95982	0	0	0	0	0	669342	201380	384933	164922	0	0	54573	14123174	1679634	32869
EB2	16786	0	0	0	3731674	26807	17735	64712	361197	8473	5774717	33311	0	116107	13846	3454130	193881	188202	495081	46809	20266	10936	0	0	10794	0	0	9779	115334	14215	0	0	0	122422	0	0	0	0	0	809119	158335	341750	136126	0	0	22259	5820193	1062416	39268
EMuntargeted_mix_25uM_1	381365	0	0	0	10721322	257971	0	0	1167965	0	3195959314	137947856	2118501	868084	16383	2429524026	77941199	34615429	1237430	21746	14780	61173	0	0	0	0	0	0	177563	18245	0	0	0	0	0	0	16422	0	0	3306678254	222771499	66511457	4397232	0	0	21356	859652	836599	110196
[truncated: 698 more columns]

## Sheet: 4A, S9 (HILIC)
Sample	LC-EMunt_mix_02	Ctrl_10min13cGlc_1	Ctrl_10min13cGlc_2	Ctrl_10min13cGlc_3	Ctrl_30min13cGlc_1	Ctrl_30min13cGlc_2	Ctrl_30min13cGlc_3	NAXD_10min13cGlc_1	NAXD_10min13cGlc_2	NAXD_10min13cGlc_3	NAXD_30min13cGlc_1	NAXD_30min13cGlc_2	NAXD_30min13cGlc_3
1-(beta-D-Ribofuranosyl)-1,4-dihydronicotinamide	NA	2879792	2956968	2886209	2417085	2669276	3254622	73315406	81065079	72745252	89038441	90937573	83554275
1-(beta-D-Ribofuranosyl)-1,4-dihydronicotinamide_M+1	19893	27516	31704	22180	33714	20378	22747	7341651	8483816	7606455	9206144	9531389	6419849
1-(beta-D-Ribofuranosyl)-1,4-dihydronicotinamide_M+10	0	0	0	0	0	0	0	0	0	0	0	0	0
1-(beta-D-Ribofuranosyl)-1,4-dihydronicotinamide_M+11	0	0	38898	56508	21306	32268	276471	40884	0	22895	0	0	44882
1-(beta-D-Ribofuranosyl)-1,4-dihydronicotinamide_M+2	154162	0	0	0	0	0	0	69266	72896	117454	456442	462388	73283
1-(beta-D-Ribofuranosyl)-1,4-dihydronicotinamide_M+3	0	0	34043	0	0	0	0	0	0	0	0	21417	0
1-(beta-D-Ribofuranosyl)-1,4-dihydronicotinamide_M+4	0	0	0	0	0	0	0	0	0	0	0	0	0
1-(beta-D-Ribofuranosyl)-1,4-dihydronicotinamide_M+5	84324	28203	28620	0	0	0	0	20090	0	0	0	0	0
1-(beta-D-Ribofuranosyl)-1,4-dihydronicotinamide_M+6	0	0	0	0	0	0	0	0	0	0	0	0	0
1-(beta-D-Ribofuranosyl)-1,4-dihydronicotinamide_M+7	0	0	0	23907	0	0	0	0	0	0	0	0	0
1-(beta-D-Ribofuranosyl)-1,4-dihydronicotinamide_M+8	0	0	0	0	0	0	0	0	0	0	0	0	0
1-(beta-D-Ribofuranosyl)-1,4-dihydronicotinamide_M+9	0	0	0	0	19147	0	0	0	0	0	0	0	0
2-Aminobenzoic acid	0	0	0	0	0	0	0	0	0	0	0	0	0
2-Aminobenzoic acid_M+1	0	0	0	0	0	0	0	0	0	0	0	0	0
2-Aminobenzoic acid_M+2	0	0	0	0	0	0	0	0	0	0	0	0	0
2-Aminobenzoic acid_M+3	0	0	0	0	0	0	0	0	0	0	0	0	0
2-Aminobenzoic acid_M+4	0	0	0	0	0	0	0	0	0	0	0	0	0
2-Aminobenzoic acid_M+5	0	0	0	0	0	0	0	0	0	0	0	0	0
2-Aminobenzoic acid_M+6	0	0	0	0	0	0	0	0	0	0	0	0	0
2-Aminobenzoic acid_M+7	0	0	0	0	0	0	0	0	0	0	0	0	0
2-Hydroxy-3-methylpentanoic acid	0	0	0	0	0	0	0	0	0	0	0	0	0
2-Hydroxy-3-methylpentanoic acid_M+1	0	0	0	0	0	0	0	0	0	0	0	0	0
2-Hydroxy-3-methylpentanoic acid_M+2	0	0	0	0	0	0	0	0	0	0	0	0	0
2-Hydroxy-3-methylpentanoic acid_M+3	0	0	0	0	0	0	0	0	0	0	0	0	0
2-Hydroxy-3-methylpentanoic acid_M+4	0	0	0	0	0	0	0	0	0	0	0	0	0
2-Hydroxy-3-methylpentanoic acid_M+5	0	0	0	0	0	0	0	0	0	0	0	0	0
2-Hydroxy-3-methylpentanoic acid_M+6	0	0	0	0	0	0	0	0	0	0	0	0	0
2-Hydroxybutyric acid	3147079890	67068438	97371744	92586196	62579920	79156946	121327623	80801162	97616731	81077791	108023935	120518040	129890971
2-Hydroxybutyric acid_M+1	140046401	2536382	3780967	3562309	2348861	3018018	4890364	3126607	3817244	3107178	4251563	4852937	5133102
2-Hydroxybutyric acid_M+2	0	0	0	0	0	0	0	0	0	0	0	0	0
2-Hydroxybutyric acid_M+3	0	0	0	0	0	0	0	0	0	0	0	0	0
2-Hydroxybutyric acid_M+4	0	0	0	0	0	0	0	0	0	0	0	0	0
2-Ketobutyric acid	0	0	0	0	0	0	0	0	0	0	0	0	0
2-Ketobutyric acid_M+1	0	0	0	0	0	0	0	0	0	0	0	0	0
2-Ketobutyric acid_M+2	0	0	0	0	0	0	0	0	0	0	0	0	0
2-Ketobutyric acid_M+3	0	0	0	0	0	0	0	0	0	0	0	0	0
2-Ketobutyric acid_M+4	0	0	0	0	0	0	0	0	0	0	0	0	0
3-Phosphoglyceric acid	70461402	11876451	13677810	8301985	0	72155	15629795	20551219	21756390	3814079	20959129	20440599	21572923
3-Phosphoglyceric acid_M+1	274229	0	0	0	0	0	0	124467	51390	0	57173	64943	76204
3-Phosphoglyceric acid_M+2	0	0	68782	0	0	0	84272	119588	191866	0	197966	305799	336101
3-Phosphoglyceric acid_M+3	0	6739180	19414925	11062204	47540	131319	19998356	23005025	33436316	5471338	25305955	27452578	28579485
6-Phosphogluconic acid	98307159	10162617	15644902	9905543	311672	458481	15850258	17957613	18999935	3105612	14584932	18233157	22902576
6-Phosphogluconic acid_M+1	4269059	0	30961	0	0	0	57681	0	34996	0	41449	84295	0
6-Phosphogluconic acid_M+2	327674	0	0	0	0	0	0	0	0	0	0	0	0
6-Phosphogluconic acid_M+3	0	0	0	0	0	0	0	0	0	0	0	0	0
6-Phosphogluconic acid_M+4	0	0	0	0	0	0	0	0	0	0	0	0	0
6-Phosphogluconic acid_M+5	0	0	0	0	0	0	0	0	0	0	0	0	0
6-Phosphogluconic acid_M+6	0	0	0	0	0	0	0	0	0	0	0	0	0
Adenine	24270501367	51431993	51548736	50290167	47991780	49863562	51171458	48590140	47399054	44306930	62852582	50153650	36787858
Adenine_M+1	0	0	0	0	0	0	0	0	0	0	0	0	0
Adenine_M+2	0	0	0	0	0	0	0	0	0	0	0	0	0
Adenine_M+3	0	0	0	0	0	0	0	0	0	0	0	0	0
Adenine_M+4	0	0	0	0	0	0	0	0	0	0	0	0	0
Adenine_M+5	0	0	0	0	0	0	0	0	0	0	0	0	0
Adenosine monophosphate	558320864	119298688	117889799	108687870	68817088	72730215	123609838	126924348	121759069	99296359	133963705	133341647	127642771
Adenosine monophosphate_M+1	65271398	6700040	5445785	4809542	2552025	2826159	5839551	6692018	5711044	4515521	8227641	6970814	6692304
Adenosine monophosphate_M+10	0	0	0	0	0	0	0	0	0	0	0	0	0
Adenosine monophosphate_M+2	0	0	0	0	0	0	0	0	0	0	0	0	0
Adenosine monophosphate_M+3	0	0	0	0	0	0	0	0	0	0	0	0	0
Adenosine monophosphate_M+4	0	0	0	0	0	0	0	0	0	0	0	0	0
Adenosine monophosphate_M+5	0	0	0	0	0	0	0	0	0	0	0	0	0
Adenosine monophosphate_M+6	0	0	0	0	0	0	0	0	0	0	0	0	0
Adenosine monophosphate_M+7	0	0	0	0	0	0	0	0	0	0	0	0	0
Adenosine monophosphate_M+8	0	0	0	0	0	0	0	0	0	0	0	0	0
Adenosine monophosphate_M+9	0	0	0	0	0	0	0	0	0	0	0	0	0
Adenosine triphosphate	70540501	1209811155	1596908038	1367405810	123567188	145677579	1592210087	1630217791	1784157583	842337522	1714554676	1814948860	1665770481
Adenosine triphosphate_M+1	7577968	157000102	207730438	176083965	15497581	18265222	205892774	211356840	229549668	107655457	222312554	234454769	214426425
Adenosine triphosphate_M+10	0	0	0	0	0	0	0	0	0	0	0	0	0
Adenosine triphosphate_M+2	1106228	40341107	52730920	45742020	2841412	3576753	53656830	53833564	59540916	27176715	61379847	63223739	57088787
Adenosine triphosphate_M+3	0	3638803	4661985	4126216	0	0	6452991	5674548	5985852	2226557	8426587	8677658	8026894
Adenosine triphosphate_M+4	0	422613	731169	404675	0	0	3895159	771877	987025	343471	5264953	5234659	4386339
Adenosine triphosphate_M+5	0	13638179	17950316	15840712	2461918	3698097	59259774	24049966	27312229	12075664	81969850	82032514	75877070
Adenosine triphosphate_M+6	0	2363484	3755472	3497108	165732	515509	23204824	4859786	6209037	2102611	26435067	26398147	24272589
Adenosine triphosphate_M+7	0	0	211293	0	0	0	4816025	142937	0	130347	4983920	5249623	4674360
Adenosine triphosphate_M+8	0	0	0	0	0	0	0	0	0	0	0	0	0
Adenosine triphosphate_M+9	0	0	0	0	0	0	0	0	0	0	0	0	0
ADP	225150309	370525535	468515678	429018199	120624913	138936258	536780989	463620826	495021906	317456330	547062547	567429603	578139905
ADP_M+1	27231514	45393573	56111851	50283544	13990712	16136121	64892925	55342784	60533604	38336421	64892905	68793344	69972176
ADP_M+10	0	0	0	0	0	0	0	0	0	0	0	0	0
ADP_M+2	3886928	7356596	9031293	8356470	1152015	1461564	12513541	9004988	9957277	6080330	12706575	12754848	13346134
ADP_M+3	0	0	0	0	0	0	0	0	0	0	0	0	0
ADP_M+4	0	0	0	0	0	0	0	0	0	0	0	0	0
ADP_M+5	0	1792900	3000932	3171748	1746577	2704264	16602997	4386152	5371819	2350620	22387422	22019054	23689442
ADP_M+6	0	64286	0	80235	94800	188235	5848406	122606	465739	140164	6154392	5974594	6685258
ADP_M+7	0	0	0	0	0	0	0	0	0	0	0	0	0
ADP_M+8	0	0	0	0	0	0	0	0	0	0	0	0	0
ADP_M+9	0	0	0	0	0	0	0	0	0	0	0	0	0
AICAR	0	0	0	0	0	0	0	0	0	0	0	0	0
AICAR_M+1	0	0	0	0	0	0	0	0	0	0	0	0	0
AICAR_M+2	0	0	0	0	0	0	0	0	0	0	0	0	0
AICAR_M+3	0	0	0	0	0	0	0	0	0	0	0	0	0
AICAR_M+4	0	0	0	0	0	0	0	0	0	0	0	0	0
AICAR_M+5	0	0	0	0	0	0	0	0	0	0	0	0	0
AICAR_M+6	0	0	0	0	0	0	0	0	0	0	0	0	0
AICAR_M+7	0	0	0	0	0	0	0	0	0	0	0	0	0
AICAR_M+8	0	0	0	0	0	0	0	0	0	0	0	0	0
AICAR_M+9	0	0	0	0	0	0	0	0	0	0	0	0	0
Betaine	9877841638	3742697643	4364832933	3991246661	2917213632	2878598359	4542805474	4557119571	4670051073	3697633684	4768421200	4809210153	4862734646
Betaine_M+1	532093667	204398727	238822787	216505818	158395763	158766182	245842198	249359471	255574943	202436868	261167690	263164677	266899573
Betaine_M+2	0	0	0	0	0	0	0	0	0	0	0	0	0
Betaine_M+3	0	0	0	0	0	0	0	0	0	0	0	0	0
Betaine_M+4	0	0	0	0	0	0	0	0	0	0	0	0	0
Betaine_M+5	0	0	0	0	0	0	0	0	0	0	0	0	0
biotin	0	0	0	0	0	0	0	0	0	0	0	0	0
biotin_M+1	0	0	0	0	0	0	0	0	0	0	0	0	0
biotin_M+10	0	0	0	0	0	0	0	0	0	0	0	0	0
biotin_M+2	0	0	0	0	0	0	0	0	0	0	0	0	0
biotin_M+3	0	0	0	0	0	0	0	0	0	0	0	0	0
biotin_M+4	0	0	0	0	0	0	0	0	0	0	0	0	0
biotin_M+5	0	0	0	0	0	0	0	0	0	0	0	0	0
biotin_M+6	0	0	0	0	0	0	0	0	0	0	0	0	0
biotin_M+7	0	0	0	0	0	0	0	0	0	0	0	0	0
biotin_M+8	0	0	0	0	0	0	0	0	0	0	0	0	0
biotin_M+9	0	0	0	0	0	0	0	0	0	0	0	0	0
Choline	10516026845	2517844242	2641422754	2733825090	2130139476	2164151779	3036421353	2992051873	3355099574	2926002295	3347955554	3523522094	3619820022
Choline_M+1	580722750	136731667	141443044	148893869	116618717	117778332	163994800	164879481	180735563	158990403	182140043	191924305	197901793
Choline_M+2	0	0	0	0	0	0	0	0	0	0	0	0	0
Choline_M+3	0	0	0	0	0	0	0	0	0	0	0	0	0
Choline_M+4	0	0	0	0	0	0	0	0	0	0	0	0	0
Choline_M+5	0	0	0	0	0	0	0	0	0	0	0	0	0
cis_Aconitic acid	1599030261	77679755	106715971	100668305	51647649	63586095	155902653	105879020	132086946	82280838	156635664	173689211	168448767
cis_Aconitic acid_M+1	109530998	4247808	6319436	5998505	3441204	4335327	10510237	6175995	7828643	4936637	10942189	11900458	10968933
cis_Aconitic acid_M+2	462715	8699733	14224596	15033162	11232399	12826397	35753055	15440389	17835414	9742151	35309388	36716911	39524885
cis_Aconitic acid_M+3	118577	190268	585033	808057	979640	1162519	2898880	533066	590418	566384	2669640	2801742	2994650
cis_Aconitic acid_M+4	66431	50452	125813	298336	1332264	1681134	1839914	0	116763	463694	1781243	1881725	2310861
cis_Aconitic acid_M+5	0	0	0	0	0	0	0	0	0	0	0	0	0
cis_Aconitic acid_M+6	0	0	0	0	0	0	0	0	0	0	0	0	0
Citric acid	3136533224	1080901036	2446660224	1984946866	65672321	152252963	3687394384	2707353879	3401009715	795832262	3470256394	3978165628	4350469882
Citric acid_M+1	212669872	75555779	176269119	142889009	2197784	10294303	290937274	195366642	245121269	56008266	270045036	307340918	338338592
Citric acid_M+2	3067268	124323010	393775481	344895438	9914359	31325666	1032961635	488298002	583240993	123021169	988472497	1101773288	1302658872
Citric acid_M+3	233618	7704729	26688384	23142231	20819	966449	99833604	32779356	38961291	6520425	88293732	98207180	119254845
Citric acid_M+4	21015	1613174	7029438	5779459	0	0	49492583	10691745	11534029	1155172	51015532	54303155	65630477
Citric acid_M+5	50768	2664092	6585453	6512424	2022754	2930092	27496023	7334833	7919208	3380918	24180389	26576301	33348835
Citric acid_M+6	0	0	0	0	0	0	0	0	0	0	0	0	0
Citrulline	0	0	0	0	0	0	0	0	0	0	0	0	0
Citrulline_M+1	0	0	0	0	0	0	0	0	0	0	0	0	0
Citrulline_M+2	0	0	0	0	0	0	0	0	0	0	0	0	0
Citrulline_M+3	0	0	0	0	0	0	0	0	0	0	0	0	0
Citrulline_M+4	0	0	0	0	0	0	0	0	0	0	0	0	0
Citrulline_M+5	0	0	0	0	0	0	0	0	0	0	0	0	0
Citrulline_M+6	0	0	0	0	0	0	0	0	0	0	0	0	0
Creatine	3708025942	14787154118	16516958440	15959478556	12151617849	12789825941	18055915029	16228050009	16517085794	13844571584	16886179831	17579817665	17841605441
Creatine_M+1	157460832	660011737	735712219	704574717	540570335	571039797	794541897	719684706	730371461	611556924	756568956	773604242	793728671
Creatine_M+2	0	0	0	0	0	0	0	0	0	0	0	0	0
Creatine_M+3	0	0	0	0	0	0	0	0	0	0	0	0	0
Creatine_M+4	0	0	0	0	0	0	0	0	0	0	0	0	0
Creatinine	26365142292	3353431474	3608784927	3517986474	3020801909	3129383336	3553433786	3516170706	3746805834	3620571796	3511007839	3431465068	3651523752
Creatinine_M+1	1168890568	147087929	156332693	152463287	132238992	135923701	154597093	152829875	164463955	156963000	154036694	149363121	158313856
Creatinine_M+2	0	0	0	0	0	0	0	0	0	0	0	0	0
Creatinine_M+3	0	0	0	0	0	0	0	0	0	0	0	0	0
Creatinine_M+4	0	0	0	0	0	0	0	0	0	0	0	0	0
Cytidine monophosphate	300027805	14347139	14365095	12556463	3193971	3534828	14654811	17843391	18096892	11405533	18110299	19634007	19606944
Cytidine monophosphate_M+1	28419800	143407	117119	184895	0	93247	386381	419875	537582	248041	674587	632107	530538
Cytidine monophosphate_M+2	0	0	0	0	0	0	0	0	0	0	0	0	0
Cytidine monophosphate_M+3	0	0	0	0	0	0	0	0	0	0	0	0	0
Cytidine monophosphate_M+4	0	0	0	0	0	0	0	0	0	0	0	0	0
Cytidine monophosphate_M+5	0	0	0	0	0	0	0	0	0	0	0	0	0
Cytidine monophosphate_M+6	0	0	0	0	0	0	0	0	0	0	0	0	0
Cytidine monophosphate_M+7	0	0	0	0	0	0	0	0	0	0	0	0	0
Cytidine monophosphate_M+8	0	0	0	0	0	0	0	0	0	0	0	0	0
Cytidine monophosphate_M+9	0	0	0	0	0	0	0	0	0	0	0	0	0
Cytidine triphosphate	8198117	108284527	183815944	150344236	0	0	216928385	223412818	263432905	69412507	249853413	268915070	273494903
Cytidine triphosphate_M+1	0	0	0	0	0	0	0	0	0	0	0	0	0
Cytidine triphosphate_M+2	0	0	0	0	0	0	0	0	0	0	0	0	0
Cytidine triphosphate_M+3	0	0	0	0	0	0	0	0	0	0	0	0	0
Cytidine triphosphate_M+4	0	0	0	0	0	0	0	0	0	0	0	0	0
Cytidine triphosphate_M+5	0	0	0	0	0	0	2680087	0	0	0	3419742	3574782	3440481
Cytidine triphosphate_M+6	0	0	0	0	0	0	0	0	0	0	0	0	0
Cytidine triphosphate_M+7	0	0	0	0	0	0	0	0	0	0	0	0	0
Cytidine triphosphate_M+8	0	0	0	0	0	0	0	0	0	0	0	0	0
Cytidine triphosphate_M+9	0	0	0	0	0	0	0	0	0	0	0	0	0
Cytosine	2370434878	7311819	8875678	10129190	8458168	9103691	12248237	6622100	6909038	6613054	8485691	8239960	10665458
Cytosine_M+1	0	0	0	0	0	0	0	0	0	0	0	0	0
Cytosine_M+2	0	0	0	0	0	0	0	0	0	0	0	0	0
Cytosine_M+3	0	0	0	0	0	0	0	0	0	0	0	0	0
Cytosine_M+4	0	0	0	0	0	0	0	0	0	0	0	0	0
D-Erythrose 4-phosphate	0	0	0	0	0	0	0	0	0	0	0	0	0
D-Erythrose 4-phosphate_M+1	0	0	0	0	0	0	0	0	0	0	0	0	0
D-Erythrose 4-phosphate_M+2	0	0	0	0	0	0	0	0	0	0	0	0	0
D-Erythrose 4-phosphate_M+3	0	0	0	0	0	0	0	0	0	0	0	0	0
D-Erythrose 4-phosphate_M+4	44347	1672937	1870805	1234201	778894	394334	544405	1830937	1501474	1083664	812902	395892	420431
D-Glucose	0	0	0	0	0	0	0	0	0	0	0	0	0
D-Glucose_M+1	0	0	0	31568	27179	0	26625	0	0	36741	0	0	42878
D-Glucose_M+2	82541	50757	0	0	0	103188	63418	0	0	110787	0	0	108988
D-Glucose_M+3	0	0	0	0	0	0	0	0	0	0	0	0	0
D-Glucose_M+4	207609	0	0	0	0	0	0	0	0	0	0	0	0
D-Glucose_M+5	0	0	0	0	19331	21803	28625	0	0	23823	0	23473	0
D-Glucose_M+6	0	0	56954	55991	0	0	0	0	105045	49781	0	106851	81226
D-Ribose 5-phosphate	0	0	0	0	0	0	0	0	0	0	0	0	0
D-Ribose 5-phosphate_M+1	0	0	0	0	0	0	0	0	0	0	0	0	0
D-Ribose 5-phosphate_M+2	0	39787	80873	31427	82383	32451	29343	31803	39883	34752	33421	39209	0
D-Ribose 5-phosphate_M+3	0	0	0	0	0	0	0	0	0	0	0	0	0
D-Ribose 5-phosphate_M+4	0	0	0	0	0	0	0	0	0	0	0	0	0
D-Ribose 5-phosphate_M+5	0	0	0	0	0	0	0	0	0	0	0	0	0
D-Sedoheptulose 7-phosphate	0	0	0	0	0	0	0	0	0	0	0	0	0
D-Sedoheptulose 7-phosphate_M+1	207144	0	43534	0	36585	21356	0	86448	0	0	0	0	51620
D-Sedoheptulose 7-phosphate_M+2	54300	0	0	0	0	0	0	0	0	0	0	0	0
D-Sedoheptulose 7-phosphate_M+3	0	0	45438	37606	48754	35276	54146	56717	0	0	28682	32611	43518
D-Sedoheptulose 7-phosphate_M+4	0	0	0	0	0	0	0	0	0	0	0	0	0
D-Sedoheptulose 7-phosphate_M+5	0	0	0	0	0	0	0	0	0	0	0	0	0
D-Sedoheptulose 7-phosphate_M+6	0	0	0	0	0	0	0	0	0	0	0	0	0
D-Sedoheptulose 7-phosphate_M+7	0	0	0	0	0	0	0	0	0	0	0	0	0
Fructose 1,6-bisphosphate	1639732	4795577	20448163	18129842	217066	1775258	25309443	16031053	24845556	7433303	19524915	23313082	29401778
Fructose 1,6-bisphosphate_M+1	0	0	0	0	0	0	0	0	0	0	0	0	0
Fructose 1,6-bisphosphate_M+2	0	0	0	0	0	0	0	0	0	0	0	0	0
Fructose 1,6-bisphosphate_M+3	0	0	0	0	0	0	0	0	0	0	0	0	0
Fructose 1,6-bisphosphate_M+4	0	0	0	0	0	0	0	0	0	0	0	0	0
Fructose 1,6-bisphosphate_M+5	0	0	0	0	0	0	0	0	0	0	0	0	0
Fructose 1,6-bisphosphate_M+6	0	0	0	0	0	0	0	0	0	0	0	0	0
Fumaric acid	306087240	210357650	276713533	240644338	114090512	124425347	295195096	264500893	294962110	169575200	275013539	269811261	277676644
Fumaric acid_M+1	13021154	8717647	11678626	9656303	5081957	5838654	13450475	10632804	12299269	6523367	12713646	11938383	12819342
Fumaric acid_M+2	0	1393612	1861602	1638837	4162038	4181163	10776698	3952825	3553285	2293016	14145810	12732844	11852948
Fumaric acid_M+3	25804	1354958	1503368	1504395	2069232	2265368	5328933	1596280	969256	575580	4380563	4027453	4598529
Fumaric acid_M+4	0	0	0	0	0	0	0	0	0	0	0	0	0
gamma-Aminobutyric acid	46185112	363065179	426567224	402172002	260148978	292665728	493416424	519525110	515383473	385020735	512033869	559467212	561621127
gamma-Aminobutyric acid_M+1	1019655	13950566	16360466	16325213	10465445	11882615	20348835	21140546	22008537	16074669	21526908	22508837	24611002
gamma-Aminobutyric acid_M+2	0	0	0	0	0	0	0	0	0	0	0	0	0
gamma-Aminobutyric acid_M+3	0	0	0	0	0	0	0	0	0	0	0	0	0
gamma-Aminobutyric acid_M+4	0	0	0	0	0	0	0	0	0	0	0	0	0
Glucose 6-phosphate	158958245	966126263	1574018296	1265220618	254642817	291156279	1737322737	1662750055	1958806719	818762712	1789863623	1938003383	1972983896
Glucose 6-phosphate_M+1	10586467	68024882	109520598	88431326	17634411	19799438	119545690	115183750	135798463	57448529	123453296	134071872	137154472
Glucose 6-phosphate_M+2	0	0	0	0	0	0	0	0	0	0	0	0	0
Glucose 6-phosphate_M+3	42816	12538086	21794771	15159651	1111987	1438919	11298123	15063299	22094415	9564938	12181536	12725003	7701404
Glucose 6-phosphate_M+4	0	3324586	5749872	4414849	48804	55747	2299104	3326802	5856256	2140210	2211608	2345132	1354281
Glucose 6-phosphate_M+5	0	9487371	14925590	10338688	692586	941223	8175543	8116917	12433978	5698012	7411168	8240891	6337498
Glucose 6-phosphate_M+6	0	97725087	148859279	103337418	14495742	13977023	94587593	86556017	115254956	53569984	83997040	106441281	91416300
Glutathione	504798435	1956295108	2581741450	2386517076	1004719143	1090078675	2828174007	2044261838	2331531072	1463013880	2161730635	2241631492	1681483044
Glutathione_M+1	60367905	232054011	309417957	284373790	122178768	130679412	344963702	245709920	273161992	169749075	252155292	267061584	195933443
Glutathione_M+10	0	0	0	0	0	0	0	0	0	0	0	0	0
Glutathione_M+2	0	0	0	0	0	0	0	0	0	0	0	0	0
Glutathione_M+3	0	0	0	0	0	0	0	0	0	0	0	0	0
Glutathione_M+4	0	0	0	0	0	0	0	0	0	0	0	0	0
Glutathione_M+5	0	0	0	0	0	0	0	0	0	0	0	0	0
Glutathione_M+6	0	0	0	0	0	0	0	0	0	0	0	0	0
Glutathione_M+7	0	0	0	0	0	0	0	0	0	0	0	0	0
Glutathione_M+8	0	0	0	0	0	0	0	0	0	0	0	0	0
Glutathione_M+9	0	0	0	0	0	0	0	0	0	0	0	0	0
Glycine	29143649	589573411	792944062	710479515	350753837	363469704	774724960	781124025	793274371	513390350	742479980	728044758	784616736
Glycine_M+1	63479	8221391	11525024	10775819	5406871	5775598	12189161	12758300	9835867	6892652	13266475	10410211	13049531
Glycine_M+2	0	7324715	9304179	7771145	15828807	19532448	42941435	4164794	3699714	2536900	12024948	12727968	13603317
Guanine	0	0	0	0	0	0	0	0	0	0	0	0	0
Guanine_M+1	0	0	0	0	0	0	0	0	0	0	0	0	0
Guanine_M+2	0	0	0	0	0	0	0	0	0	0	0	0	0
Guanine_M+3	0	0	0	0	0	0	0	0	0	0	0	0	0
Guanine_M+4	0	0	0	0	0	0	0	0	0	0	0	0	0
Guanine_M+5	0	0	0	0	0	0	0	0	0	0	0	0	0
Guanosine diphosphate	193602885	58280717	71721305	62539286	8354440	10299957	69788072	71313985	74700372	42114351	70788651	74636155	75692847
Guanosine diphosphate_M+1	23192655	4596707	6085797	5246587	102767	23857	6158360	5895897	6114211	2905166	6510728	6878594	6711333
Guanosine diphosphate_M+10	0	0	0	0	0	0	0	0	0	0	0	0	0
Guanosine diphosphate_M+2	0	0	0	0	0	0	0	0	0	0	0	0	0
Guanosine diphosphate_M+3	0	0	0	0	0	0	0	0	0	0	0	0	0
Guanosine diphosphate_M+4	0	0	0	0	0	0	0	0	0	0	0	0	0
Guanosine diphosphate_M+5	0	591769	1214324	741359	0	0	4636004	1282491	1465994	232872	7350110	6660390	6972537
Guanosine diphosphate_M+6	0	0	0	0	0	0	0	0	0	0	0	0	0
Guanosine diphosphate_M+7	0	0	0	0	0	0	0	0	0	0	0	0	0
Guanosine diphosphate_M+8	0	0	0	0	0	0	0	0	0	0	0	0	0
Guanosine diphosphate_M+9	0	0	0	0	0	0	0	0	0	0	0	0	0
Guanosine triphosphate	38004752	83662888	150909209	127159972	3864652	7368946	179264424	150467179	203675243	54344233	187239536	211141865	219251487
Guanosine triphosphate_M+1	2915391	8723631	17555306	14224772	0	0	20648833	16532693	23796131	4845039	22321885	26006920	26349867
Guanosine triphosphate_M+10	0	0	0	0	0	0	0	0	0	0	0	0	0
Guanosine triphosphate_M+2	534954	2848856	4905002	3929884	48988	77622	5713029	5292729	6968640	1295696	6848952	7132868	8010718
Guanosine triphosphate_M+3	0	0	0	0	0	0	0	0	0	0	0	0	0
Guanosine triphosphate_M+4	0	0	0	0	0	0	0	0	0	0	0	0	0
Guanosine triphosphate_M+5	0	2508523	6210463	4790564	0	0	18227728	7968011	11432904	1421645	25969151	27951811	29158835
Guanosine triphosphate_M+6	0	31191	531713	382422	0	0	5368922	1011801	1751019	66995	6555475	7113503	7692755
Guanosine triphosphate_M+7	0	0	0	0	0	0	0	0	0	0	0	0	0
Guanosine triphosphate_M+8	0	0	0	0	0	0	0	0	0	0	0	0	0
Guanosine triphosphate_M+9	0	0	0	0	0	0	0	0	0	0	0	0	0
Inosinic acid	0	0	0	0	0	0	0	0	0	0	0	0	0
Inosinic acid_M+1	0	0	0	0	0	0	0	0	0	0	0	0	0
Inosinic acid_M+10	0	0	0	0	0	0	0	0	0	0	0	0	0
Inosinic acid_M+2	0	0	0	0	0	0	0	0	0	0	0	0	0
Inosinic acid_M+3	0	0	0	0	0	0	0	0	0	0	0	0	0
Inosinic acid_M+4	0	0	0	0	0	0	65368	0	0	0	0	0	0
Inosinic acid_M+5	0	0	109266	436173	0	0	151546	408029	675897	88395	0	193516	203724
Inosinic acid_M+6	0	0	0	0	0	0	0	0	0	0	0	0	0
Inosinic acid_M+7	0	0	0	0	0	0	0	0	0	0	0	0	0
Inosinic acid_M+8	29481	0	0	0	0	0	0	0	0	0	0	0	0
Inosinic acid_M+9	0	0	0	0	0	0	0	0	0	0	0	0	0
IS_AMP	0	380955443	517227112	453037260	242280042	232168501	566082023	485270535	521208615	333196795	542783143	552399759	559309196
IS_CAF	0	0	0	0	0	0	0	0	0	0	0	0	0
IS_CPA	0	3281981207	3570118642	3494747226	3321276940	3276860483	3712774124	3355487437	3485245759	3250572108	3597469559	3774932642	3564150110
IS_CPR	0	287219823	269519358	261323561	297749870	266763156	255977117	273136621	252850939	238379169	273822022	293333391	238120632
IS_CQC	0	0	0	0	0	0	0	0	0	0	0	0	0
IS_SCL	0	0	0	0	0	0	0	0	0	0	0	0	0
[truncated: 536 more rows]
