# Supplementary material for: Failure to repair damaged NAD(P)H blocks de novo serine synthesis in human cells
Source: Cell Mol Biol Lett. 2025 Jan 9;30:3. doi: 10.1186/s11658-024-00681-8 (PMC11715087; doi:10.1186/s11658-024-00681-8)
Supplement: Supplementary file 3 — Additional file 3. [file 11658_2024_681_MOESM3_ESM.zip]

Archive with 16 entries (15 files):
- Supplementary Figures/
- Supplementary Figures/FigureS10_for_fig4_revised.pdf
- Supplementary Figures/FigureS11_for_fig5_revised.pdf
- Supplementary Figures/FigureS12_for_fig6.pdf
- Supplementary Figures/FigureS13_for_fig6.pdf
- Supplementary Figures/FigureS14_for_fig7.pdf
- Supplementary Figures/FigureS15_for_fig8.pdf
- Supplementary Figures/FigureS1_for_fig1.pdf
- Supplementary Figures/FigureS2_for_fig1.pdf
- Supplementary Figures/FigureS3_for_fig2.pdf
- Supplementary Figures/FigureS4_for_fig2_revised.pdf
- Supplementary Figures/FigureS5_for_fig2.pdf
- Supplementary Figures/FigureS6_for_fig2.pdf
- Supplementary Figures/FigureS7_for_fig3_revised.pdf
- Supplementary Figures/FigureS8_for_fig4.pdf
- Supplementary Figures/FigureS9_for_fig4.pdf
